# Supplementary material for: Discrimination of Bacterial Community Structures among Healthy, Gingivitis, and Periodontitis Statuses through Integrated Metatranscriptomic and Network Analyses
Source: mSystems. 2021 Oct 26;6(6):e00886-21. doi: 10.1128/mSystems.00886-21 (PMC8547322; doi:10.1128/mSystems.00886-21)
Supplement: TABLE S1 [file msystems.00886-21-st001.xlsx]

## Sheet: Table S1A
Table S1A. Relative read abundances (%) of rc-rRNA OTUs (in the descending order of mean values)
Species		Periodontitis; sample IDs																											Species		Gingivitis; sample IDs
		1	2	3	4	5	6	7	8	9	10	11	12	13	14	15	16	17	18	19	20	21		Mean	Standard deviation	Cumulative sum of mean	Number of samples detected				1	2	3	4	5	6	7	8	9	10	11	12	13	14	15	16	17	18	19
Porphyromonas gingivalis		26.7428	12.1275	0	50.5601	9.84279	0	15.0692	35.5361	18.8116	23.3896	14.5407	26.3266	16.8125	24.6446	13.926	0.3053	20.7529	13.0088	31.2254	33.73	34.9482		20.1096	12.9163	20.1096	19		Porphyromonas gingivalis		2.88664	4.33359	0	18.0128	0	0	0.2089	1.0594	0	0	19.9628	1.2288	40.7062	34.2036	0.898202	0	4.24409	0	0
Fretibacterium sp.		23.8604	7.32953	9.39909	13.2421	13.7018	11.3277	23.2113	10.9076	10.2671	7.89878	1.9364	12.1119	29.9288	11.452	9.57671	0.0701001	18.8246	22.2124	4.5646	17.9481	3.50021		12.5367	7.74533	32.6463	21		Actinomyces sp.		8.22706	35.6219	8.07443	3.2864	3.0348	16.4721	37.344	4.3998	1.2613	0	0.789505	0.3686	0	0	3.53151	11.4245	8.28098	0	7.18221
Tannerella forsythia		5.24839	12.0798	9.20549	16.4414	6.47329	2.76009	7.8941	6.32716	11.3347	5.13799	2.7463	10.8933	7.05031	12.5259	16.2018	0.1108	8.66811	5.0442	4.0098	13.933	9.69543		8.27531	4.45697	40.9216	21		Fusobacterium nucleatum ss vincentii		0	0	7.08653	0	0	8.52759	0	0	9.5469	1.7733	1.84031	13.9838	0	0	20.4491	11.6421	10.0541	0	0
Fusobacterium nucleatum ss. nucleatum		0	0	0	0	25.3005	1.6894	18.6368	5.20728	12.2409	20.4755	0.2928	0	0	17.6036	0	0	0	6.4602	0	25.6309	0.317601		6.37407	9.33286	47.2957	11		Lautropia mirabilis		0	0	0	0.7806	0	0	0	29.6931	1.9992	23.24	0	2.1627	0	0	0	0	0.294199	14.344	6.64921
Treponema denticola		13.9548	5.00252	13.9807	0	9.13459	5.62079	6.9489	9.29439	5.73509	10.1513	1.788	2.3237	3.21151	2.5326	4.1335	0	6.31271	13.1416	2.7275	0	2.54341		5.64465	4.47569	52.9403	18		Tannerella forsythia		0.617294	2.77409	1.32391	7.0899	0	7.18289	0	0.335	0	0.2075	5.95534	0.8408	8.27921	13.3364	5.39221	0	1.91879	0	0
Treponema sp.		2.8682	2.32901	11.4127	0	2.0132	18.6059	1.9702	10.3973	0.618899	2.042	0.688801	1.2448	5.11841	0.556301	8.16301	0.0226	8.19921	28.9242	0	0.3341	0.241201		5.03571	7.33933	57.976	19		Olsenella sp.		10.8454	0	19.122	0	8.79319	0	1.3957	0	0.6228	0	3.31972	0	0	0	0	1.555	1.1608	0	5.38061
Fusobacterium nucleatum ss vincentii		0	6.18342	8.00959	0	0	0	0	0	1.3679	0	3.1589	24.0664	16.1495	0	8.09381	0	5.18811	0	22.0985	0	11.1813		5.02369	7.51679	62.9997	10		Fretibacterium sp.		0.866023	1.1326	0.897704	2.2597	0	1.1105	0	0	0	0	7.95835	0.9339	17.2233	3.13437	1.5868	0	2.48549	0	0
Desulfobulbus sp.		0	9.72614	8.97269	2.661	9.25479	1.1895	6.8956	1.91163	12.4605	5.44479	0	0	8.48332	1.8185	8.39391	0.0249	5.24851	4.8673	2.0039	0	0		4.25509	4.03813	67.2548	16		Neisseria elongata		0	0	2.14721	0	8.25019	0	1.8047	0	0	0	0	4.8906	0	0	0	0	0	19.5213	0
Porphyromonas endodontalis		0	0.886204	7.70469	0	1.0216	1.6056	0	2.23394	1.7613	3.52759	2.8961	0	1.0263	4.5342	11.0568	0.1503	1.935	0	0	0	0		1.92094	2.85338	69.1757	13		Capnocytophaga granulosa		0	0	0	0.4627	3.4932	0	4.71031	0	2.6016	0.557999	0.241001	4.243	0	0	0	14.9181	9.26687	1.2238	0
Fretibacterium fastidiosum		1.0155	2.42211	2.1097	0	4.1768	1.1701	4.4511	1.51445	4.5078	0	0.3002	2.079	2.89181	1.9085	2.1426	0	1.5164	1.5044	0.8348	0	0		1.64501	1.44965	70.8207	16		Actinomyces naeslundii		0	0	0	0	0.2395	0	0	0	4.0047	4.4605	0.306802	0	0	0	0	1.119	0.851897	16.2587	0
Prevotella intermedia		0	2.37821	4.285	0	0	16.5048	0	0	0	0	3.1641	2.6556	0	0	0.819801	0.4868	4.028	0	0	0.0544999	0		1.63699	3.70372	72.4577	9		Leptotrichia sp.		3.41589	0	0.211801	0	5.37259	0.517099	0.353501	1.6665	10.8825	0	1.55961	3.9198	0	0	5.17961	0.321699	0.573498	0	0
Actinomyces sp.		0.992799	4.75922	0	0	0	0	0	0	0	0	1.2972	6.14109	0	0	0	17.6762	0	0	0.8907	0	2.29651		1.62161	4.03934	74.0793	7		Fusobacterium nucleatum ss. nucleatum		0	0	0	6.9228	0	0	0	0	0	0	9.07295	0	8.48211	10.5024	0	0	1.018	0	0
Mogibacterium timidum		0	3.45791	3.1942	3.0626	1.2019	1.0515	2.9553	1.80543	4.7174	3.14419	0.0780001	0	1.2061	1.2954	2.0783	0.0825001	1.7898	0	1.4194	0	0.526202		1.57458	1.39853	75.6539	17		Prevotella intermedia		0	0.608099	4.33782	1.5211	0	0	0	0	0	0	1.80261	15.999	0	0	6.01031	0	0.0665998	0	0
Filifactor alocis		1.6271	1.50891	2.1669	0	1.4123	1.6549	1.9968	2.04866	0	3.52759	0.588101	2.7386	1.1908	0	0	0	2.0559	0	1.9204	0	1.0481		1.21357	1.05665	76.8675	14		Cardiobacterium hominis		0.907176	0	0	0	3.6133	0	1.0704	3.374	1.8975	0.820599	0	1.6587	0	0	0	3.19929	2.29489	6.58509	0
Eubacterium [XI][G-6] nodatum		0	2.90311	4.5907	0	1.232	0.792998	0	4.3851	0	2.3773	0.2664	1.1618	0.773602	3.5788	1.6164	0	0.834401	0	0	0	0.912103		1.2107	1.49526	78.0782	13		Rothia dentocariosa		0	0.508899	0	0	0	0	0	0	0	0	0	0	0	0	0	3.28079	2.04009	0	22.5284
Eubacterium [XI][G-5] saphenum		0.992799	0	0.4976	4.5186	1.4273	0.551599	3.1683	1.6684	2.5719	1.4954	0.515801	0	0.366501	0	0	0	2.1042	0	1.7534	0	0		1.03009	1.2507	79.1083	13		Neisseria pharyngis		0	0	0	0	0	0	0	27.3358	0	0	0	0	0	0	0	0	0	0	0
Streptococcus sp.		0	0	0	0	0	0	0	0	0	0	0	0	0	0	0	9.54131	0	0	1.7812	0	7.76102		0.90874	2.61821	80.017	3		Streptococcus cristatus		0	0	0	0	0	0	0	0	2.6165	0	0.487503	0	0	0	0	14.5666	7.97868	0	0
Bacteroidales [G-2] sp.		0	4.87122	0	0	3.726	0.310799	1.4776	0	1.6366	0	0.739901	0	0.665001	0.4567	3.6485	0	0	0	0	0	0.114		0.840301	1.4537	80.8573	10		Neisseria oralis		0	0	0	0	3.006	0	0	0	0	0	0	0	0.852301	0.187824	0	0	0	21.0299	0
Peptostreptococcaceae [XIII][G-1] sp.		1.3238	0	2.3274	2.9748	2.0132	0	1.4643	0	0	4.06439	0.0618001	0	0.360701	0.1993	0.738901	0	0	0	0	0	0		0.739457	1.18262	81.5968	10		Treponema denticola		3.91748	0	0.905104	0	0	0	0	0	0	0	6.90704	1.9907	4.2614	1.41073	0.808402	0	1.1544	0	0
Desulfomicrobium orale		2.3166	0	0	0	0	0	0	0	0	0	1.4426	2.0747	0	1.777	0	0	0	0	0	3.9451	3.25821		0.705438	1.23772	82.3022	6		Porphyromonas endodontalis		3.21647	0.656599	1.73311	0	0	2.0565	0	0	0.3564	0	1.36771	0	2.7597	6.71485	3.38321	0.607699	0.652698	0	0
Fusobacterium nucleatum ss polymorphum		0	0	0	0	0	0	0	0	0	0	9.50221	0	0	0	0	4.8611	0	0	0	0	0		0.683967	2.28143	82.9862	2		Actinobaculum sp.		0	0	0.442902	1.1915	0.3686	0	0.740701	1.5544	0	2.3501	0	0	0	0.0584387	1.3174	0.2145	0.1299	0	16.0543
Bacteroidetes [G-5] sp.		1.5996	3.00151	4.39	0	0	2.87049	0	0	0	0	0	0	0	0	0	0	0.713601	0	0	0	0		0.598819	1.26607	83.585	5		Neisseria subflava		0	0	0	0	0	0	0	0	23.8591	0	0	0	0	0	0	0	0	0	0
Prevotella sp.		2.813	0.196801	0	0	0.600999	1.3963	0.8786	1.45259	0.165	1.9939	0.931201	0	0	0	0	0.3261	1.4034	0	0	0.0653999	0.263101		0.59459	0.798109	84.1796	13		Prevotella denticola		15.5051	5.11129	0.849603	1.1661	0.1626	0	0	0	0	0	0	0	0	0	0	0	0.0953997	0	0.874901
Campylobacter rectus		0	1.29411	1.4928	0.778201	1.0517	0	0.9585	0	1.4331	0	0.397	0	0.538901	0.2242	0	0	0.798201	0	2.1709	1.2763	0		0.591138	0.660535	84.7707	12		TM7 [G-1] sp.		0	1.0013	3.79362	0	3.2961	0	0.978002	0.688	2.8315	0	0.912805	2.2856	0	0	0.838302	2.78819	1.94739	0	1.706
Tannerella sp.		0	0.164801	0	0	0	0.417199	0	0	0	0	9.96221	0	0	0	0	0	0	0	0	0	0.388001		0.520581	2.16687	85.2913	4		Capnocytophaga leadbetteri		0	0	1.0013	0	0.665599	0	1.7053	3.262	1.5081	1.8268	0	9.8655	0	0	0	1.0869	0.733898	0	0
Leptotrichia buccalis		5.21259	0	0	0	0	3.95809	0	0	0	0	0	0	0	0	0	1.7386	0	0	0	0	0		0.51949	1.41762	85.8108	3		Actinomyces gerencseriae		3.87542	1.443	1.83051	0	0	0	1.1993	0	0	0	0	0	0	0	0	1.5245	1.2405	0	11.4052
Rothia dentocariosa		0	0	0	0	0	0	0	0	0	0	0.3281	0	0	0	0	8.72051	0	0	0	0	0.942803		0.475782	1.90118	86.2866	3		Prevotella sp.		1.89696	0	2.18321	0.493	5.04899	0	0	0.6087	2.0888	0	1.99981	1.8432	0	0.899696	2.90421	0.750698	0.757998	0	0
Treponema medium		0	0	0	0	0	1.6654	0	0	0.3026	0	0	0	0	1.7022	0	0	0	4.8369	0	0	0		0.4051	1.13384	86.6917	4		Prevotella nigrescens		7.21645	1.7908	2.88261	0	0.780699	0	0.541201	0	0.6332	0.4339	0.379602	0	0	0	0	4.12869	2.46489	0	0
TM7 [G-1] sp.		0	1.42691	0	0	0	0.767098	0	0	0	0	2.1184	0	0	0	0	0.848901	0	0	2.6719	0	0.337701		0.389091	0.771577	87.0808	6		Rothia mucilaginosa		0	0	0	0	0	17.1304	0	0	0	0	0	0	0	3.66893	0	0	0.376599	0	0
Actinomyces israelii		1.0746	0	0.3371	0.1632	0	0.613699	0	0	0.2201	0	1.5541	0	0.504101	0.1993	0.4618	0	0	0	0.7375	1.7792	0.254501		0.376152	0.521793	87.4569	12		Alloprevotella tannerae		0	2.2981	2.60931	11.4215	2.7552	0	0	0	0	0	0	0.8356	0	0	0.628701	0	0	0	0
Prevotella pleuritidis [NV]		0	0.869303	1.7335	0	3.3053	0.361999	0	0	0	0	0	1.6183	0	0	0	0	0	0	0	0	0		0.375638	0.85066	87.8326	5		Streptococcus mutans		10.9185	6.63719	0	0	0	2.0142	0	0	0	0	0	0	0	0	0	0	0	0	0
Lachnospiraceae [G-8] sp.		0	0.541202	1.0433	0.589901	0	0	0	0.952411	0	2.2239	0.600001	0	1.5297	0	0	0	0.387	0	0	0	0		0.374639	0.611738	88.2072	8		Desulfobulbus sp.		0	0.574499	2.11821	2.4445	0	2.9613	0	0	0	0	0.674804	0	3.6932	1.02488	4.19161	0	1.4475	0	0
Prevotella oris		0	0	0	0	0	0.448199	0	0	0	0	0.1397	0	0	4.9852	0	0.241	0	0	1.2803	0	0.543802		0.363724	1.10199	88.5709	6		Bacteroidales [G-2] sp.		0	0.525299	1.0013	2.0131	0.4337	6.36139	0	0	0.225	0.3584	0.331402	1.1797	0	1.08332	5.00001	0	0.0513998	0	0
Neisseria flava		0	0	0	0	0	0	0	0	0	0	0	0	0	0	0	7.58171	0	0	0	0	0		0.361034	1.65446	88.932	1		Campylobacter gracilis		0.742262	1.2311	1.89721	1.7332	1.3179	0	2.64211	0.1001	1.4795	0	0.416002	0.7261	0	0.180419	1.0479	1.555	0.970697	0	2.3622
Porphyromonas sp.		0	0	0	0	0	0	0	0	0	0	1.2359	0	0	0	0	4.9252	0	0	0	0.112	1.0394		0.348215	1.10299	89.2802	4		Rothia aeria		0	0	0	0	0	0	0	0.4549	0.8949	8.83369	0	0.6513	0	0	0	0	0	6.23539	0
Leptotrichiaceae [G-1] sp.		4.3023	0	0	0	0	0	0	0	0	2.0706	0.714701	0	0	0	0	0	0	0	0	0	0		0.337504	1.02264	89.6177	3		Streptococcus sanguinis		0	0	0	0	0	0	0	0	0	12.856	0	0	0	0	0	0	0	4.9534	0
Streptococcus intermedius		0	0.623202	0.3371	0	0	0	0	0.212403	2.5886	0	0.2425	2.4066	0	0	0.542701	0	0	0	0	0	0		0.3311	0.744676	89.9488	7		Neisseria sp.		0	0	0	1.2783	0	0	0	0	0	15.5125	0	0	0	0	0	0	0	0	0
Leptotrichia sp.		0.744399	0	0	0	0	1.0829	0	0	0	0	1.9542	0	0	0	0	1.5074	0.979601	0	0	0.0363	0.210501		0.310252	0.583173	90.259	7		Propionibacterium propionicum		0	0	0	0.3492	0.650499	0	0	0.5136	1.9154	1.0941	0	0.3932	0	0.272781	1.3174	0.375299	0.297099	3.7231	1.4436
Rothia aeria		0	0	0	0	0	0	0	0	0.447	0	0	0	0	1.0296	0	0	0	0	5.0376	0	0		0.3102	1.10943	90.5692	3		Corynebacterium matruchotii		0	0.574499	2.56111	0	0.692699	0	0.403601	0.1283	2.8483	0	0.238001	0	0	0	4.58081	1.4929	1.0674	0	1.706
Prevotella nigrescens		0	0.311601	0	0	0	1.4576	0	0	0	0	0.4017	0.912899	0	0	0	0.748701	0.2301	0	2.1152	0	0.193601		0.3034	0.566057	90.8726	8		Leptotrichia wadei		0	0.344699	4.64762	0.9449	0.911199	0.705399	0	0	0.3171	0	0.258802	0	0	0	0	0	0	0	8.23941
Olsenella sp.		0	1.82061	0	0	0	0	0	0	0	0	2.6999	0	0	0	0	0	0.907001	0	0	0	0.521802		0.283301	0.707586	91.1559	4		Treponema sp.		0.907176	0.672999	1.90641	0.5752	0	1.0145	0	0	0	0	1.14511	0.6636	6.89941	0.167611	1.0778	0.321699	0.951197	0	0
Neisseria flavescens		0	0	0	0	0	0	0	0	0	0	0	0	0	0	0	0	0	0	0	0	5.92212		0.282006	1.29231	91.4379	1		Streptococcus sp.		0	0	0	0	6.57049	0	0	0	0	0	0	7.4534	0	0	0	0	1.96559	0	0
Peptostreptococcaceae [XI][G-4] sp.		0	0.459202	0.642099	0	0.706099	0	0.8253	0.390574	0.770199	0	0.1646	0	0.278101	0.465	0.4618	0	0.4475	0	0	0	0.263101		0.279694	0.292336	91.7176	12		Capnocytophaga sputigena		0	0	0	2.5159	0.4058	0	0	2.1816	0.8279	3.0512	0	1.1092	0	0	0	0	3.53869	0	0
Johnsonella sp.		2.4821	0.803703	0	0	0	0	0	0	0	0	1.6486	0	0	0	0	0	0.919101	0	0	0	0		0.278738	0.660976	91.9964	4		Capnocytophaga sp.		0	0.328299	0	0	0	0	5.64561	0	1.892	0.3262	0.259002	0.2747	0	0	0	3.40509	1.4871	0	1.8373
Streptococcus australis		0	0	0	0	0	0	0	0	0	0	0	0	0	0	0	5.70801	0	0	0	0	0		0.27181	1.24559	92.2682	1		Streptococcus oralis		0	0	0	0	0	0	0	3.16	0	0	0	0	0	0	0	0	0	0	0
Peptococcus sp.		0	0.360801	0.609999	0	0	0.491299	0	1.0415	0	1.0353	0.833901	0	0	0	0.4272	0	0.4716	0	0	0	0		0.251028	0.365868	92.5192	8		Fusobacterium nucleatum ss polymorphum		0	0	0	0	8.69569	0	4.26911	1.6441	0.0791	0	0	0	0	0	0	0	0	0	0
Olsenella uli		0	0	0	0.2636	0	4.94739	0	0	0	0	0	0	0	0	0	0	0	0	0	0	0		0.248142	1.07826	92.7673	2		Porphyromonas sp.		0	0	0	0	1.4427	0	0	1.6628	9.6968	0	0	0	0	0	0	0	0.1563	0	0
Leptotrichia wadei		0	0	0	0	0	0.992498	0	0	0	0	3.0927	0	0	0	0	0	0	0	0.7236	0	0		0.228991	0.706126	92.9963	3		Fusobacterium nucleatum ss. animalis		2.84539	9.60278	0	0	0	0	0	0	0	0	0	0	0	0	0	0	0	0	0
Capnocytophaga granulosa		0	0	0	0	0	0	0	0	0	0	2.0369	0	0	0	0	2.6228	0	0	0	0	0		0.221891	0.706899	93.2182	2		Tannerella sp.		0.949737	0	0.929104	0	2.0215	0.0832999	0.531701	0.3535	1.0467	0	2.19371	1.2482	0	0.0337223	2.72921	0	0.0521998	0	0
Alloprevotella tannerae		0	0.984104	0	0	0	1.9652	0	0	0	0	0.4332	0	0	0	0	0	0.737901	0	0	0.2706	0.15		0.216238	0.48355	93.4345	6		Streptococcus constellatus		0	0	0	0	0	3.6067	0	0	0	0	0	2.9156	0	0	4.91021	0	0	0	0
Pseudoramibacter alactolyticus		0	0	0.2729	0	0.4808	1.1205	0.3994	0.0890853	0	0	0	1.2448	0.312901	0	0.2656	0	0.3507	0	0	0	0		0.216032	0.359827	93.6505	9		Streptococcus mitis		0	0	0	0	0	0	6.33141	0	0	0	0	0	0	3.58027	0	0	1.3705	0	0
Leptotrichia hofstadii		0	0	0	0	0	0	0	0	0	0	3.6142	0	0	0	0	0.919201	0	0	0	0	0		0.215876	0.804013	93.8664	2		Actinomyces dentalis		0.543641	0	2.86221	0	1.7257	0	0.936002	0	0.3794	0	0.153901	0	0	0	3.11631	0.348999	0.191299	0	0.922601
Corynebacterium matruchotii		0	0	0	0	0	0	0	0	0	0	2.065	0	0	0	0	1.0124	0	0	0	0	1.2015		0.203757	0.541338	94.0701	3		Campylobacter rectus		0	0	0	1.6562	2.9279	0.767799	0.586201	0.5412	0.4568	0	0.445603	1.7807	1.0146	0.201433	0	0	0.291599	0	0
Treponema lecithinolyticum		0	0.656103	0.529699	0	0.3906	0	0	0	0.618899	0	0	0	0	0	1.7665	0	0	0	0	0	0		0.188657	0.425427	94.2588	5		Prevotella melaninogenica		0	8.47658	0	0	2.3311	0	0	0	0	0	0	0	0	0	0	0	0	0	0
Leptotrichia hongkongensis		0	0	0	0	0	0	0	0	0	0	1.1494	0	0	0	0	2.0771	0	0	0	0	0.228001		0.1645	0.505925	94.4233	3		Leptotrichia hongkongensis		0	0	0	0	0.861499	0.2445	1.9062	0	0	0	0.460703	0	0	0	0	2.66779	1.1158	1.3403	0
Fusobacterium nucleatum ss. animalis		0	0	0	3.1379	0	0	0	0	0	0	0	0	0	0	0	0	0	0	0	0	0		0.149424	0.684747	94.5727	1		Streptococcus intermedius		0	2.81779	1.65851	0	0	0	0	0	3.4534	0	0	0	0	0	0	0	2.63149	0	0
Bacteroidetes [G-3] sp.		0	0.164001	0	0	0	1.9479	0	0.232923	0	0	0.0282	0	0	0	0.2309	0	0.532101	0	0	0	0		0.149334	0.432688	94.722	6		Cardiobacterium valvulum		0	0	0	0.4725	3.5102	0	0.648101	0.6547	2.5561	0	0.123601	1.0938	0	0	0.509001	0	0.175199	0	0
Kingella oralis		0	0	0	0	0	0	0	0	0	0	0	0	0	0.3404	0	1.6549	0	0	0	0	1.1381		0.14921	0.429087	94.8713	3		Fusobacterium sp.		0	0	0	0	0	0	0	0	0	0	0	0	0	0	0	0	0	0	0
Dialister pneumosintes		0	0	0	0.778201	0	0	0	0	0.907699	0	0	0	0	0.639401	0.738901	0	0	0	0	0	0		0.145914	0.311224	95.0172	4		Haemophilus parainfluenzae		0	0	0	0	0	0	0.579201	0	0.3885	0	0	1.2042	0	0.841757	0	0	0	3.2051	0
Neisseria oralis		0	0	0	0	0	0	0	0.548125	0	0	0	0	0	0	0	2.4571	0	0	0	0	0		0.143106	0.543495	95.1603	2		Lachnoanaerobaculum saburreum		0	0	0	0	0	0	0	0	0	0	0	0	0	0	0	5.82659	3.54669	0	0
Neisseria bacilliformis		0	0	0	0	0	0	0	0	0	0	0	0	0	0	0	3.0019	0	0	0	0	0		0.142948	0.655069	95.3032	1		Bergeyella sp.		0	0	0	0.2671	0.3253	0	0.322801	0.5655	0.2303	5.82909	0	0.7864	0	0	0	0	0	0	0.4374
Actinomyces naeslundii		0	0	0	0	0	0	0	0	0	0	1.1962	0	0	0	0	0.611601	0	0	1.1906	0	0		0.142781	0.373789	95.446	3		Leptotrichia buccalis		0	0	1.1294	0	0	0	0	0.2187	0	0	0	0	0	0	0	4.08289	2.66339	0	0.597001
Prevotella fusca		0	2.98511	0	0	0	0	0	0	0	0	0	0	0	0	0	0	0	0	0	0	0		0.142148	0.651405	95.5882	1		Propionibacterium sp.		0	0	0	0	0	0	0	4.7627	0	0	0	0	0	0	0	0	0	1.58	0
Parvimonas micra		0	0	0	0.4644	0	0	0	0	0	0	0	0	0	0.4816	0.254	0.0452	0	0	1.2524	0.3999	0		0.137976	0.303546	95.7261	6		Kingella oralis		0	0	0	0	0	0	7.45131	0	0	0	0	0	0	0	0	0	0.463099	0	0
Treponema maltophilum		0	0.164001	0.2568	0.2259	0	0	0.426	0.274062	0	0	0.1343	0	0.188	0.3155	0	0	0.2902	0	0	0	0.429701		0.128784	0.15394	95.8549	10		Capnocytophaga gingivalis		0	0	0	0	0	0	0	1.9403	0	3.7832	0	1.3442	0	0	0	0	0	0	0
Streptococcus anginosus		0	0	0	0	0	0	0	0	0	0	0	0	0	2.5575	0	0	0	0	0	0.1188	0		0.127443	0.557398	95.9824	2		Streptococcus vestibularis		0	0	0	0	0	4.5575	3.51571	0	0	0	0	0	0	0	0	0	0	0	0
Actinomyces oris		0	0	0	0	0	0	0	0	0	0	0	0	0	0	0	2.6206	0	0	0	0	0		0.124791	0.571862	96.1071	1		Streptococcus gordonii		0	0	0	0	0	6.98449	0	0	0	0	0	0	0	1.01457	0	0	0	0	0
Campylobacter gracilis		0	0.362401	0	0	0	0	0	0.130225	0.0797999	0	0.680901	0	0	0	0.4157	0.4937	0	0	0	0	0.421001		0.123035	0.211446	96.2302	7		Prevotella oris		0	1.9216	0.828903	1.8571	0	0	0	0	0	0	0	0	0	0	1.0479	1.126	0.745198	0	0
Chloroflexi [G-1] sp.		0	0.213201	0	0	0	0	0	0.0821786	0.4814	0	0.1841	0	0.2216	0	0	0	0.2177	0	0.6401	0	0.473601		0.119709	0.193318	96.3499	8		Actinomyces massiliensis		0	0	0	1.3647	0.4009	0	3.56091	0.4938	0.1574	1.5223	0	0	0	0	0	0	0	0	0
Actinomyces massiliensis		0	0	0	0	0	0	0	0	0	0	0.2765	0	0	0	0	0.3966	0	0	0	0	1.71141		0.113548	0.380256	96.4634	3		Neisseria flavescens		0	0	0	0	0.616199	5.55249	0	0	0	0	0	0	0	0	0	0	0	0	0
Aggregatibacter aphrophilus		0	0	0	0	0	0	0	0	0.3163	0	0	0	0	0.1079	1.8012	0.1098	0	0	0	0	0		0.1112	0.394233	96.5746	4		Streptococcus anginosus		3.80317	0	0	0.9244	0	0	0	0	0	0	0.217401	0	0	2.5605	0	0	0	0	0
Lautropia mirabilis		0	0	0	0	0	0	0	0.280869	0.3713	0	0.0931001	0	0	0	0	1.1228	0	0	0	0	0.438501		0.109837	0.266931	96.6845	5		Mogibacterium timidum		0	0	1.34801	1.3763	0	0	0	0	0	0	1.51221	0	0	1.28605	0.868302	0	0.494399	0	0
Neisseria sicca		0	0	0	0	0	0	0	0	2.2555	0	0	0	0	0	0	0	0	0	0	0	0		0.107405	0.49219	96.7919	1		Desulfomicrobium orale		0.453588	0	0	0	0	0	0	0	0	0	1.90991	0	0	0.354635	0	0	0	0	0
Lachnoanaerobaculum sp.		0	0	0	0	0	1.6032	0	0	0.618899	0	0	0	0	0	0	0	0	0	0	0	0		0.105814	0.368656	96.8977	2		Actinomyces johnsonii		0	0	0	0	0	0	0	0	0	0	0	0	0	0	6.68871	0.541299	0	0	0
Bacteroidetes [G-6] sp.		0	0	0	0	1.5325	0.448199	0	0	0	0	0.2318	0	0	0	0	0	0	0	0	0	0		0.105357	0.344243	97.003	3		Filifactor alocis		0	0.295499	0	0	0	0.4936	0	0	0	0	1.80171	0	2.1509	0	0	0	0.348899	0	0
Prevotella denticola		0	1.1645	0	0	0	0	0	0	0	0	0	0	0	0	0	0	0	0	0.501	0	0.542102		0.105124	0.288866	97.1082	3		Actinomyces israelii		0	0	0	1.7993	0	1.4739	0	0	0.2195	0	1.04451	0	0	0.142194	1.0553	0	0.665698	0	0
Prevotella buccae		0	0	0	0	0	0	0	0	0	0	0	0	0	1.6867	0	0	0	0	0.501	0	0		0.104176	0.378686	97.2123	2		Lachnoanaerobaculum umeaense		0	0	0	0	0	0	0	0.1749	0	0	0	5.8245	0	0	0	0	0	0	0
Prevotella melaninogenica		0	0	0	0	0	0	0	0	0	0	0	0	0	0	0	2.1241	0	0	0	0	0		0.101148	0.463517	97.3135	1		Abiotrophia defectiva		0	0	0	0	0	0	0	1.0844	0.1724	5.09339	0	0	0	0	0	0	0	0	0
Cardiobacterium hominis		0	0	0	0	0	0	0	0	0	0	0.614501	0	0	0	0	1.0483	0	0	0	0	0.442901		0.100272	0.27033	97.4138	3		Prevotella veroralis		0	0	0	6.3122	0	0	0	0	0	0	0	0	0	0	0	0	0	0	0
Actinomyces dentalis		0	0.278801	0	0	0	0.465399	0	0	0	0	0.548101	0	0	0	0	0.587901	0.1935	0	0	0	0		0.0987477	0.196601	97.5125	5		Eubacterium [XIVa][G-1] saburreum		0	0	0.712503	0	2.613	0	0.683601	0	0.1832	0	0.165701	0	0	0	1.8563	0	0	0	0
Neisseria subflava		0	0	0	0	0	0	0	0	0	0	1.9573	0	0	0	0	0	0	0	0	0	0		0.0932049	0.427118	97.6057	1		Eubacterium [XI][G-6] nodatum		0	0.295499	0.346601	0	0	0	0	0	0	0	0.391602	0	0	1.46137	0	0	0.0878997	0	0
Actinobaculum sp.		0	0	0	0	0	0	0	0	0	0	0.2154	0	0	0	0	0.529301	0	0	1.1968	0	0		0.0924524	0.281015	97.6982	3		Atopobium rimae		4.13532	0.621299	0	0.6984	0.3253	0	0	0	0	0	0	0	0	0	0	0	0	0	0
Eubacterium [XIVa][G-1] saburreum		0	0	0	0	0	0	0	0	0	0	1.0115	0	0	0	0	0	0	0	0	0	0.859503		0.0890954	0.282416	97.7873	2		Leptotrichia hofstadii		0	0	0	0	0	0	0	0	0	0	0	0	0	0	0	3.23369	2.53459	0	0
Peptostreptococcus stomatis		0	0	0	0	0	0.861898	0	0	0	0	0.2469	0	0	0	0	0.0837001	0.628901	0	0	0	0		0.0867333	0.228951	97.874	4		Eubacterium [XI][G-5] saphenum		0.618602	0	0.231101	1.3147	0	0	0	0	0	0	1.89481	0	0	0.756	0	0	0.529498	0	0
Streptococcus cristatus		0	0	0	0	0	0	0	0	0	0	1.698	0	0	0	0	0.0797001	0	0	0	0	0		0.0846525	0.370073	97.9587	2		Streptococcus oligofermentans		0	0	0	0	0	0	0	0	0	0	0	0	0	0	0	0	0	0	5.24931
Actinomyces gerencseriae		0	0.571202	0	0	0	0	0	0	0	0	0.3148	0	0	0	0	0	0	0	0.8551	0	0		0.0829096	0.224968	98.0416	3		Neisseria bacilliformis		0	0	0	0	0	0	2.64671	0	0	0	0	0	0	0.096664	0	1.5371	0.919797	0	0
Bacteroides tectus		0	0	0	0	0	0	0	0	0	0	0	0	0	0	0	0	0	0	1.6142	0	0		0.0768667	0.352247	98.1184	1		Fretibacterium fastidiosum		0	0.2134	0.276901	0	0	0	0	0	0	0	1.63921	0	1.6078	1.03539	0	0	0.353299	0	0
Peptostreptococcaceae [XI][G-3] sp.		0	0	0	0	0	0	0	0	0	0	0	0	0.262901	0	1.12	0	0.1935	0	0	0	0		0.0750668	0.249262	98.1935	3		Selenomonas sputigena		1.07219	0.426799	1.1939	1.1709	0.2656	0	0	0	0	0	0	0	0	0	0	0	0.1079	0	0
Actinomyces oricola		0.828299	0	0	0	0	0.661999	0	0	0	0	0	0	0	0	0	0	0	0	0	0	0		0.0709666	0.225672	98.2645	2		Prevotella pleuritidis [NV]		0	0.311899	1.54051	0	0	2.3718	0	0	0	0	0	0	0	0	0	0	0	0	0
Capnocytophaga leadbetteri		0	0	0	0	0	0	0	0	0	0	0.900201	0	0	0	0	0.589401	0	0	0	0	0		0.0709334	0.229357	98.3354	2		TM7 [G-5] sp.		0.659755	0	1.86791	0	1.5288	0	0	0	0	0	0.156601	0	0	0	0	0	0	0	0
Lachnoanaerobaculum saburreum		0	0	0	0	0	0	0	0	0	0	0	0	0	0	0	1.3995	0	0	0	0	0		0.0666429	0.305396	98.402	1		Ottowia sp.		0	0	0	0.6574	0	0	0	0.5889	0	2.3401	0	0.3441	0	0	0	0	0	0	0
Neisseria elongata		0	0	0	0	0	0	0	0	0	0	0	0	0	0	0	1.3962	0	0	0	0	0		0.0664858	0.304676	98.4685	1		Granulicatella adiacens [para-adiacens]		0	0	0	0	0	0.4867	0	0.2799	0.4504	0	0	0	0	0.159906	0	0	2.68829	0	0
Propionibacterium propionicum		0	0	0	0	0	0	0	0.137031	0	0	0.2231	0	0	0.1495	0.3233	0.4092	0	0	0	0.049	0		0.0614825	0.119559	98.53	6		Eikenella corrodens		0	0	0	0	0	0	4.13411	0	0	0	0	0	0	0	0	0	0	0	0
Catonella morbi		0	0	0	0	0	0.344799	0	0	0	0	0.0801001	0	0.1912	0	0	0.0610001	0	0	0.5845	0.0236	0		0.0612	0.146479	98.5912	6		Porphyromonas catoniae		0	0	0	0	0	0	0	0	0	0.848899	0	0.6636	0	0	0	0	0.201699	0	0
Granulicatella adiacens [para-adiacens]		0	0	0	0	0	0	0	0	0	0	0	0	0	0	0	0.833701	0	0	0	0	0.447301		0.0610001	0.202113	98.6522	2		Kingella denitrificans		0	0	0	0	0	0	0	0	0	2.8803	0	0	0	0	0	0	0	0	1.0499
Cardiobacterium valvulum		0	0	0	0	0	0	0	0	0	0	0.927701	0	0	0	0	0.2089	0	0	0	0.0680999	0		0.0573667	0.204914	98.7096	3		Oribacterium sp.		0	0.393999	0	2.4651	0	0	0	0	0	0	0	0	0	0	1.018	0	0	0	0
Gemella haemolysans		0	0	0	0	0	0	0	0	0	0	0	0	0	0	0	0	0	0	0	0	1.183		0.0563335	0.258153	98.7659	1		Treponema medium		0	0	0	0	0	0	0	0	0	0	0	0	0	3.55405	0	0	0	0	0
Veillonella dispar		0	0	0	0	0	0	0	0	0	0	0	0	0	0	0	0.946301	0	0	0	0	0.228001		0.0559191	0.209977	98.8218	2		Veillonella parvula		2.14428	1.3789	0	0	0	0	0	0	0	0	0	0	0	0	0	0	0	0	0
Capnocytophaga sputigena		0	0	0	0	0	0	0	0	0	0	0	0	0	0	0	1.159	0	0	0	0	0		0.0551905	0.252915	98.877	1		Bacteroidetes [G-6] sp.		0	0	0	0	0	0	0	0	0	0	3.29562	0	0	0	0	0	0	0	0
Selenomonas sp.		0	0	0	0	0	0	0	0	0	0	0.029	0	0	0.2325	0	0.0837001	0	0	0.8071	0	0		0.0548714	0.180289	98.9319	4		Corynebacterium durum		0	0	0	0	0	0	0	0	0	0	0	0	0	0	0	0	0	0	3.2808
Prevotella dentalis		0	0	0	0	0	0.344799	0	0	0	0	0.3793	0	0	0	0.2309	0.0385	0	0	0	0	0		0.0473095	0.116308	98.9792	4		Bacteroidetes [G-5] sp.		0.494841	0	2.83071	0	0	0	0	0	0	0	0	0	0	0	0	0	0	0	0
Alloprevotella sp.		0	0	0	0	0	0	0	0	0	0	0	0	0	0	0	0.1815	0.810301	0	0	0	0		0.0472286	0.179261	99.0264	2		Johnsonella ignava		0	0	0.231101	0	0.3036	0.945999	0.1662	0	0.5809	0	0	0	0	0.155903	0	0	0	0	0
Streptococcus mutans		0	0.975104	0	0	0	0	0	0	0	0	0	0	0	0	0	0	0	0	0	0	0		0.0464335	0.212785	99.0729	1		Eubacterium [XI][G-1] infirmum		0	0	0	0.226	0	0	0	0	0	0	2.84072	0	0	0	0	0	0	0	0
Catonella sp.		0	0	0	0	0	0	0	0.232923	0	0	0	0	0.737401	0	0	0	0	0	0	0	0		0.0462059	0.16631	99.1191	2		Peptostreptococcaceae [XIII][G-1] sp.		0	0	0	1.8899	0	0	0	0	0	0	1.16281	0	0	0	0	0	0	0	0
Eubacterium [XI][G-3] brachy		0	0	0	0	0	0	0	0.212403	0	0	0.1178	0	0	0	0.2078	0	0	0	0.4175	0	0		0.0455002	0.107936	99.1646	4		Catonella morbi		0	0	0.288901	0	1.1385	0	0.1709	0	0.0837	0	0	0.6144	0	0	0.419201	0	0.0551998	0	0
Atopobium rimae		0	0.377202	0	0	0	0.379199	0	0	0	0	0	0	0	0	0	0	0	0	0	0	0.1535		0.0433286	0.116235	99.2079	3		Selenomonas sp.		0	0	0	0.2876	2.0059	0	0	0	0	0	0.277102	0	0	0.323414	0	0	0	0	0
Fusobacterium sp.		0	0	0	0	0	0	0	0	0	0	0.4797	0	0	0	0	0.2631	0	0	0	0	0		0.0353715	0.116846	99.2433	2		Peptostreptococcaceae [XI][G-7] sp.		0	0	0	0	2.4612	0	0	0	0.1989	0	0	0	0	0	0	0	0	0	0
Oribacterium sp.		0	0	0	0	0	0.723999	0	0	0	0	0	0	0	0	0	0	0	0	0	0	0		0.0344761	0.157989	99.2777	1		Prevotella buccae		0	0	0.327401	0.4827	0	0	0	0	0	0	0	0	0	1.84322	0	0	0	0	0
Selenomonas sputigena		0	0	0	0	0	0.586099	0	0	0	0	0.1204	0	0	0	0	0	0	0	0	0	0		0.0336428	0.129275	99.3114	2		Peptococcus sp.		0	0	0.385102	0	0	0	0.1899	0	0.157	0	0.409602	1.0568	0	0	0	0	0.0515998	0	0
Capnocytophaga sp.		0	0	0	0	0	0	0	0.109605	0	0	0.592001	0	0	0	0	0	0	0	0	0	0		0.0334098	0.130199	99.3448	2		Lachnospiraceae [G-8] sp.		0.577348	0	0	0	0	0	0	0	0	0	1.07841	0	0	0.84566	0	0	0.0677998	0	0
Anaeroglobus geminatus		0	0.442802	0	0	0	0.258599	0	0	0	0	0	0	0	0	0	0	0	0	0	0	0		0.0334001	0.109435	99.3782	2		Johnsonella sp.		0.701008	0.1806	0	0	0	0	0	0	0	0	1.64181	0	0	0	0	0	0	0	0
Peptostreptococcaceae [XI][G-2] sp.		0	0.180401	0	0	0	0	0	0	0.1513	0	0.0717001	0	0	0	0	0	0.2902	0	0	0	0		0.0330286	0.0780655	99.4112	4		Leptotrichiaceae [G-1] sp.		0.783515	0	0	0	0	0	0	0	0	0	1.72681	0	0	0	0	0	0	0	0
Moryella sp.		0	0	0	0	0	0.275799	0	0	0	0	0	0	0	0	0	0.3561	0	0	0	0	0		0.0300905	0.0958798	99.4413	2		Parvimonas micra		1.2371	0	0.413902	0	0	0	0	0	0	0	0.286102	0	0	0.175316	0	0	0.286099	0	0
Eubacterium [XI][G-1] infirmum		0	0	0	0	0	0	0	0	0	0	0.1126	0	0	0	0	0	0.507901	0	0	0	0		0.0295476	0.112318	99.4709	2		Eubacterium [XI][G-7] yurii		0	0	0	0	0	0	0.1519	1.3118	0	0	0	0.5652	0	0	0.449101	0	0	0	0
Rothia mucilaginosa		0	0	0	0	0	0	0	0	0	0	0	0	0	0	0	0.604201	0	0	0	0	0		0.0287715	0.131847	99.4996	1		Solobacterium moorei		0	0.361099	0.365901	1.0066	0.3253	0	0	0	0	0	0	0	0	0	0	0	0.0426999	0	0
Peptostreptococcaceae [XI][G-7] sp.		0	0	0	0	0	0.568899	0	0	0	0	0	0	0	0	0	0	0	0	0	0	0		0.0270904	0.124144	99.5267	1		Lachnospiraceae [G-3] sp.		0	0	0	0	0.558399	0	0	0	0.4432	0	0	0.6144	0	0	0	0.357499	0.314599	0	0
Slackia exigua		0	0	0	0.1381	0	0	0	0	0.2407	0	0	0	0	0	0.1616	0	0	0	0	0	0		0.0257333	0.0667893	99.5525	3		Moryella sp.		0	0	0	0	0.1897	0	0	0	0	0	0	0	0	0	0.928102	0	0.0438999	0	1.0936
Prevotella micans		0	0	0.4983	0	0	0	0	0	0	0	0	0	0	0	0	0	0	0	0	0	0		0.0237285	0.108738	99.5762	1		Peptostreptococcaceae [XI][G-4] sp.		0	0	0	0	0	0	0	0	0	0	0.310302	0	0.771101	0.6037	0	0	0.1017	0	0
Desulfovibrio fairfieldensis		0	0	0	0	0	0	0	0	0	0	0	0	0	0	0	0	0	0	0.4731	0	0		0.0225286	0.103239	99.5987	1		Veillonella dispar		0	0	0	0	0	1.892	0	0	0	0	0	0	0	0	0	0	0.224599	0	0
Gemella morbillorum		0	0	0	0	0	0	0	0	0	0	0	0	0	0	0	0.451	0	0	0	0	0		0.0214762	0.0984164	99.6202	1		Bifidobacterium dentium		0.886549	1.0506	0	0	0	0	0	0	0	0	0	0	0	0	0	0	0	0	0
Corynebacterium durum		0	0	0	0	0	0	0	0	0	0	0	0	0	0	0	0.4504	0	0	0	0	0		0.0214476	0.0982854	99.6416	1		Chloroflexi [G-1] sp.		0	0	0	0	0	0	0	0	0	0	0.216901	0	0.771101	0.0506335	0	0	0.0978997	0	0
Treponema amylovorum		0	0.442802	0	0	0	0	0	0	0	0	0	0	0	0	0	0	0	0	0	0	0		0.0210858	0.0966273	99.6627	1		Gemella morbillorum		0	0	0	0	0	0	0	0.3556	0.5966	0	0	0.4424	0	0	0	0	0.445899	0	0
Eubacterium [XI][G-7] yurii		0	0	0	0	0	0	0	0.383667	0	0	0.0487	0	0	0	0	0	0	0	0	0	0		0.0205889	0.083866	99.6833	2		Eikenella sp.		0	0	0	1.761	0	0	0	0	0	0	0	0	0	0	0	0	0	0	0
Lactobacillus [XVII] catenaformis		0	0	0	0	0	0.430999	0	0	0	0	0	0	0	0	0	0	0	0	0	0	0		0.0205238	0.0940517	99.7038	1		Anaeroglobus geminatus		0	0	0.693203	0.4725	0.590899	0	0	0	0	0	0	0	0	0	0	0	0	0	0
Porphyromonas asaccharolytica		0	0	0	0	0	0.430999	0	0	0	0	0	0	0	0	0	0	0	0	0	0	0		0.0205238	0.0940517	99.7244	1		Prevotella multiformis		0	0	1.73071	0	0	0	0	0	0	0	0	0	0	0	0	0	0	0	0
Johnsonella ignava		0	0	0	0	0	0	0	0	0	0	0.2727	0	0	0	0	0	0.133	0	0	0	0		0.0193191	0.064891	99.7437	2		Actinomyces odontolyticus		0	0	0	0	0	0.4097	0	0	0	0	0	0	0	0	1.2968	0	0	0	0
Actinomyces cardiffensis		0	0	0	0	0	0	0	0	0	0	0.3909	0	0	0	0	0	0	0	0	0	0		0.0186143	0.0853015	99.7623	1		Leptotrichia goodfellowii		0	0	0	1.2325	0	0	0	0.4438	0	0	0	0	0	0	0	0	0	0	0
Streptococcus constellatus		0	0	0	0	0	0	0.3727	0	0	0	0	0	0	0	0	0	0	0	0	0	0		0.0177476	0.0813298	99.78	1		Peptostreptococcus stomatis		0	0	0.558402	0	0	0	0	0	0	0	0.183701	0	0	0	0.898202	0	0	0	0
Capnocytophaga gingivalis		0	0	0	0	0	0	0	0	0	0	0	0	0	0	0	0	0	0	0	0	0.324501		0.0154524	0.0708119	99.7955	1		Streptococcus downei		0	0	0	0	0	1.599	0	0	0	0	0	0	0	0	0	0	0	0	0
Lachnospiraceae [G-3] sp.		0	0	0	0	0	0	0	0	0	0	0.195	0	0	0	0	0.0959001	0	0	0	0	0		0.0138524	0.0464716	99.8093	2		Treponema maltophilum		0	0	0	0.3698	0	0	0	0	0	0	0.220001	0	0	0.229952	0	0	0	0	0
Campylobacter concisus		0	0	0	0	0	0	0	0	0	0	0.2237	0	0	0	0	0.0602001	0	0	0	0	0		0.0135191	0.0499138	99.8229	2		Prevotella oulorum		1.44327	0	0	0	0	0	0	0	0	0	0	0	0	0	0	0	0.0688998	0	0
Mogibacterium neglectum		0	0	0	0	0	0.275799	0	0	0	0	0	0	0	0	0	0	0	0	0	0	0		0.0131333	0.0601844	99.836	1		Pseudoramibacter alactolyticus		0	0	0	0	0	0.1851	0	0	0	0	0.795205	0	0	0	0.479001	0	0	0	0
Centipeda periodontii		0	0	0	0	0	0	0	0	0	0	0.2707	0	0	0	0	0	0	0	0	0	0		0.0128905	0.0590716	99.8489	1		Prevotella fusca		0	1.4121	0	0	0	0	0	0	0	0	0	0	0	0	0	0	0	0	0
Actinomyces johnsonii		0	0	0	0	0	0	0	0	0	0	0	0	0	0	0	0.269	0	0	0	0	0		0.0128095	0.0587007	99.8617	1		Atopobium parvulum		0.689437	0.708299	0	0	0	0	0	0	0	0	0	0	0	0	0	0	0	0	0
Peptostreptococcaceae [XI][G-1] sp.		0	0	0	0	0	0	0	0	0	0	0	0	0	0	0	0	0.2298	0	0	0	0		0.0109429	0.0501465	99.8726	1		Aggregatibacter paraphrophilus		0	0	0	0	0	0	0	1.2652	0	0	0	0	0	0	0	0	0	0	0
Prevotella oulorum		0	0	0	0	0	0	0	0	0	0	0.0497	0	0	0	0	0	0	0	0	0	0.175401		0.0107191	0.0392572	99.8834	2		Olsenella uli		0	0	0	1.2531	0	0	0	0	0	0	0	0	0	0	0	0	0	0	0
Lachnospiraceae [G-2] sp.		0	0.199601	0	0	0	0	0	0	0	0	0	0	0	0	0	0	0	0	0	0	0		0.0095048	0.0435565	99.8929	1		Alloprevotella sp.		0	0	0.712503	0	0.4554	0	0	0	0	0	0	0	0	0	0	0	0.0436999	0	0
Streptococcus mitis		0	0	0	0	0	0	0	0	0	0	0	0	0	0	0	0	0	0	0	0.1989	0		0.00947142	0.0434035	99.9023	1		Alloprevotella rava		0	0	0.288901	0.3698	0.536699	0	0	0	0	0	0	0	0	0	0	0	0	0	0
Fusobacterium periodonticum		0	0	0	0	0	0	0	0	0	0	0	0	0	0	0	0.1913	0	0	0	0	0		0.00910953	0.0417451	99.9114	1		Actinomyces graevenitzii		0	0	0	0	0	1.1951	0	0	0	0	0	0	0	0	0	0	0	0	0
Solobacterium moorei		0	0	0	0	0	0	0	0	0	0	0	0	0	0	0	0.0554001	0	0	0	0	0.1228		0.00848573	0.0288418	99.9199	2		Aggregatibacter aphrophilus		0	0	0	0.8628	0	0	0	0	0	0	0	0	0	0.167611	0	0	0.1124	0	0
Bergeyella sp.		0	0	0	0	0	0	0	0	0	0	0	0	0	0	0	0.0678001	0	0	0	0	0.1052		0.00823811	0.0266822	99.9282	2		Actinomyces georgiae		0	0	0	0	0	1.0965	0	0	0	0	0	0	0	0	0	0	0	0	0
Lachnospiraceae [G-5] sp.		0	0	0	0	0	0	0	0	0	0	0	0	0	0	0	0	0.1693	0	0	0	0		0.00806191	0.0369443	99.9362	1		Actinomyces oris		0	0	0	0	0	0	0	0	0	0	0	0	0	0	0	0	0.885597	0	0
Prevotella salivae		0	0	0	0	0	0	0	0	0	0	0.0858001	0	0	0	0	0.0814001	0	0	0	0	0		0.00796191	0.0251559	99.9442	2		Prevotella dentalis		0	0	0	0	0	0	0	0	0	0	0.839605	0	0	0	0	0	0	0	0
Butyrivibrio sp.		0	0	0	0	0	0	0	0	0	0	0.1495	0	0	0	0	0	0	0	0	0	0		0.00711905	0.0326236	99.9513	1		Bacteroidetes [G-3] sp.		0	0	0	0	0	0	0	0.0991	0	0	0	0	0	0	0.658701	0	0	0	0
Prevotella pallens		0	0	0	0	0	0	0	0	0	0	0	0	0	0	0	0.1493	0	0	0	0	0		0.00710953	0.03258	99.9584	1		Aggregatibacter segnis		0	0	0	0	0	0	0	0	0.7001	0	0	0	0	0	0	0	0	0	0
Oribacterium sinus		0	0	0	0	0	0	0	0	0	0	0	0	0	0	0	0.1357	0	0	0	0	0		0.00646191	0.0296122	99.9649	1		Mogibacterium neglectum		0	0.640199	0	0	0	0	0	0	0	0	0	0	0	0	0	0	0	0	0
Ottowia sp.		0	0	0	0	0	0	0	0	0	0	0.0931001	0	0	0	0	0.0283	0	0	0	0	0		0.00578096	0.0209365	99.9707	2		Mogibacterium diversum		0	0	0	0	0.4879	0	0.1424	0	0	0	0	0	0	0	0	0	0	0	0
Streptococcus parasanguinis I		0	0	0	0	0	0	0	0	0	0	0.1115	0	0	0	0	0	0	0	0	0	0		0.00530953	0.0243313	99.976	1		Lachnoanaerobaculum sp.		0	0	0	0	0	0	0.332301	0	0.2774	0	0	0	0	0	0	0	0	0	0
Prevotella saccharolytica		0	0	0	0	0	0	0	0	0	0	0.0856001	0	0	0	0	0	0	0	0	0	0		0.00407619	0.0186795	99.9801	1		Neisseria flava		0	0	0	0.5762	0	0	0	0	0	0	0	0	0	0	0	0	0	0	0
Prevotella maculosa		0	0	0	0	0	0	0	0	0	0	0.0849001	0	0	0	0	0	0	0	0	0	0		0.00404286	0.0185267	99.9841	1		Campylobacter concisus		0	0	0.375102	0	0.1888	0	0	0	0	0	0	0	0	0	0	0	0	0	0
Dialister invisus		0	0	0	0	0	0	0	0	0	0	0.0823001	0	0	0	0	0	0	0	0	0	0		0.00391905	0.0179594	99.988	1		Catonella sp.		0	0	0	0	0	0	0	0	0	0	0	0	0.527601	0	0	0	0.0301999	0	0
Clostridiales [F-2][G-2] sp.		0	0	0	0	0	0	0	0	0	0	0	0	0	0	0	0.0701001	0	0	0	0	0		0.0033381	0.0152971	99.9914	1		Syntrophomonadaceae [VIII][G-1] sp.		0	0	0	0	0	0	0	0	0	0	0.503103	0	0	0	0	0	0	0	0
Prevotella oralis		0	0	0	0	0	0	0	0	0	0	0	0	0	0	0	0.0554001	0	0	0	0	0		0.0026381	0.0120893	99.994	1		Treponema lecithinolyticum		0	0	0	0	0	0	0	0	0	0	0	0	0	0	0.479001	0	0	0	0
TM7 [G-5] sp.		0	0	0	0	0	0	0	0	0	0	0.0379	0	0	0	0	0	0	0	0	0	0		0.00180476	0.00827047	99.9958	1		Actinomyces cardiffensis		0	0	0	0	0	0	0	0	0	0	0.464903	0	0	0	0	0	0	0	0
Mycoplasma salivarium		0	0	0	0	0	0	0	0	0	0	0	0	0	0	0	0.0317	0	0	0	0	0		0.00150953	0.00691751	99.9973	1		Scardovia wiggsiae		0	0.459599	0	0	0	0	0	0	0	0	0	0	0	0	0	0	0	0	0
Bacteroides heparinolyticus		0	0	0	0	0	0	0	0	0	0	0.0303	0	0	0	0	0	0	0	0	0	0		0.00144286	0.00661201	99.9987	1		Lactobacillus [XVII] catenaformis		0	0	0	0	0	0	0	0	0	0	0	0	0	0	0.449101	0	0	0	0
Comamonas testosteroni		0	0	0	0	0	0	0	0	0	0	0	0	0	0	0	0	0	0	0	0.0263	0		0.00125238	0.00573912	100	1		Peptostreptococcaceae [XI][G-3] sp.		0	0	0	0	0	0	0	0	0	0	0.153601	0	0	0.187324	0	0	0.1025	0	0
Total		100	100	100	100	100	100	100	100	100	100	100	100	100	100	100	100	100	100	100	100	100							Dialister pneumosintes		0	0	0	0	0	0	0	0	0	0	0	0	0	0.440392	0	0	0	0	0
																													Dialister invisus		0	0	0	0	0	0	0	0	0	0	0.204801	0	0	0	0	0	0.218399	0	0
																													Shuttleworthia satelles		0	0	0	0.4108	0	0	0	0	0	0	0	0	0	0	0	0	0	0	0
																													Clostridiales [F-1][G-1] sp.		0	0	0	0	0	0	0	0	0	0	0	0	0	0.385755	0	0	0	0	0
																													Treponema socranskii ss socranskii		0	0	0	0	0	0	0	0	0	0	0	0	0	0	0	0	0	0	0
																													Aggregatibacter sp.		0	0	0	0	0.3578	0	0	0	0	0	0	0	0	0	0	0	0	0	0
																													GN02 [G-1] sp.		0	0	0	0	0	0	0	0.274	0.0576	0	0	0	0	0	0	0	0	0	0
																													Pyramidobacter piscolens		0	0	0	0	0	0	0	0	0	0	0.331402	0	0	0	0	0	0	0	0
																													Capnocytophaga haemolytica		0	0	0	0	0	0	0	0.2246	0	0	0	0	0	0	0	0	0.1017	0	0
																													Eubacterium [XI][G-3] brachy		0	0	0	0	0	0	0	0	0.0994	0	0	0	0	0.0935619	0	0	0.0688998	0	0
																													Lachnospiraceae [G-2] sp.		0	0	0	0	0	0	0	0.309	0	0	0	0	0	0	0	0	0	0	0
																													Propionibacterium acidifaciens		0	0	0.308101	0	0	0	0	0	0	0	0	0	0	0	0	0	0	0	0
																													Actinomyces meyeri		0	0	0	0	0	0	0	0	0	0	0	0	0	0	0	0	0	0	0
																													Butyrivibrio sp.		0	0	0	0	0	0	0	0	0	0	0.271102	0	0	0	0	0	0	0	0
																													Treponema amylovorum		0	0.262599	0	0	0	0	0	0	0	0	0	0	0	0	0	0	0	0	0
																													Prevotella maculosa		0	0	0	0	0.1803	0	0	0	0	0	0	0	0	0	0	0	0.0553998	0	0
																													Bacillus anthracis		0	0	0	0	0.2277	0	0	0	0	0	0	0	0	0	0	0	0	0	0
																													TM7 [G-3] sp.		0	0	0	0	0.2277	0	0	0	0	0	0	0	0	0	0	0	0	0	0
																													Bacteroides heparinolyticus		0	0	0	0	0	0	0	0	0	0	0.108401	0	0	0.116877	0	0	0	0	0
																													Parvimonas sp.		0	0	0	0	0	0	0	0	0.225	0	0	0	0	0	0	0	0	0	0
																													Streptococcus peroris		0	0	0	0	0	0	0	0	0	0	0	0	0	0	0	0	0	0	0
																													Prevotella oralis		0	0	0	0	0	0	0	0	0	0	0.0663004	0	0	0	0	0	0.1092	0	0
																													Clostridiales [F-2][G-1] sp.		0	0	0	0	0.1626	0	0	0	0	0	0	0	0	0	0	0	0	0	0
																													Prevotella saccharolytica		0	0	0	0	0.1474	0	0	0	0	0	0	0	0	0	0	0	0	0	0
																													Gemella sanguinis		0	0	0	0	0	0	0	0	0	0	0	0	0	0.144195	0	0	0	0	0
																													Actinomyces timonensis		0	0	0	0	0	0	0	0	0	0	0	0	0	0	0	0	0.1428	0	0
																													Leptotrichia shahii		0	0	0	0	0	0	0	0.1372	0	0	0	0	0	0	0	0	0	0	0
																													Selenomonas infelix		0	0	0	0	0	0	0	0	0	0	0	0	0	0	0	0	0.1343	0	0
																													Peptostreptococcaceae [XI][G-1] sp.		0	0	0	0	0	0	0	0	0	0	0.121201	0	0	0	0	0	0	0	0
																													Neisseria weaveri		0	0	0	0	0	0	0	0	0	0	0	0	0	0.116877	0	0	0	0	0
																													Capnocytophaga ochracea		0	0	0	0	0	0	0	0	0	0	0	0	0	0.112975	0	0	0	0	0
																													Peptostreptococcaceae [XI][G-2] sp.		0	0	0	0	0	0	0	0	0	0	0.108401	0	0	0	0	0	0	0	0
																													SR1 [G-1] sp.		0	0	0	0	0	0	0	0.0991	0	0	0	0	0	0	0	0	0	0	0
																													Bacteroidaceae [G-1] sp.		0	0	0	0	0	0	0	0	0	0	0.0843005	0	0	0	0	0	0	0	0
																													Mycoplasma faucium		0	0	0	0	0	0	0	0	0	0	0	0	0	0.0818542	0	0	0	0	0
																													Total		100	100	100	100	100	100	100	100	100	100	100	100	100	100	100	100	100	100	100
[truncated: 32 more columns]

## Sheet: Table S1B
Table S1B. Relative read abundances (%) of mRNA clusters assigned with bacterial genes in the SEED (in the descending order of mean values)
Level 1	Level 2	Level 3	Function		Periodontitis; sample IDs																										Level 1	Level 2	Level 3	Function		Gingivitis; sample IDs
					1	2	3	4	5	6	7	8	9	10	11	12	13	14	15	16	17	18	19	20	21	Mean	Standard deviation	Cumulative sum of mean	Number of samples detected							1	2	3	4	5	6	7	8	9	10	11	12	13	14
Amino Acids and Derivatives	Lysine, threonine, methionine, and cysteine	Methionine_Degradation	Pyruvate-flavodoxin oxidoreductase (EC 1.2.7.-)		0.600663	0.767918	0.330907	1.657	0.377834	1.02041	0.323276	1.57969	0.951173	0.713436	0.204604	0.165017	0.695012	0.892857	1.3373	0.284784	0.408998	1.28866	1.01994	1.32353	0.68793	0.791949	0.455214	0.791949	21		Clustering-based subsystems	NULL	Cell_division-ribosomal_stress_proteins_cluster	SSU ribosomal protein S1p		0.572363	1.65441	1.29116	1.27623	1.44294	1.29345	1.3578	1.20805	1.07973	1.81818	0.924499	0.525007	0.719424	0.605629
Membrane Transport	NULL	Ton_and_Tol_transport_systems	TonB-dependent receptor		1.34631	0.938567	0.0661813	2.40265	0.377834	0.408163	0.75431	1.86178	1.58529	1.0107	0.818414	0.825083	0.695012	1.25	1.3373	0.0406835	1.63599	0.515464	1.46036	0.490196	1.18824	1.00041	0.601909	1.79236	21		Clustering-based subsystems	NULL	LSU_ribosomal_proteins_cluster	LSU ribosomal protein L1p (L10Ae)		0.500818	0.919118	0.58102	0.964265	1.61784	0.848828	0.220183	0.61745	0.95515	0.727273	0.731895	0.911854	0.719424	1.46063
Membrane Transport	Protein translocation across cytoplasmic membrane	HtrA_and_Sec_secretion	Preprotein translocase secY subunit (TC 3.A.5.1.1)		0.186413	0.511945	0.595632	0.538525	0.377834	0.408163	0.215517	0.67701	0.380469	0.178359	0.306905	0.165017	0.204415	0.357143	0.445765	0.915378	0.204499	0.515464	0.486787	0.441176	0.844278	0.426509	0.211132	2.21886	21		Protein Metabolism	Protein biosynthesis	Ribosome_LSU_bacterial	LSU ribosomal protein L10p (P0)		1.35936	0.428922	0.774693	0.680658	1.18059	1.01051	0.220183	1.04698	0.809801	1.57576	0.0770416	0.303951	1.07914	0.463128
Protein Metabolism	Protein biosynthesis	Ribosome_LSU_bacterial	LSU ribosomal protein L2p (L8e)		1.05634	0.725256	0.198544	0.289975	1.00756	0.714286	0.107759	0.874471	0.82435	0.475624	0.460358	0.330033	0.245298	0.595238	0.594354	1.74939	0.408998	0.257732	0.67223	0.931373	1.59475	0.672091	0.431984	2.89096	21		Protein Metabolism	Protein biosynthesis	Ribosome_LSU_bacterial	LSU ribosomal protein L19p		0.0919869	0.275735	0.258231	0.141804	0.480979	0.485044	0.293578	0.671141	0.394518	0.121212	0.231125	0.442111	0.359712	0.463128
Protein Metabolism	Protein biosynthesis	Translation_elongation_factors_bacterial	Translation elongation factor G		2.1541	1.62116	1.7869	1.07705	0.503778	1.83673	0.646552	1.80536	3.74128	1.30797	1.48338	0.49505	1.06296	1.54762	0.742942	2.13588	1.43149	0.773196	2.03987	1.96078	2.09506	1.53567	0.749548	4.42663	21		Protein Metabolism	Protein biosynthesis	Ribosome_SSU_bacterial	SSU ribosomal protein S13p (S18e)		1.35936	0.765931	0.387347	0.311968	0.393529	0.727567	0.366972	0.644295	0.519103	1.21212	0.231125	0.303951	0.719424	0.106876
Protein Metabolism	Protein biosynthesis	Universal_GTPases	Translation elongation factor Tu		2.00911	1.83447	1.19126	1.73985	1.38539	1.22449	0.862069	1.52327	1.58529	1.42687	3.93862	2.14521	1.67621	3.5119	1.48588	3.27502	2.14724	0.773196	2.13259	2.10784	3.09568	1.95579	0.852245	6.38241	21		RNA Metabolism	NULL	Group_II_intron-associated_genes	Retron-type reverse transcriptase		1.63532	4.22794	15.042	6.57969	8.17665	8.16492	20.9541	3.03356	9.71761	5.81818	10.4006	21.7463	33.0935	0.249377
Protein Metabolism	Protein folding	GroEL_GroES	Heat shock protein 60 family chaperone GroEL		0.517813	0.767918	0.397088	0.41425	1.1335	0.510204	0.646552	0.620592	0.887762	1.36742	0.511509	0.330033	0.981194	0.892857	1.3373	0.752644	1.43149	1.54639	0.486787	0.441176	0.65666	0.791959	0.374888	7.17437	21		RNA Metabolism	Transcription	RNA_polymerase_bacterial	DNA-directed RNA polymerase beta subunit (EC 2.7.7.6)		0.582584	1.10294	0.903809	0.794101	0.699606	0.646726	0.366972	0.724832	0.726744	1.57576	0.577812	0.497375	0.359712	0.249377
RNA Metabolism	NULL	Group_II_intron-associated_genes	Retron-type reverse transcriptase		8.22287	21.587	42.8855	14.2088	39.9244	54.5918	49.3534	10.4937	16.2968	35.7313	10.6394	43.5644	49.1006	9.34524	26.003	0.81367	33.8446	39.1753	8.1363	5.68627	6.22264	25.0394	17.4273	32.2137	21		Carbohydrates	Central carbohydrate metabolism	Glycolysis_and_Gluconeogenesis	6-phosphofructokinase, eukaryotic type (EC 2.7.1.11)		0.459935	0.551471	1.2266	0.198525	0.918233	0.565885	0.366972	0.483221	0.498339	0.727273	0.346687	0.525007	1.43885	0.249377
Sulfur Metabolism	NULL	Thioredoxin-disulfide_reductase	Alkyl hydroperoxide reductase protein C (EC 1.6.4.-)		0.1657	0.170648	0.0661813	0.538525	1.00756	0.204082	0.107759	0.479549	0.190235	0.59453	0.358056	0.49505	0.367948	0.595238	0.445765	0.305126	0.715746	0.515464	0.67223	0.392157	0.281426	0.412808	0.23217	32.6266	21		Carbohydrates	Central carbohydrate metabolism	Glycolysis_and_Gluconeogenesis	Pyrophosphate--fructose 6-phosphate 1-phosphotransferase, beta subunit (EC 2.7.1.90)		0.613246	0.490196	1.35571	0.623936	1.00568	0.970089	0.697248	0.885906	0.498339	0.606061	0.654854	0.663167	0	0.783755
Amino Acids and Derivatives	Aromatic amino acids and derivatives	Aromatic_amino_acid_degradation	Tryptophanase (EC 4.1.99.1)		0.144988	0.0426621	0.595632	0.41425	0.503778	0.102041	1.07759	0.366714	0.126823	0.118906	0.0511509	0	0.0817661	0.119048	0.89153	0.0406835	0.613497	0.257732	0.208623	0.245098	0.218887	0.296257	0.292443	32.9228	20		Carbohydrates	One-carbon Metabolism	Serine-glyoxylate_cycle	decarboxylase		0.337285	0.33701	0.129116	0.226886	0.349803	0.0404204	0.0366972	0.0805369	0.311462	0.121212	0.192604	0.193424	0.359712	0.356252
Amino Acids and Derivatives	Glutamine, glutamate, aspartate, asparagine; ammonia assimilation	Glutamine,_Glutamate,_Aspartate_and_Asparagine_Biosynthesis	NAD-specific glutamate dehydrogenase (EC 1.4.1.2)		2.17481	0.895904	0.330907	1.86413	0.881612	0	0.75431	1.6079	0.760938	0.297265	0.358056	0.990099	0.899428	0.654762	2.08024	0.183076	1.12474	0.257732	1.1822	1.37255	0.750469	0.924815	0.617988	33.8476	20		Clustering-based subsystems	NULL	LSU_ribosomal_proteins_cluster	LSU ribosomal protein L11p (L12e)		0.490597	0.582108	0.322789	0.170164	0.56843	0.525465	0.293578	0.644295	0.539867	0.727273	0.50077	0.607903	0	0.320627
Carbohydrates	Central carbohydrate metabolism	Pyruvate_metabolism_I:_anaplerotic_reactions,_PEP	Pyruvate,phosphate dikinase (EC 2.7.9.1)		0.849213	0.469283	0.330907	0.455675	0.377834	0.204082	0.431034	0.366714	0.317058	0.416171	0.0511509	0.990099	0.122649	0.119048	0.89153	0.0610252	0.613497	0	0.602689	0.343137	0.250156	0.393474	0.275344	34.2411	20		Membrane Transport	Protein translocation across cytoplasmic membrane	HtrA_and_Sec_secretion	Preprotein translocase secY subunit (TC 3.A.5.1.1)		0.296402	1.19485	0.322789	0.935905	1.04941	0.929669	0.990826	0.778523	0.768272	0.727273	0.192604	0.442111	2.15827	1.03313
Clustering-based subsystems	NULL	LSU_ribosomal_proteins_cluster	LSU ribosomal protein L1p (L10Ae)		0.352113	0.895904	0.661813	0.289975	0.503778	0.306122	0.538793	0.987306	0.317058	0.535077	0.56266	0.49505	0.245298	0.47619	0.445765	0.711961	0.511247	0	0.602689	0.784314	0.562852	0.513617	0.225721	34.7547	20		Miscellaneous	Plant-Prokaryote DOE project	At5g63420	Polyribonucleotide nucleotidyltransferase (EC 2.7.7.8)		0.163532	0.367647	0.451904	0.170164	0.480979	0.242522	0.256881	0.456376	0.269934	0.727273	0.269646	0.359215	1.07914	0.249377
Protein Metabolism	Protein biosynthesis	Ribosome_LSU_bacterial	LSU ribosomal protein L10p (P0)		0.393538	0.341297	0.0661813	0.08285	0	0.306122	0.538793	0.648801	0.190235	0.237812	0.153453	1.15512	0.204415	0.238095	0.297177	0.671277	0.511247	0.257732	0.440427	0.637255	0.813008	0.389754	0.280564	35.1445	20		Protein Metabolism	Protein biosynthesis	Ribosome_LSU_bacterial	LSU ribosomal protein L13p (L13Ae)		0.521259	0.551471	0.451904	0.737379	0.480979	1.01051	0.513761	0.456376	0.622924	1.33333	0.192604	0.386847	0	0.712504
Protein Metabolism	Protein processing and modification	Ribosomal_protein_S5p_acylation	SSU ribosomal protein S5p (S2e)		0.393538	0.469283	0	0.24855	0.755668	0.102041	0.431034	0.479549	0.126823	0.475624	0.358056	0.49505	0.122649	0.0595238	0.742942	0.711961	0.204499	0.257732	0.278164	0.245098	0.500313	0.355147	0.220724	35.4996	20		Protein Metabolism	Protein biosynthesis	Ribosome_LSU_bacterial	LSU ribosomal protein L16p (L10e)		0.756337	0.643382	0.129116	0.255247	0.393529	0.363783	0.256881	0.295302	0.519103	0.484848	0.346687	0.552639	0.359712	0.463128
RNA Metabolism	Transcription	RNA_polymerase_bacterial	DNA-directed RNA polymerase beta' subunit (EC 2.7.7.6)		0.8285	0.554608	0.397088	1.53273	0.251889	0.510204	0.646552	1.07193	0.190235	0	0.920716	0.330033	0.286182	0.833333	1.3373	1.68836	0.920245	0.257732	0.973574	0.539216	1.09443	0.722136	0.458172	36.2218	20		Protein Metabolism	Protein biosynthesis	Ribosome_LSU_bacterial	LSU ribosomal protein L22p (L17e)		0.26574	0.245098	0.129116	0.283607	0.349803	0.282943	0.110092	0.214765	0.436047	0.121212	0.115562	0.0828958	0	0.142501
Amino Acids and Derivatives	Lysine, threonine, methionine, and cysteine	Lysine_fermentation	Butyryl-CoA dehydrogenase (EC 1.3.99.2)		0.372825	0.59727	1.25745	0.6628	1.1335	0.408163	0.323276	0.959097	0.570704	0.237812	0	0.49505	0.490597	0.238095	0.297177	0.081367	0	0.515464	0.556328	1.12745	0.250156	0.503551	0.360259	36.7253	19		Protein Metabolism	Protein biosynthesis	Ribosome_LSU_bacterial	LSU ribosomal protein L29p (L35e)		0.286182	0.245098	0.0645578	0.170164	0.174902	0.202102	0.0366972	0.107383	0.145349	0.242424	0.115562	0.13816	0.359712	0.106876
Carbohydrates	Central carbohydrate metabolism	Glycolysis_and_Gluconeogenesis	Pyrophosphate--fructose 6-phosphate 1-phosphotransferase, beta subunit (EC 2.7.1.90)		0.352113	0.255973	0.264725	0.24855	0.125945	0.510204	0.323276	0.338505	0.443881	0.059453	0.511509	0	0.204415	0.714286	0	0.488202	0.920245	0.257732	0.417246	0.539216	0.813008	0.37088	0.246949	37.0962	19		Protein Metabolism	Protein biosynthesis	Ribosome_LSU_bacterial	LSU ribosomal protein L2p (L8e)		1.9215	0.88848	0.129116	1.19115	0.524705	1.17219	0.954128	0.85906	1.1005	0.727273	0.770416	0.635535	1.79856	0.391877
Carbohydrates	One-carbon Metabolism	Serine-glyoxylate_cycle	decarboxylase		0.310688	0.511945	0.132363	0.08285	0.125945	0	0	0.141044	0.570704	0.118906	0.306905	0.825083	0.163532	0.178571	0.445765	0.183076	0.306748	0.257732	0.208623	0.196078	0.0938086	0.245732	0.200951	37.3419	19		Protein Metabolism	Protein biosynthesis	Ribosome_LSU_bacterial	LSU ribosomal protein L7/L12 (P1/P2)		0.0613246	0.796569	0.903809	0.737379	0.174902	0.242522	0.733945	1.20805	0.539867	0.121212	0.192604	0.580271	0.359712	0
Clustering-based subsystems	Carbohydrates	Beta-lactamase_cluster_in_Streptococcus	Pyruvate formate-lyase (EC 2.3.1.54)		0.642088	0.895904	0.132363	0.8285	0.251889	0	0	0.45134	1.58529	0.237812	0.511509	0.330033	0.163532	0.47619	0.594354	0.305126	0.511247	0.257732	0.533148	0.392157	0.218887	0.443767	0.353862	37.7857	19		Protein Metabolism	Protein biosynthesis	Ribosome_SSU_bacterial	SSU ribosomal protein S10p (S20e)		0.746116	0.214461	0.322789	0.255247	0.131176	0.363783	0.366972	0.671141	0.394518	0.121212	0.115562	0.193424	0	0.0712504
Clustering-based subsystems	NULL	Cell_division-ribosomal_stress_proteins_cluster	SSU ribosomal protein S1p		0.24855	0.511945	0.198544	0.124275	0	0.102041	0.431034	0.620592	0.570704	0.237812	0.664962	0.165017	0.122649	0.238095	0.297177	0.752644	0.511247	0	0.811312	0.0980392	1.06316	0.369991	0.293515	38.1557	19		Protein Metabolism	Protein biosynthesis	Ribosome_SSU_bacterial	SSU ribosomal protein S4p (S9e)		0.0715454	0.551471	0.58102	0.39705	0.262352	0.646726	0.66055	0.456376	0.602159	0.606061	0.346687	0.663167	0.359712	0.498753
Clustering-based subsystems	NULL	LSU_ribosomal_proteins_cluster	LSU ribosomal protein L11p (L12e)		0.8285	0.767918	0.463269	0.124275	0.629723	0	0.538793	0.394922	0.507292	0.178359	0.511509	0.165017	0.327065	0.357143	0.742942	0.427177	0.102249	0	0.254984	0.441176	0.65666	0.400904	0.247194	38.5566	19		Protein Metabolism	Protein biosynthesis	Ribosome_SSU_bacterial	SSU ribosomal protein S7p (S5e)		1.51267	1.25613	0.451904	0.538854	0.830783	0.848828	0.623853	0.563758	0.872093	0.848485	0.693374	0.497375	0	0.320627
Clustering-based subsystems	NULL	LSU_ribosomal_proteins_cluster	Transcription antitermination protein NusG		0.372825	0.383959	0.198544	0.41425	0.251889	0.102041	0.431034	0.310296	0.634115	0.118906	0.204604	0.330033	0.286182	0.357143	0	0.183076	0.306748	0	0.231803	0.441176	0.125078	0.270653	0.155431	38.8272	19		Protein Metabolism	Protein biosynthesis	Ribosome_SSU_bacterial	SSU ribosomal protein S9p (S16e)		0.255519	0.306373	0.58102	0.623936	0.393529	0.525465	0.183486	0.483221	0.498339	0.484848	0.231125	0.193424	0	0.320627
Fatty Acids, Lipids, and Isoprenoids	Fatty acids	Fatty_Acid_Biosynthesis_FASII	3-oxoacyl-[acyl-carrier-protein] synthase, KASII (EC 2.3.1.41)		0.24855	0.213311	0.198544	0.57995	0.881612	0	0.538793	0.620592	0.253646	0.297265	0.460358	0.660066	0.0408831	0.416667	0	0.34581	0.204499	0.257732	0.486787	0.686275	0.312695	0.366859	0.236492	39.1941	19		Protein Metabolism	Protein biosynthesis	Translation_initiation_factors_bacterial	Translation initiation factor 1		1.43091	0.796569	0.0645578	0.170164	0.480979	1.01051	0.220183	0.214765	0.498339	0.242424	0.50077	0.193424	1.07914	0.142501
Protein Metabolism	Protein biosynthesis	Ribosome_LSU_bacterial	LSU ribosomal protein L14p (L23e)		0.57995	0.341297	0.264725	0.207125	0.125945	0.102041	0.107759	0.112835	0.190235	0.118906	0.204604	0	0.163532	0.238095	0.594354	0.162734	0.102249	0	0.231803	0.147059	0.218887	0.200673	0.151632	39.3948	19		Protein Metabolism	Protein biosynthesis	Universal_GTPases	Translation elongation factor Tu		1.59444	1.86887	2.32408	2.52411	4.94097	2.46564	1.90826	3.51678	3.96595	2.54545	1.88752	2.34872	2.8777	0
Protein Metabolism	Protein biosynthesis	Ribosome_LSU_bacterial	LSU ribosomal protein L16p (L10e)		0.4971	0.554608	0.463269	0.372825	0.125945	0.306122	0.107759	0.22567	0.317058	0.118906	0.409207	0	0.0408831	0.595238	0.445765	0.569569	0.102249	0	0.602689	0.147059	0.343965	0.302185	0.20465	39.6969	19		Protein Metabolism	Protein folding	GroEL_GroES	Heat shock protein 60 family chaperone GroEL		0.204415	1.16422	0.645578	1.38968	0.306078	1.41471	0.477064	0.590604	0.415282	1.33333	0.731895	0.663167	1.79856	1.10438
Protein Metabolism	Protein biosynthesis	Ribosome_LSU_bacterial	LSU ribosomal protein L3p (L3e)		0.372825	0.255973	0.132363	0.124275	0.377834	0.102041	0.215517	0.197461	0.887762	0.059453	0.56266	0.165017	0.204415	0.654762	0	0.549227	0.102249	0	0.533148	0.0980392	0.531582	0.291743	0.24323	39.9887	19		Respiration	ATP synthases	F0F1-type_ATP_synthase	ATP synthase alpha chain (EC 3.6.3.14)		0.255519	0.275735	0.387347	0.141804	0.480979	0.202102	0.293578	0.61745	0.415282	0.484848	0.0770416	0.359215	0	0.178126
Protein Metabolism	Protein biosynthesis	Ribosome_SSU_bacterial	SSU ribosomal protein S3p (S3e)		0.787075	0.639932	0.264725	0.41425	0.251889	0.204082	1.40086	0.90268	0.634115	0.118906	0.358056	0	0.613246	0.714286	0.445765	0.895037	0.102249	0	0.556328	0.490196	1.21951	0.524438	0.37784	40.5131	19		Respiration	ATP synthases	F0F1-type_ATP_synthase	ATP synthase beta chain (EC 3.6.3.14)		0.286182	0.643382	0.774693	0.39705	0.743332	0.565885	0.293578	0.42953	0.685216	0.484848	0.154083	0.13816	0	0.0712504
Protein Metabolism	Protein biosynthesis	Ribosome_SSU_bacterial	SSU ribosomal protein S7p (S5e)		0.372825	0.639932	0.132363	0.041425	0.251889	0.102041	0	0.479549	0.507292	0.416171	0.255754	0.330033	0.245298	0.47619	0.445765	1.15948	0.408998	0	0.718591	0.343137	0.469043	0.371227	0.267756	40.8844	19		RNA Metabolism	Transcription	RNA_polymerase_bacterial	DNA-directed RNA polymerase beta' subunit (EC 2.7.7.6)		0.470155	1.22549	1.03292	1.47476	0.874508	1.37429	0.844037	0.751678	0.768272	0.848485	0.924499	0.359215	0	1.10438
Protein Metabolism	Protein biosynthesis	Ribosome_SSU_bacterial	SSU ribosomal protein S9p (S16e)		0.144988	0.0853242	0.132363	0.207125	0.125945	0	0.323276	0.141044	0.317058	0.297265	0.153453	0	0.0817661	0.297619	0.297177	0.366151	0.306748	0.257732	0.370885	0.343137	0.562852	0.229138	0.139481	41.1135	19		Sulfur Metabolism	NULL	Thioredoxin-disulfide_reductase	Alkyl hydroperoxide reductase protein C (EC 1.6.4.-)		0.245298	0.306373	0.193673	0.850822	0.437254	0.242522	0.293578	0.161074	0.269934	0.121212	0.46225	0.525007	0.719424	0.855005
Protein Metabolism	Selenoproteins	Selenocysteine_metabolism	selenocysteine-containing		0.4971	0.426621	0.661813	0.207125	0.755668	0.204082	0.107759	0.705219	0.82435	0.475624	0.306905	0	0.817661	0.654762	0.445765	0	0.408998	1.28866	0.301344	1.51961	0.218887	0.515617	0.388611	41.6291	19		Carbohydrates	Central carbohydrate metabolism	Entner-Doudoroff_Pathway	Phosphoglycerate kinase (EC 2.7.2.3)		0.26574	0.551471	0.451904	0.255247	0.524705	0.363783	0.256881	0.697987	0.166113	0.727273	0.231125	0.248687	0	0.285002
RNA Metabolism	Transcription	RNA_polymerase_bacterial	DNA-directed RNA polymerase beta subunit (EC 2.7.7.6)		0.849213	1.15188	0.529451	0.6628	0.377834	0	0.431034	0.479549	0.887762	0.237812	0.306905	0	0.245298	0.833333	1.18871	0.81367	0.613497	0.515464	0.440427	0.392157	0.719199	0.555999	0.324803	42.1851	19		Carbohydrates	Central carbohydrate metabolism	Glycolysis_and_Gluconeogenesis	Fructose-bisphosphate aldolase class II (EC 4.1.2.13)		0.756337	2.29779	1.61394	1.27623	1.92392	2.06144	1.02752	1.18121	0.830565	1.21212	0.96302	0.967118	0	0
Stress Response	Heat shock	Heat_shock_dnaK_gene_cluster_extended	Chaperone protein DnaK		0.124275	0.426621	0.397088	0.6628	0.629723	0.510204	0.323276	0.366714	0.443881	0.832342	0.511509	0.49505	0.204415	0.47619	0.445765	0.305126	0	0	0.509968	0.0980392	0.281426	0.383067	0.213834	42.5682	19		Clustering-based subsystems	Cell Division	Cell_Division_Cluster	Isoleucyl-tRNA synthetase (EC 6.1.1.5)		0.102208	0.153186	0.129116	0.141804	0.437254	0.0808407	0.550459	0.214765	0.166113	0.484848	0.847458	0.276319	0	0.534378
Amino Acids and Derivatives	Branched-chain amino acids	Branched_chain_amino_acid_degradation_regulons	Electron transfer flavoprotein, alpha subunit		0.476388	0.213311	1.19126	0.455675	0.629723	0.510204	0	0.620592	0.190235	0.297265	0.56266	0.49505	0.122649	0.952381	0	0.0610252	0	0.257732	0.115902	0.539216	0.187617	0.375185	0.316463	42.9434	18		Clustering-based subsystems	NULL	Bacterial_Cell_Division	Cell division protein FtsH (EC 3.4.24.-)		0.224857	0.367647	0.193673	0.255247	0.174902	0.282943	0.146789	0.134228	0.186877	0.363636	0.231125	0.193424	0	0.213751
Carbohydrates	Central carbohydrate metabolism	Glycolysis_and_Gluconeogenesis	Fructose-bisphosphate aldolase class II (EC 4.1.2.13)		0.4971	0.767918	0.529451	0.08285	0	0.816327	0.215517	0.253879	0.380469	0.416171	1.58568	0.330033	0.245298	0.535714	0	1.1188	0.511247	0	0.533148	0.490196	1.09443	0.495439	0.404378	43.4388	18		Clustering-based subsystems	NULL	KH_domain_RNA_binding_protein_YlqC	KH domain RNA binding protein YlqC		0.163532	0.153186	0.129116	0.0567215	0.0874508	0.404204	0.623853	0.0805369	0.207641	0.242424	0.0770416	0.0828958	0	0.106876
Carbohydrates	One-carbon Metabolism	Serine-glyoxylate_cycle	Formate--tetrahydrofolate ligase (EC 6.3.4.3)		0.124275	0.255973	0	0.1657	0.503778	0.102041	0.107759	0.22567	0	0.059453	0.0511509	0.825083	0.0817661	0.595238	0	0.0406835	0.306748	0.515464	0.162262	0.245098	0.0938086	0.212474	0.222675	43.6513	18		Clustering-based subsystems	NULL	NusA-TFII_Cluster	Translation initiation factor 2		0.39861	0.214461	0.258231	0.141804	0.349803	0.687146	0.623853	0.161074	0.269934	0.484848	0.269646	0.221056	0	0
Cofactors, Vitamins, Prosthetic Groups, Pigments	Riboflavin, FMN, FAD	Flavodoxin	Flavodoxin		0.24855	0.0853242	0.132363	0.24855	0.251889	0	0.538793	0.282087	0.380469	0.118906	0.306905	0	0.245298	0.297619	0.594354	0.081367	0	0.257732	0.394066	0.245098	0.187617	0.23319	0.161004	43.8845	18		Miscellaneous	Plant-Prokaryote DOE project	At2g23840	DNA-directed RNA polymerase alpha subunit (EC 2.7.7.6)		0.705233	0.643382	0.645578	0.680658	1.00568	0.767987	0.220183	0.724832	0.934385	0.969697	0.46225	0.635535	0	0
Iron acquisition and metabolism	NULL	Campylobacter_Iron_Metabolism	Ferrous iron transport protein B		0.144988	0.213311	0.0661813	0.1657	0.125945	0	0.107759	0.310296	0.126823	0.178359	0.255754	0	0.286182	0.416667	0.148588	0.162734	0.204499	0	0.0927214	0.392157	0.156348	0.169286	0.115397	44.0538	18		Miscellaneous	Plant-Prokaryote DOE project	COG0523	LSU ribosomal protein L27p		0.0715454	0.153186	0.258231	0.198525	0.393529	0.202102	0.293578	0.42953	0.290698	0.606061	0.654854	0.248687	0.719424	0.534378
Membrane Transport	NULL	Ton_and_Tol_transport_systems	MotA/TolQ/ExbB proton channel family protein		0.600663	0.127986	0.0661813	0.289975	0.125945	0	0	0.45134	0.570704	0.237812	0.153453	0.165017	0.163532	0.47619	0.594354	0.0610252	0.102249	0	0.324525	0.294118	0.156348	0.236258	0.197898	44.29	18		Protein Metabolism	Protein biosynthesis	Ribosome_LSU_bacterial	LSU ribosomal protein L18p (L5e)		0.439493	0.367647	0.0645578	0.283607	0.393529	0.363783	0.477064	0.241611	0.643688	0.606061	0.0385208	0.110528	0	0.106876
Miscellaneous	Plant-Prokaryote DOE project	At5g63420	Polyribonucleotide nucleotidyltransferase (EC 2.7.7.8)		0.207125	0.127986	0	0.289975	0.125945	0.102041	0.215517	0.338505	0.253646	0.713436	0.409207	0	0.163532	0.535714	0.297177	0.203417	0	0.257732	0.440427	0.441176	0.250156	0.255844	0.181372	44.5459	18		Protein Metabolism	Protein biosynthesis	Ribosome_LSU_bacterial	LSU ribosomal protein L20p		0.0919869	0.245098	0.322789	0.141804	0.131176	0.242522	0.0733945	0.590604	0.560631	0.242424	0.346687	0.276319	0	0.463128
Miscellaneous	Plant-Prokaryote DOE project	COG0523	LSU ribosomal protein L21p		0.186413	0.213311	0.198544	0.08285	0	0.306122	0.538793	0.112835	0.253646	0.237812	0.716113	0.165017	0.367948	0.0595238	0	0.406835	0.408998	0	0.208623	0.588235	0.250156	0.252465	0.196156	44.7983	18		Protein Metabolism	Protein biosynthesis	Ribosome_LSU_bacterial	LSU ribosomal protein L3p (L3e)		0.654129	0.857843	0.451904	0.255247	0.56843	0.323363	0.293578	0.510067	0.394518	0.242424	0.616333	0.746062	0	0.427503
Miscellaneous	Plant-Prokaryote DOE project	COG0523	LSU ribosomal protein L27p		0.144988	0.127986	0.0661813	0.08285	0	0.102041	0.323276	0.197461	0.190235	0.118906	0.409207	0	0.490597	0.416667	0.148588	0.264443	0.102249	0	0.370885	0.294118	0.218887	0.193789	0.144988	44.9921	18		Protein Metabolism	Protein biosynthesis	Ribosome_LSU_bacterial	LSU ribosomal protein L4p (L1e)		0.582584	0.704657	0.193673	0.510493	0.218627	0.202102	0.40367	0.322148	0.519103	0.242424	0.231125	0.0276319	0.719424	0.285002
Motility and Chemotaxis	Flagellar motility in Prokaryota	Flagellar_motility	Flagellin		0.4971	0.469283	1.0589	0	0.377834	0.408163	0.215517	0.197461	0.507292	0	0.204604	0.330033	0.490597	0.119048	0.594354	0	0.102249	0.257732	0.162262	1.12745	0.0625391	0.34202	0.30995	45.3341	18		Protein Metabolism	Protein biosynthesis	Ribosome_LSU_bacterial	LSU ribosomal protein L5p (L11e)		0.725675	0.33701	0.322789	0.482133	0.524705	0.444624	0.183486	0.42953	0.477575	0.484848	0.269646	0.303951	0	0.0356252
Motility and Chemotaxis	Flagellar motility in Prokaryota	Flagellum	Flagellar protein FlgJ [peptidoglycan hydrolase] (EC 3.2.1.-)		1.73985	0.725256	0.926539	0	0.125945	0.102041	0.323276	1.35402	0.126823	1.07015	0.255754	0	1.51267	0.178571	0.297177	0	0.613497	0.773196	0.231803	0.147059	0.187617	0.509107	0.531629	45.8432	18		Protein Metabolism	Protein biosynthesis	Ribosome_LSU_bacterial	LSU ribosomal protein L6p (L9e)		0.429272	0.398284	0.387347	0.226886	0.524705	0.202102	0.330275	0.644295	0.664452	0.484848	0.308166	0.248687	0	0.249377
Nucleosides and Nucleotides	NULL	Ribonucleotide_reduction	Ribonucleotide reductase of class III (anaerobic), large subunit (EC 1.17.4.2)		0.103563	0.469283	0.529451	0.24855	0.251889	0.204082	0	0.169252	0	0.178359	0.255754	0	0.122649	0.654762	1.48588	0.183076	0.306748	0.257732	0.347705	0.343137	0.281426	0.304443	0.317892	46.1477	18		Protein Metabolism	Protein biosynthesis	Ribosome_LSU_bacterial	LSU ribosomal protein L9p		0.0306623	0.0612745	0.0645578	0.255247	0.218627	0.0404204	0.0733945	0.348993	0.186877	0.121212	0.269646	0.0552639	0.359712	0
Protein Metabolism	Protein biosynthesis	Ribosome_LSU_bacterial	LSU ribosomal protein L22p (L17e)		0.289975	0.341297	0.0661813	0.57995	0	0.102041	0.323276	0.141044	0.82435	0.118906	0.102302	0	0.0817661	0.119048	0.297177	0.244101	0.204499	0	0.208623	0.343137	0.406504	0.228294	0.202838	46.376	18		Protein Metabolism	Protein biosynthesis	Ribosome_SSU_bacterial	SSU ribosomal protein S11p (S14e)		0.817661	0.459559	0.322789	0.226886	0.655881	0.363783	0.440367	0.375839	0.581395	0.606061	0.539291	0.442111	0	0.213751
Protein Metabolism	Protein biosynthesis	Ribosome_LSU_bacterial	LSU ribosomal protein L4p (L1e)		0.455675	0.255973	0.330907	0.207125	0.755668	0.306122	0.323276	0.310296	0.190235	0.416171	0.255754	0	0.0817661	0.119048	0	0.427177	0.102249	0	0.208623	0.0980392	0.500313	0.254496	0.190132	46.6305	18		Protein Metabolism	Protein biosynthesis	Ribosome_SSU_bacterial	SSU ribosomal protein S12p (S23e)		1.54334	0.949755	1.03292	0.36869	0.437254	0.808407	0.954128	0.671141	0.70598	1.21212	0.308166	0.469743	0	0
Protein Metabolism	Protein biosynthesis	Ribosome_SSU_bacterial	SSU ribosomal protein S10p (S20e)		0.476388	0.255973	0.397088	0	0.251889	0.510204	0.215517	0.282087	0.507292	0.059453	0.306905	0.330033	0.0408831	0.119048	0.445765	0.691619	0	0	0.185443	0.245098	0.343965	0.269745	0.192557	46.9002	18		Protein Metabolism	Protein biosynthesis	Ribosome_SSU_bacterial	SSU ribosomal protein S17p (S11e)		0.367948	0.214461	0.0645578	0.283607	0.131176	0.485044	0.110092	0.107383	0.456811	0.606061	0.231125	0.110528	0	0.0712504
Protein Metabolism	Protein biosynthesis	Ribosome_SSU_bacterial	SSU ribosomal protein S11p (S14e)		0.57995	0.469283	0.198544	0.207125	0	0.408163	0.107759	0.507757	0.380469	0.059453	0.358056	0.330033	0.286182	0.535714	0	0.671277	0.204499	0	0.254984	0.245098	0.406504	0.295755	0.196863	47.196	18		Protein Metabolism	Protein biosynthesis	Ribosome_SSU_bacterial	SSU ribosomal protein S19p (S15e)		0.39861	0.275735	0.0645578	0.39705	0.56843	0.161681	0.220183	0.42953	0.311462	0.606061	0.192604	0.165792	0	0.0356252
Protein Metabolism	Protein biosynthesis	Ribosome_SSU_bacterial	SSU ribosomal protein S12p (S23e)		0.704225	0.383959	0.926539	0.08285	0.503778	0	0.215517	0.310296	0.570704	0.237812	0.306905	0.165017	0.327065	0.357143	0.594354	0.772986	0	0	0.417246	0.245098	0.781739	0.376344	0.270659	47.5723	18		Protein Metabolism	Protein biosynthesis	Ribosome_SSU_bacterial	SSU ribosomal protein S2p (SAe)		0.388389	0.612745	0.322789	0.680658	0.787057	0.404204	0.366972	0.456376	0.519103	0.484848	0.385208	0.525007	0.359712	0
Protein Metabolism	Protein biosynthesis	Ribosome_SSU_bacterial	SSU ribosomal protein S2p (SAe)		0.455675	0.255973	0.463269	0.207125	0	0	0.323276	0.338505	0.634115	0.059453	0.153453	0	0.367948	0.297619	0.297177	0.406835	0.306748	0.257732	0.115902	0.196078	0.343965	0.260993	0.166883	47.8333	18		Protein Metabolism	Protein biosynthesis	Ribosome_SSU_bacterial	SSU ribosomal protein S3p (S3e)		0.889207	0.949755	0.451904	0.737379	0.874508	0.363783	0.477064	0.697987	0.70598	0.363636	0.346687	0.469743	0	0.498753
Protein Metabolism	Protein biosynthesis	Ribosome_SSU_bacterial	SSU ribosomal protein S4p (S9e)		0.124275	0.213311	0	0.289975	0.251889	0.102041	0.215517	0.197461	0.190235	0	0.460358	0.165017	0.0817661	0	0.297177	0.874695	0.204499	0.257732	0.394066	0.441176	0.406504	0.246081	0.198937	48.0794	18		Protein Metabolism	Protein biosynthesis	Ribosome_SSU_bacterial	SSU ribosomal protein S8p (S15Ae)		0.511038	0.0919118	0.258231	0.340329	0.524705	0.282943	0.330275	0.456376	0.581395	0.848485	0.269646	0.276319	0	0.285002
Protein Metabolism	Protein biosynthesis	Translation_initiation_factors_bacterial	Translation initiation factor 1		0.24855	0.426621	0.0661813	0.08285	0	0	0.215517	0.0564175	0.253646	0.118906	0.204604	0	0.122649	0.416667	0.148588	0.488202	0.306748	0.257732	0.162262	0.0980392	0.281426	0.188362	0.14224	48.2677	18		Protein Metabolism	Protein biosynthesis	Translation_elongation_factors_bacterial	Translation elongation factor G		3.26043	1.89951	1.29116	2.21214	2.44862	1.65724	1.02752	1.90604	1.9103	1.45455	2.34977	1.24344	0	0
Amino Acids and Derivatives	Branched-chain amino acids	Branched_chain_amino_acid_degradation_regulons	Electron transfer flavoprotein, beta subunit		0.207125	0.0853242	0.529451	0.41425	0	0.306122	0.107759	0.366714	0.380469	0.297265	0.255754	0.330033	0.245298	0.297619	0	0	0.408998	0	0.231803	0.294118	0.218887	0.237	0.153947	48.5047	17		Protein Metabolism	Protein biosynthesis	Translation_initiation_factors_bacterial	Translation initiation factor 3		0.654129	0.428922	0.129116	0.255247	0.131176	0.404204	0.293578	0.778523	0.311462	0.848485	0.0770416	0.221056	0	0.178126
Amino Acids and Derivatives	Lysine, threonine, methionine, and cysteine	Lysine_degradation	Lysine 2,3-aminomutase (EC 5.4.3.2)		0.103563	0.170648	0	0.041425	0.125945	0.306122	0	0.310296	0.317058	0.118906	0.255754	0	0.163532	0.178571	0.297177	0	0.204499	0.257732	0.139082	0.147059	0.281426	0.1628	0.110967	48.6675	17		Protein Metabolism	Protein biosynthesis	tRNA_aminoacylation,_Thr	Threonyl-tRNA synthetase (EC 6.1.1.3)		0.183974	0.153186	0.129116	0.141804	0.0437254	0.404204	0.220183	0.268456	0.373754	0.121212	0.192604	0.193424	0	0.285002
Amino Acids and Derivatives	Lysine, threonine, methionine, and cysteine	Methionine_Biosynthesis	S-adenosylmethionine synthetase (EC 2.5.1.6)		0.289975	0.127986	0.330907	0.041425	0	0.204082	0	0.169252	0.126823	0.297265	0.204604	0.330033	0.122649	0.178571	0	0.325468	0.306748	0	0.370885	0.294118	0.187617	0.186115	0.125701	48.8537	17		Stress Response	Heat shock	Heat_shock_dnaK_gene_cluster_extended	Chaperone protein DnaK		0.286182	0.459559	0.0645578	1.02099	0.174902	0.485044	0.0366972	0.295302	0.332226	0.363636	0.693374	0.386847	1.43885	0.570004
Clustering-based subsystems	NULL	Bacterial_Cell_Division	Cell division protein FtsH (EC 3.4.24.-)		0.041425	0.127986	0.0661813	0.3314	0.503778	0.204082	0.107759	0.197461	0.0634115	0	0	0	0.245298	0.297619	1.04012	0.386493	0	0.515464	0.231803	0.0490196	0.156348	0.217412	0.246576	49.0711	17		Carbohydrates	Central carbohydrate metabolism	Entner-Doudoroff_Pathway	Pyruvate kinase (EC 2.7.1.40)		0.0613246	0.214461	0.129116	0.141804	0.174902	0.363783	0.110092	0.187919	0.186877	0.121212	0.308166	0.580271	0	0
Miscellaneous	Plant-Prokaryote DOE project	At2g23840	DNA-directed RNA polymerase alpha subunit (EC 2.7.7.6)		0.269263	0.554608	0.794176	0.538525	0.503778	0	0.107759	0.22567	0.253646	0.118906	0.358056	0	0.286182	0.416667	0	1.52563	0.511247	0	0.278164	0.490196	0.625391	0.374184	0.349053	49.4453	17		Clustering-based subsystems	Carbohydrates	Beta-lactamase_cluster_in_Streptococcus	Pyruvate formate-lyase (EC 2.3.1.54)		0.776778	1.16422	1.16204	0.879183	1.00568	0.525465	1.46789	0.751678	0.768272	1.09091	0.385208	0.828958	0	0
Miscellaneous	Plant-Prokaryote DOE project	DOE_COG2016	Thioredoxin		0.103563	0.0426621	0	0.1657	0.125945	0	0.107759	0.112835	0.126823	0.237812	0.204604	0.660066	0.0817661	0.297619	0	0.203417	0.306748	0	0.069541	0.196078	0.187617	0.153836	0.148768	49.5991	17		Clustering-based subsystems	NULL	Bacterial_Cell_Division	Cell division trigger factor (EC 5.2.1.8)		0.13287	0.0612745	0.129116	0.0850822	0.0874508	0.242522	0.110092	0.161074	0.145349	0	0.0385208	0.276319	0	0.0356252
Motility and Chemotaxis	Flagellar motility in Prokaryota	Flagellum	RNA polymerase sigma factor RpoD		0.041425	0.0426621	0.198544	0.041425	0.125945	0.204082	0	0	0.317058	0.416171	0.0511509	0	0.0408831	0.0595238	0	0.142392	0.102249	0.773196	0.0231803	0.147059	0.218887	0.140278	0.182913	49.7394	17		Clustering-based subsystems	NULL	CBSS-235.1.peg.567	GTP-binding protein		0.367948	0.183824	0.129116	0.255247	0.349803	0.323363	0.220183	0.161074	0.394518	0	0.231125	0.276319	0.359712	0.391877
Protein Metabolism	Protein biosynthesis	Ribosome_LSU_bacterial	LSU ribosomal protein L13p (L13Ae)		0.1657	0.213311	0.198544	0.455675	0	0	0	0.310296	0.253646	0.059453	0.255754	0.330033	0.163532	0.357143	0.297177	0.996745	0.408998	0	0.417246	0.392157	0.375235	0.269078	0.224734	50.0085	17		Clustering-based subsystems	NULL	KH_domain_RNA_binding_protein_YlqC	SSU ribosomal protein S16p		0.112428	0.367647	0.258231	0.340329	0.306078	0.646726	0.220183	0.322148	0.207641	0	0.346687	0.414479	0	0.498753
Protein Metabolism	Protein biosynthesis	Ribosome_LSU_bacterial	LSU ribosomal protein L19p		0.3314	0.0853242	0.0661813	0.041425	0.125945	0.204082	0.215517	0.338505	0.126823	0.416171	0.358056	0	0.0817661	0.357143	0	0.81367	0	0	0.417246	0.147059	0.562852	0.223294	0.214592	50.2317	17		Clustering-based subsystems	Protein export?	CBSS-393121.3.peg.2760	Protein export cytoplasm protein SecA ATPase RNA helicase (TC 3.A.5.1.1)		0.194195	0.398284	0.387347	0.255247	0.0874508	0.363783	0.293578	0.348993	0.228405	0.121212	0.115562	0.276319	0	0
Protein Metabolism	Protein biosynthesis	Ribosome_LSU_bacterial	LSU ribosomal protein L6p (L9e)		0.538525	0.127986	0.198544	0.24855	0	0.102041	0.107759	0.22567	0.126823	0.059453	0.460358	0.165017	0.204415	0.119048	0	0.58991	0	0	0.301344	0.147059	0.594121	0.205554	0.189919	50.4373	17		DNA Metabolism	DNA repair	DNA_repair,_bacterial	Exonuclease SbcC		0.582584	0.582108	0.129116	0.226886	0.393529	0.727567	0.477064	0.402685	0.269934	0.363636	0.115562	0.386847	0	0
Protein Metabolism	Protein biosynthesis	Ribosome_LSU_bacterial	LSU ribosomal protein L7/L12 (P1/P2)		0.372825	0.426621	0.0661813	0.24855	0	0.306122	0	0.423131	0.253646	0	0.102302	0.49505	0.204415	0.892857	0	0.93572	0.102249	0.257732	0.301344	0.245098	0.312695	0.283169	0.258458	50.7205	17		DNA Metabolism	DNA replication	DNA_topoisomerases,_Type_I,_ATP-independent	DNA topoisomerase I (EC 5.99.1.2)		0.13287	0.183824	0.258231	0.0283607	0	0.202102	0.110092	0.134228	0.145349	0.242424	0.0770416	0.0828958	0	0.178126
Protein Metabolism	Protein biosynthesis	Ribosome_SSU_bacterial	SSU ribosomal protein S13p (S18e)		0.57995	0.213311	0.397088	0.1657	0	0.102041	0	0.282087	0.126823	0.059453	0.153453	0.49505	0.163532	0.416667	0	0.732303	0.102249	0	0.463607	0.0980392	0.437774	0.237577	0.214845	50.958	17		Miscellaneous	Plant-Prokaryote DOE project	COG0523	LSU ribosomal protein L21p		0.194195	0.33701	0.129116	0.340329	0.56843	0.282943	0.110092	0.161074	0.394518	0.606061	0.50077	0.276319	0	0
Protein Metabolism	Protein biosynthesis	Ribosome_SSU_bacterial	SSU ribosomal protein S19p (S15e)		0.372825	0.298635	0.198544	0.24855	0	0.204082	0.215517	0.112835	0.507292	0.297265	0.153453	0	0.0408831	0.178571	0.297177	0.386493	0	0	0.139082	0.343137	0.343965	0.206586	0.146609	51.1646	17		Miscellaneous	Plant-Prokaryote DOE project	COG0523	SSU ribosomal protein S14p (S29e)		0.511038	0.306373	0.0645578	0.39705	0.393529	0.202102	0.366972	0.375839	0.311462	0.121212	0.308166	0.193424	0	0.285002
Protein Metabolism	Protein biosynthesis	Translation_termination_factors_bacterial	Methionine aminopeptidase (EC 3.4.11.18)		0.227838	0.511945	0.132363	0.455675	0.503778	0	0	0.45134	0.190235	0.059453	0.0511509	0.330033	0.0817661	0.416667	0	0.081367	0	1.54639	0.278164	0.539216	0.281426	0.292324	0.344889	51.457	17		Nucleosides and Nucleotides	NULL	Ribonucleotide_reduction	Ribonucleotide reductase of class Ib (aerobic), alpha subunit (EC 1.17.4.1)		0.224857	0.367647	0.129116	0	0.0874508	0.0404204	0.366972	0.134228	0.186877	0.242424	0	0.13816	0	0.0712504
Protein Metabolism	Protein biosynthesis	tRNA_aminoacylation,_Gly	Glycyl-tRNA synthetase (EC 6.1.1.14)		0.227838	0.0853242	0.330907	0.1657	0	0.204082	0	0.112835	0.253646	0.059453	0.358056	0	0.163532	0.178571	0	0.101709	0.204499	0.257732	0.208623	0.294118	0.125078	0.158653	0.109753	51.6156	17		Nucleosides and Nucleotides	Purines	De_Novo_Purine_Biosynthesis	Ribose-phosphate pyrophosphokinase (EC 2.7.6.1)		0.0613246	0.153186	0.322789	0.226886	0.131176	0.161681	0.256881	0.268456	0.228405	0.242424	0	0.13816	0	0
Protein Metabolism	Protein biosynthesis	tRNA_aminoacylation,_Val	Valyl-tRNA synthetase (EC 6.1.1.9)		0.186413	0.0426621	0	0.124275	0.377834	0.102041	0	0.45134	0.126823	0.178359	0.306905	0	0.122649	0.0595238	0.297177	0.284784	0.102249	0.257732	0.231803	0	0.125078	0.16084	0.130763	51.7764	17		Phages, Prophages, Transposable elements, Plasmids	Pathogenicity islands	Staphylococcal_pathogenicity_islands_SaPI	SSU ribosomal protein S18p		0.112428	0.183824	0.258231	0.283607	0.218627	0.323363	0.220183	0.214765	0.0830565	0.121212	0.154083	0.13816	0	0.0356252
Stress Response	Oxidative stress	Regulation_of_Oxidative_Stress_Response	RNA polymerase sigma factor		0.08285	0.0426621	0.198544	0.124275	0.125945	0	0	0.0564175	0.190235	0.059453	0	0.165017	0.367948	0.178571	0.148588	0.101709	0.204499	0.515464	0.0463607	0	0.0938086	0.128683	0.126485	51.9051	17		Protein Metabolism	Protein biosynthesis	Ribosome_LSU_bacterial	LSU ribosomal protein L14p (L23e)		0.827882	0.275735	0.774693	0.340329	0.56843	0.282943	0.256881	0.268456	0.207641	0.121212	0.346687	0.0828958	0	0
Amino Acids and Derivatives	Branched-chain amino acids	Leucine_Biosynthesis	Branched-chain amino acid aminotransferase (EC 2.6.1.42)		0.1657	0.0853242	0.397088	0.08285	0	0.204082	0.431034	0.141044	0.317058	0	0.102302	0	0.0817661	0.119048	0	0	0.204499	0.515464	0.0927214	0.294118	0.0938086	0.158472	0.152071	52.0636	16		Protein Metabolism	Protein biosynthesis	Ribosome_LSU_bacterial	LSU ribosomal protein L17p		0.0613246	0.153186	0.0645578	0.340329	0.743332	0.242522	0.40367	0.134228	0.394518	0	0	0.110528	0.719424	0.534378
Carbohydrates	Central carbohydrate metabolism	Glycolysis_and_Gluconeogenesis	6-phosphofructokinase, eukaryotic type (EC 2.7.1.11)		0.352113	0.170648	0.264725	0.041425	0	0.204082	0.107759	0	0.126823	0.118906	0.409207	0	0.0817661	0.238095	0.445765	0.223759	0	0.515464	0.278164	0	0.250156	0.182327	0.157407	52.2459	16		Protein Metabolism	Protein biosynthesis	Ribosome_LSU_bacterial	LSU ribosomal protein L23p (L23Ae)		0.337285	0.490196	0.129116	0.170164	0.218627	0.404204	0.330275	0.107383	0.35299	0.121212	0.0385208	0.110528	0	0.106876
Carbohydrates	Central carbohydrate metabolism	Glyoxylate_bypass	Malate dehydrogenase (EC 1.1.1.37)		0.041425	0.0426621	0.0661813	0.4971	0.125945	0.306122	0.107759	0.141044	0.126823	0	0.255754	0	0	0.178571	0	0.101709	0.204499	0	0.162262	0.147059	0.0625391	0.12226	0.122397	52.3682	16		Protein Metabolism	Protein biosynthesis	Ribosome_LSU_bacterial	LSU ribosomal protein L24p (L26e)		0.654129	0.520833	0.258231	0.198525	0.0874508	0.242522	0.220183	0.322148	0.35299	0.121212	0.192604	0.165792	0	0.178126
Carbohydrates	Central carbohydrate metabolism	Pyruvate_metabolism_II:_acetyl-CoA,_acetogenesis_from_pyruvate	Acetate kinase (EC 2.7.2.1)		0.103563	0.170648	0	0.4971	0.503778	0.204082	0	0.310296	0.507292	0.356718	0.153453	0	0.163532	0.416667	0.148588	0.244101	0	0	0.139082	0.343137	0.343965	0.219333	0.175212	52.5875	16		Protein Metabolism	Protein biosynthesis	Ribosome_SSU_bacterial	SSU ribosomal protein S6p		0.275961	0.214461	0	0.141804	0.306078	0.323363	0.0366972	0.268456	0.124585	0.363636	0.154083	0.276319	0.359712	0.213751
Carbohydrates	One-carbon Metabolism	Serine-glyoxylate_cycle	Serine hydroxymethyltransferase (EC 2.1.2.1)		0.3314	0.127986	0.0661813	0.372825	0.881612	0.102041	0	0.169252	0.253646	0	0.204604	0	0.204415	0.47619	0	0.101709	0.817996	0	0.0463607	0.147059	0.187617	0.213852	0.248865	52.8014	16		Protein Metabolism	Protein biosynthesis	tRNA_aminoacylation,_Val	Valyl-tRNA synthetase (EC 6.1.1.9)		0.153312	0.306373	0.129116	0.141804	0.174902	0.363783	0.0733945	0.161074	0.145349	0	0.308166	0.0828958	0.719424	0.106876
Cell Wall and Capsule	NULL	UDP-N-acetylmuramate_from_Fructose-6-phosphate_Biosynthesis	UDP-N-acetylenolpyruvoylglucosamine reductase (EC 1.1.1.158)		0.0621375	0.0426621	0	0.787075	0	0.102041	0	0.0282087	0.190235	0.416171	0	0.165017	0.0408831	0.119048	0.297177	0.0406835	0.102249	0	0.463607	0.147059	0.0312695	0.144549	0.198497	52.9459	16		Protein Metabolism	Protein processing and modification	Ribosomal_protein_S5p_acylation	SSU ribosomal protein S5p (S2e)		0.827882	0.582108	0	0.36869	0.655881	0.889248	0.40367	0.61745	0.747508	1.21212	0.231125	0.193424	0	0.391877
Clustering-based subsystems	Cell Division	Cell_Division_Cluster	Isoleucyl-tRNA synthetase (EC 6.1.1.5)		0.1657	0.298635	0.0661813	0.041425	1.1335	0	0	0.45134	0	0.356718	0.306905	0	0.286182	0.892857	0.148588	0.081367	0.204499	0	0.278164	0.343137	0.343965	0.257103	0.292199	53.203	16		Stress Response	Oxidative stress	Regulation_of_Oxidative_Stress_Response	RNA polymerase sigma factor		0.0817661	0.0919118	0	0.311968	0.0874508	0.0808407	0.0733945	0.268456	0.166113	0.121212	0.154083	0.0552639	0.359712	0.213751
Clustering-based subsystems	Isoprenoid/cell wall biosynthesis: PREDICTED UNDECAPRENYL DIPHOSPHATE PHOSPHATASE	CBSS-83331.1.peg.3039	1-hydroxy-2-methyl-2-(E)-butenyl 4-diphosphate synthase (EC 1.17.7.1)		0.08285	0.170648	0.132363	0.08285	0	0	0.323276	0.0846262	0.253646	0.059453	0.0511509	0	0.163532	0.119048	0	0.081367	0.408998	0	0.533148	0.0980392	0.0625391	0.12893	0.142483	53.332	16		Amino Acids and Derivatives	Glutamine, glutamate, aspartate, asparagine; ammonia assimilation	Glutamine,_Glutamate,_Aspartate_and_Asparagine_Biosynthesis	Aspartate aminotransferase (EC 2.6.1.1)		0.0306623	0.153186	0.129116	0.0850822	0.131176	0	0.0366972	0.0536913	0.103821	0	0.231125	0.110528	0	0.0712504
Clustering-based subsystems	NULL	Bacterial_Cell_Division	Rod shape-determining protein MreB		0.124275	0	0	0.24855	0	0.204082	0	0.282087	0	0.178359	0.255754	0.660066	0.0408831	0.0595238	0.445765	0.0203417	0.204499	0.257732	0.0463607	0.343137	0.0625391	0.163522	0.174099	53.4955	16		Amino Acids and Derivatives	Lysine, threonine, methionine, and cysteine	Threonine_and_Homoserine_Biosynthesis	Aspartate-semialdehyde dehydrogenase (EC 1.2.1.11)		0.0306623	0.0612745	0	0.113443	0.131176	0.0404204	0.0733945	0.187919	0.0415282	0.121212	0.0385208	0.0552639	0	0.0356252
Clustering-based subsystems	NULL	CBSS-235.1.peg.567	GTP-binding protein		0.1657	0.0853242	0	0.124275	0	0.204082	0	0.310296	0.190235	0.059453	0.460358	0	0.0817661	0.119048	0	0.203417	0.102249	0.257732	0.208623	0.147059	0.343965	0.145885	0.125582	53.6414	16		Carbohydrates	Central carbohydrate metabolism	Glyoxylate_bypass	Malate dehydrogenase (EC 1.1.1.37)		0.245298	0.306373	0.451904	0.36869	0.393529	0.282943	0.256881	0.42953	0.311462	0	0.308166	0.110528	0	0.142501
Clustering-based subsystems	NULL	CBSS-312309.3.peg.1965	Translation elongation factor Ts		0.186413	0.170648	0.330907	0.124275	0	0.102041	0	0.112835	0.126823	0.118906	0.204604	0	0.408831	0.47619	0	0.447518	0.715746	0	0.139082	0.343137	0.218887	0.201278	0.19036	53.8426	16		Carbohydrates	Fermentation	Fermentations:_Lactate	L-lactate dehydrogenase (EC 1.1.1.27)		0.143091	0.122549	0.129116	0.198525	0.218627	0.404204	0.293578	0.107383	0.228405	0	0	0.110528	0	0.285002
Clustering-based subsystems	NULL	NusA-TFII_Cluster	Translation initiation factor 2		0.24855	0.298635	0.0661813	0.124275	0	0.102041	0.107759	0.253879	0	0.118906	0	0.49505	0.122649	0.178571	0	0.223759	0.102249	0	0.278164	0.539216	0.187617	0.164167	0.151871	54.0068	16		Carbohydrates	Monosaccharides	D-Tagatose_and_Galactitol_Utilization	6-phosphofructokinase (EC 2.7.1.11)		0.122649	0.0919118	0.0645578	0.0567215	0	0.242522	0.183486	0.0268456	0.0830565	0.242424	0.115562	0.497375	0.359712	0
Clustering-based subsystems	Protein export?	CBSS-393121.3.peg.2760	Protein export cytoplasm protein SecA ATPase RNA helicase (TC 3.A.5.1.1)		0.269263	0.213311	0.397088	0.08285	0	0.204082	0.323276	0.0564175	0.0634115	0.118906	0.204604	0	0.245298	0.119048	0	0.244101	0	0	0.162262	0.343137	0.0938086	0.149565	0.124287	54.1564	16		Cell Division and Cell Cycle	NULL	Bacterial_Cytoskeleton	Cell division protein FtsZ (EC 3.4.24.-)		0.286182	0.214461	0.58102	0.141804	0.306078	0.282943	0.146789	0.456376	0.207641	0.121212	0.192604	0.386847	0	0
Clustering-based subsystems	Shiga toxin cluster	CBSS-194948.1.peg.143	P protein		0.24855	0.127986	0	0.455675	0	0	0	0.282087	0.190235	0	0.358056	0.165017	0.0408831	0.0595238	0.742942	0.081367	0.408998	0.515464	0.208623	0.196078	0.0625391	0.197335	0.202719	54.3537	16		Clustering-based subsystems	Clustering-based subsystems	CBSS-262719.3.peg.410	Adenylosuccinate synthetase (EC 6.3.4.4)		0.0817661	0.183824	0.129116	0.170164	0.262352	0.161681	0.0733945	0.0268456	0.103821	0.242424	0.0770416	0.0828958	0	0
Cofactors, Vitamins, Prosthetic Groups, Pigments	Pyridoxine	Pyridoxin_(Vitamin_B6)_Biosynthesis	Phosphoserine aminotransferase (EC 2.6.1.52)		0.1657	0.0853242	0.198544	0.124275	0	0.204082	0	0.282087	0.253646	0	0.153453	0.165017	0.122649	0.416667	0.148588	0.081367	0	0	0.069541	0.0980392	0.0625391	0.12531	0.107678	54.479	16		Clustering-based subsystems	Cytochrome biogenesis	CBSS-196164.1.peg.1690	Iron-sulfur cluster assembly protein SufD		0.0817661	0.122549	0.129116	0.170164	0	0.0808407	0.0366972	0.107383	0.0415282	0.121212	0.0385208	0.13816	0	0.106876
DNA Metabolism	DNA repair	DNA_repair,_UvrABC_system	Excinuclease ABC subunit A		0.310688	0.170648	0.0661813	0.207125	0.251889	0	0	0.0846262	0.0634115	0.059453	0.102302	0	0.0408831	0.178571	0	0.0203417	0	1.03093	0.185443	0.0490196	0.187617	0.143292	0.223512	54.6223	16		Clustering-based subsystems	NULL	CBSS-312309.3.peg.1965	Translation elongation factor Ts		0.347506	0.275735	0	0.425411	0.306078	0.606306	0.0733945	0.42953	0.332226	0.484848	0.115562	0.193424	0	0
Membrane Transport	Protein translocation across cytoplasmic membrane	HtrA_and_Sec_secretion	Protein-export membrane protein SecF (TC 3.A.5.1.1)		0.207125	0	0.0661813	0.207125	0	0.102041	0	0.197461	0.443881	0.178359	0.102302	0	0.204415	0.357143	0.594354	0.142392	0.306748	0	0.162262	0.196078	0.218887	0.17556	0.155128	54.7979	16		Clustering-based subsystems	NULL	CBSS-312309.3.peg.1965	Uridylate kinase (EC 2.7.4.-)		0.163532	0.245098	0.0645578	0.0850822	0.131176	0.0808407	0.110092	0.0805369	0.103821	0	0.0385208	0.110528	0	0
Nucleosides and Nucleotides	Purines	Purine_conversions	Inosine-5'-monophosphate dehydrogenase (EC 1.1.1.205)		0.1657	0	0.264725	0.124275	0.377834	0	0.323276	0.253879	0.253646	0.178359	0.153453	0.165017	0	0.119048	0	0.12205	0	0.515464	0.115902	0.196078	0.0625391	0.161488	0.136848	54.9594	16		Clustering-based subsystems	NULL	CTP_synthase_(EC_6.3.4.2)_cluster	CTP synthase (EC 6.3.4.2)		0.183974	0.245098	0.258231	0.425411	0.0874508	0.121261	0.110092	0.0268456	0.186877	0.606061	0.423729	0.248687	0	0.178126
Protein Metabolism	Protein biosynthesis	Ribosome_LSU_bacterial	LSU ribosomal protein L17p		0	0.255973	0.330907	0.124275	0.251889	0.408163	0.107759	0.169252	0.0634115	0	0.255754	0	0.0817661	0.178571	0	1.03743	0	0.257732	0.162262	0.0490196	0.218887	0.188241	0.228471	55.1476	16		Clustering-based subsystems	NULL	LSU_ribosomal_proteins_cluster	Transcription antitermination protein NusG		0.367948	0.275735	0.258231	0.340329	0.349803	0.0808407	0.0733945	0.214765	0.186877	0	0.346687	0.442111	0	0.213751
Protein Metabolism	Protein biosynthesis	Ribosome_LSU_bacterial	LSU ribosomal protein L5p (L11e)		0.186413	0.341297	0.0661813	0.1657	0	0	0	0.253879	0.253646	0	0.255754	0.165017	0.122649	0.357143	0.742942	0.772986	0.306748	0	0.278164	0.0490196	0.437774	0.226443	0.221954	55.374	16		Clustering-based subsystems	NULL	NusA-TFII_Cluster	Transcription termination protein NusA		0.316844	0.275735	0	0.170164	0.174902	0.0808407	0.146789	0.107383	0.124585	0.121212	0.154083	0.414479	0	0.249377
Protein Metabolism	Protein biosynthesis	Ribosome_LSU_bacterial	LSU ribosomal protein L9p		0.103563	0.170648	0	0.08285	0	0	0	0.0846262	0.317058	0.297265	0.153453	0.49505	0.0408831	0.178571	0.742942	0.081367	0.204499	0.257732	0.208623	0	0.0312695	0.164305	0.185655	55.5383	16		DNA Metabolism	DNA repair	DNA_repair,_UvrABC_system	Excinuclease ABC subunit A		0.235078	0.275735	0.193673	0.0850822	0.174902	0.161681	0	0.0805369	0.186877	0.121212	0.231125	0.13816	0	0.285002
Protein Metabolism	Protein biosynthesis	Ribosome_SSU_bacterial	SSU ribosomal protein S8p (S15Ae)		0.310688	0.298635	0.198544	0	0	0.102041	0.215517	0.423131	0.0634115	0.178359	0.511509	0	0.286182	0.297619	0.297177	0.46786	0	0	0.069541	0.0490196	0.281426	0.192889	0.164515	55.7312	16		Fatty Acids, Lipids, and Isoprenoids	Fatty acids	Fatty_Acid_Biosynthesis_FASII	3-oxoacyl-[acyl-carrier-protein] synthase, KASII (EC 2.3.1.41)		0.173753	0.33701	0.129116	0.538854	0.131176	0.202102	0.146789	0.42953	0.207641	0.121212	0.308166	0.248687	1.07914	0
Protein Metabolism	Protein biosynthesis	tRNA_aminoacylation,_Asp_and_Asn	Aspartyl-tRNA synthetase (EC 6.1.1.12)		0.103563	0.0853242	0	0.08285	0	0.204082	0.215517	0.0846262	0	0.118906	0.102302	0.330033	0.0817661	0.0595238	0	0.183076	0	1.03093	0.208623	0.147059	0.343965	0.161054	0.223491	55.8923	16		Phages, Prophages, Transposable elements, Plasmids	Phages, Prophages	Staphylococcal_phi-Mu50B-like_prophages	Iron-sulfur cluster assembly protein SufB		0.235078	0.33701	0.129116	0.226886	0.174902	0.565885	0	0.161074	0.103821	0.242424	0.115562	0.0552639	0	0.178126
Protein Metabolism	Protein biosynthesis	tRNA_aminoacylation,_Leu	Leucyl-tRNA synthetase (EC 6.1.1.4)		0.0621375	0.0426621	0.0661813	0.1657	0.377834	0.306122	0.215517	0.169252	0	0.178359	0.102302	0	0.0817661	0.119048	0	0.0610252	0	0	0.162262	0.392157	0.0938086	0.123625	0.119145	56.0159	16		Protein Metabolism	Protein biosynthesis	Ribosome_LSU_bacterial	LSU ribosomal protein L15p (L27Ae)		0.0919869	0.245098	0.258231	0.198525	0.56843	0.646726	0.183486	0.483221	0.415282	0.121212	0.192604	0	0	0.320627
Protein Metabolism	Protein biosynthesis	tRNA_aminoacylation,_Lys	Lysyl-tRNA synthetase (class II) (EC 6.1.1.6)		0.103563	0.0426621	0	0.041425	0.881612	0.102041	0	0.169252	0.126823	0.416171	0.204604	0.49505	0.0817661	0	0.297177	0.162734	0	0	0.231803	0.490196	0.187617	0.192119	0.221628	56.208	16		Protein Metabolism	Protein biosynthesis	Ribosome_LSU_bacterial	LSU ribosomal protein L30p (L7e)		0.684791	0.275735	0	0.141804	0.174902	0.646726	0	0.322148	0.103821	0.484848	0.154083	0.248687	0	0.0712504
Protein Metabolism	Protein degradation	Dipeptidases_(EC_3.4.13.-)	Aminoacyl-histidine dipeptidase (Peptidase D) (EC 3.4.13.3)		0.1657	0.170648	0.132363	0.6628	0.377834	0	0.107759	0.535966	0.126823	0.118906	0.153453	0	0.0817661	0.297619	0	0.0406835	0	0	0.440427	0.490196	0.0938086	0.190322	0.198509	56.3984	16		Protein Metabolism	Protein biosynthesis	Ribosome_LSU_bacterial	LSU ribosomal protein L33p		0.153312	0.153186	0.193673	0.113443	0.174902	0.0404204	0.183486	0.214765	0.0830565	0.242424	0.0770416	0.303951	0.359712	0
Protein Metabolism	Protein degradation	Protein_degradation	Aminopeptidase C (EC 3.4.22.40)		0.124275	0	0.0661813	0.289975	0	0	0	0.310296	0.443881	0.118906	0.409207	0.330033	0.122649	0.178571	0.297177	0	0.102249	0.257732	0.208623	0.0980392	0.218887	0.170318	0.139952	56.5687	16		Protein Metabolism	Protein biosynthesis	tRNA_aminoacylation,_Ala	Alanyl-tRNA synthetase (EC 6.1.1.7)		0.13287	0.183824	0.0645578	0	0.0874508	0.202102	0.0366972	0.187919	0.124585	0.121212	0.346687	0.110528	0	0
Protein Metabolism	Selenoproteins	Glycine_reductase,_sarcosine_reductase_and_betaine_reductase	Glycine reductase component B beta subunit (EC 1.21.4.2)		0.24855	0	0.198544	0.289975	0	0	0.431034	0	0.0634115	0.059453	0.306905	0.165017	0.0408831	0.0595238	1.04012	0	0.306748	0.773196	0.0927214	0.735294	0.125078	0.235069	0.290132	56.8037	16		Protein Metabolism	Protein biosynthesis	tRNA_aminoacylation,_Leu	Leucyl-tRNA synthetase (EC 6.1.1.4)		0.214636	0.306373	0.193673	0.141804	0.0874508	0.161681	0.0733945	0.0536913	0.269934	0	0.0770416	0.0828958	0	0.391877
Respiration	ATP synthases	F0F1-type_ATP_synthase	ATP synthase beta chain (EC 3.6.3.14)		0.144988	0.213311	0.264725	0.08285	0.125945	0.306122	0.215517	0	0	0.059453	0.511509	0	0.122649	0.357143	0	0.46786	0.306748	0	0.115902	0.0490196	0.406504	0.178583	0.163033	56.9823	16		Protein Metabolism	Protein degradation	Proteasome_bacterial	ATP-dependent Clp protease ATP-binding subunit ClpX		0.214636	0.183824	0.258231	0.283607	0	0.323363	0.110092	0.0536913	0.124585	0.363636	0.0770416	0.386847	0	0.285002
Respiration	ATP synthases	V-Type_ATP_synthase	V-type ATP synthase subunit A (EC 3.6.3.14)		0.3314	0.0853242	0.132363	0.207125	0.251889	0.204082	0	0.423131	0.0634115	0.178359	0.204604	0.165017	0.327065	0.357143	0	0	0	0.515464	0	0.0490196	0.0625391	0.169425	0.15335	57.1518	16		Respiration	ATP synthases	F0F1-type_ATP_synthase	ATP synthase gamma chain (EC 3.6.3.14)		0.214636	0.0306373	0.0645578	0.170164	0.262352	0.121261	0.110092	0.214765	0.269934	0.121212	0	0.13816	0	0.142501
RNA Metabolism	RNA processing and modification	tRNA_modification_Bacteria	Cysteine desulfurase (EC 2.8.1.7)		0.207125	0.0426621	0.0661813	0.08285	0	0	0.107759	0.338505	0.253646	0	0.204604	0	0.0408831	0.238095	0.742942	0.34581	0.204499	0	0.162262	0.147059	0.218887	0.162084	0.173819	57.3138	16		Respiration	Electron donating reactions	Succinate_dehydrogenase	Succinate dehydrogenase flavoprotein subunit (EC 1.3.99.1)		0.143091	0.153186	0	0.255247	0.218627	0.0404204	0.256881	0.214765	0.394518	0.121212	0.0770416	0.13816	0	0.285002
RNA Metabolism	Transcription	Transcription_factors_bacterial	Transcription termination factor Rho		0.08285	0	0	0.124275	0.125945	0.306122	0.107759	0.22567	0.190235	0.118906	0.102302	0.165017	0.122649	0	0	0.162734	0.102249	0	0.0463607	0.343137	0.156348	0.118217	0.0962499	57.4321	16		Virulence, Disease and Defense	Resistance to antibiotics and toxic compounds	BlaR1_Family_Regulatory_Sensor-transducer_Disambiguation	Copper-translocating P-type ATPase (EC 3.6.3.4)		0.0613246	0.153186	0	0.198525	0.0874508	0.363783	0.0733945	0.0536913	0.0830565	0.121212	0.231125	0.13816	0	0.249377
Amino Acids and Derivatives	Alanine, serine, and glycine	Glycine_and_Serine_Utilization	Glycine dehydrogenase [decarboxylating] (glycine cleavage system P2 protein) (EC 1.4.4.2)		0.08285	0.127986	0.397088	0	0.377834	0	0	0.0282087	0.190235	0.178359	0.204604	0	0.122649	0.178571	0.148588	0	0.102249	0	0.0927214	0.686275	0.187617	0.147897	0.168706	57.5799	15		Amino Acids and Derivatives	Branched-chain amino acids	Branched_chain_amino_acid_degradation_regulons	Electron transfer flavoprotein, alpha subunit		0.112428	0.245098	0.193673	0.170164	0.349803	0.121261	0.0366972	0.107383	0.249169	0	0.423729	0.276319	0	0
Amino Acids and Derivatives	Glutamine, glutamate, aspartate, asparagine; ammonia assimilation	Glutamine,_Glutamate,_Aspartate_and_Asparagine_Biosynthesis	Aspartate aminotransferase (EC 2.6.1.1)		0.0621375	0.127986	0.132363	0.289975	0	0	0.107759	0.0846262	0	0.237812	0.0511509	0	0.0817661	0.0595238	0	0.0203417	0.408998	0	0.139082	0.0980392	0.0938086	0.0950176	0.106272	57.675	15		Amino Acids and Derivatives	Glutamine, glutamate, aspartate, asparagine; ammonia assimilation	Glutamine,_Glutamate,_Aspartate_and_Asparagine_Biosynthesis	NAD-specific glutamate dehydrogenase (EC 1.4.1.2)		0.613246	0.214461	0.839251	0.510493	0	0.0808407	0.0733945	0.0536913	0.415282	0	1.00154	0.690799	0	2.38689
Carbohydrates	NULL	Unknown_carbohydrate_utilization_(_cluster_Yeg_)	Fructose-bisphosphate aldolase class I (EC 4.1.2.13)		0.1657	0.170648	0	0.24855	0.251889	0.408163	0	0.366714	0.126823	0.178359	0.511509	0.165017	0.204415	0	0	0	0	0.515464	0.254984	0.245098	0.0625391	0.184565	0.164436	57.8595	15		Amino Acids and Derivatives	Lysine, threonine, methionine, and cysteine	Methionine_Biosynthesis	S-adenosylmethionine synthetase (EC 2.5.1.6)		0.0408831	0.183824	0.258231	0.340329	0.262352	0.363783	0.330275	0.510067	0.0622924	0	0.346687	0.110528	0	0.676879
DNA Metabolism	DNA repair	DNA_repair,_bacterial	Exonuclease SbcC		0.0621375	0.170648	0	0	0.125945	0.102041	0	0.0564175	0.0634115	0.118906	0.153453	0	0.0817661	0.0595238	0	0.610252	0.102249	0	0.0927214	0.0490196	0.281426	0.101425	0.136274	57.961	15		Carbohydrates	Central carbohydrate metabolism	Entner-Doudoroff_Pathway	Phosphoglycerate mutase (EC 5.4.2.1)		0.102208	0.0612745	0.645578	0.0567215	0.262352	0.242522	0.0733945	0.0805369	0.124585	0.242424	0.231125	0	0	0.498753
Miscellaneous	Plant-Prokaryote DOE project	At2g23840	Peptide chain release factor 1		0.124275	0.127986	0	0.124275	0.503778	0.102041	0	0.169252	0.126823	0.178359	0.102302	0	0.0817661	0	0	0.284784	0.102249	0	0.115902	0.196078	0.0938086	0.11589	0.117339	58.0768	15		Carbohydrates	Central carbohydrate metabolism	Glycolysis_and_Gluconeogenesis	Fructose-1,6-bisphosphatase, Bacillus type (EC 3.1.3.11)		0.0817661	0.122549	0.129116	0.226886	0.174902	0.121261	0.477064	0.0268456	0.166113	0	0	0.0552639	0	0.320627
Miscellaneous	Plant-Prokaryote DOE project	Experimental_-_Histidine_Degradation	Urocanate hydratase (EC 4.2.1.49)		0.186413	0.170648	0	0.124275	0.125945	0	0	0.141044	0.126823	0.059453	0.358056	0	0.122649	0.119048	0.148588	0.081367	0.204499	0	0.0927214	0.343137	0	0.114508	0.103348	58.1914	15		Carbohydrates	Central carbohydrate metabolism	Pyruvate_metabolism_I:_anaplerotic_reactions,_PEP	Pyruvate,phosphate dikinase (EC 2.7.9.1)		0.337285	0.0306373	0.258231	0.794101	0.174902	0	0.293578	0	0.124585	0.121212	0.0770416	0.0552639	0	0
Nucleosides and Nucleotides	Purines	De_Novo_Purine_Biosynthesis	Ribose-phosphate pyrophosphokinase (EC 2.7.6.1)		0.144988	0.170648	0	0.041425	0	0	0.215517	0.282087	0.443881	0.772889	0.204604	0	0.163532	0	0.445765	0.183076	0	0.257732	0.069541	0.0490196	0.250156	0.175946	0.194839	58.3673	15		Carbohydrates	Di- and oligosaccharides	Maltose_and_Maltodextrin_Utilization	Glycogen phosphorylase (EC 2.4.1.1)		0.153312	0.214461	0	0.0850822	0	0.0404204	0.220183	0.161074	0.207641	0.242424	0.154083	0.0552639	0	0.0356252
Nucleosides and Nucleotides	Purines	Purine_conversions	2',3'-cyclic-nucleotide 2'-phosphodiesterase (EC 3.1.4.16)		0.08285	0.0426621	0	0.041425	0	0	0.215517	0.112835	0.126823	0	0.102302	0.165017	0.163532	0.119048	0.297177	0.0203417	0	0	0.0927214	0.0980392	0.156348	0.0874589	0.0821663	58.4548	15		Carbohydrates	Monosaccharides	D-gluconate_and_ketogluconates_metabolism	6-phosphogluconate dehydrogenase, decarboxylating (EC 1.1.1.44)		0.0408831	0.0612745	0	0.0283607	0	0.121261	0.293578	0.214765	0.0622924	0.121212	0	0.0552639	0	0.142501
Potassium metabolism	NULL	Potassium_homeostasis	FKBP-type peptidyl-prolyl cis-trans isomerase FkpA precursor (EC 5.2.1.8)		0.372825	0.213311	0.0661813	0.041425	0.125945	0	0	0.253879	0.317058	0	0.255754	0	0.122649	0.178571	0.297177	0.0406835	0	0	0.139082	0.294118	0.218887	0.139883	0.125816	58.5946	15		Clustering-based subsystems	Clustering-based subsystems	Sporulation-related_Hypotheticals	UDP-N-acetylglucosamine 1-carboxyvinyltransferase (EC 2.5.1.7)		0.0919869	0.183824	0.193673	0.113443	0.0874508	0.323363	0	0.134228	0.103821	0	0.346687	0.110528	0	0
Protein Metabolism	Protein biosynthesis	Ribosome_LSU_bacterial	LSU ribosomal protein L23p (L23Ae)		0.24855	0.0426621	0.132363	0.08285	0.251889	0	0	0.141044	0.190235	0.059453	0.0511509	0	0.122649	0.119048	0	0.508544	0	0	0.0927214	0.196078	0.187617	0.115564	0.123142	58.7102	15		Clustering-based subsystems	Fatty acid metabolic cluster	COG1399	LSU ribosomal protein L32p		0.0306623	0.0612745	0	0.0283607	0.0437254	0.0404204	0.0733945	0.187919	0.0830565	0.363636	0.0385208	0.13816	0	0
Protein Metabolism	Protein biosynthesis	Ribosome_LSU_bacterial	LSU ribosomal protein L33p		0.186413	0.0426621	0.132363	0	0.251889	0.102041	0	0.112835	0.0634115	0.059453	0	0	0.0408831	0	0	0.142392	0.102249	0.515464	0.139082	0.0490196	0.187617	0.101323	0.119937	58.8115	15		Clustering-based subsystems	NULL	CBSS-290633.1.peg.1906	GTP-binding protein EngA		0.0817661	0.0919118	0.129116	0.0567215	0.0874508	0.242522	0.0733945	0.0805369	0	0	0.0385208	0.0276319	0	0.0356252
Protein Metabolism	Protein biosynthesis	Ribosome_SSU_bacterial	SSU ribosomal protein S17p (S11e)		0.144988	0.127986	0.132363	0.041425	0.125945	0	0	0.0846262	0.126823	0.118906	0.102302	0	0.163532	0.178571	0	0.386493	0.102249	0	0.069541	0	0.187617	0.0996842	0.0922423	58.9112	15		Clustering-based subsystems	NULL	Glycogen_metabolism_cluster	1,4-alpha-glucan (glycogen) branching enzyme, GH-13-type (EC 2.4.1.18)		0.143091	0.0612745	0.451904	0.0283607	0.0437254	0.0808407	0.146789	0.0805369	0.103821	0.121212	0.0770416	0.0828958	0	0
Protein Metabolism	Protein biosynthesis	Ribosome_SSU_bacterial	SSU ribosomal protein S6p		0.0621375	0.469283	0.132363	0.041425	0.125945	0.102041	0	0.0564175	0	0	0	0.165017	0.0408831	0.119048	0	0.366151	0.204499	0	0.0463607	0.0490196	0.187617	0.103248	0.124022	59.0145	15		Cofactors, Vitamins, Prosthetic Groups, Pigments	Folate and pterines	5-FCL-like_protein	Succinate dehydrogenase iron-sulfur protein (EC 1.3.99.1)		0.153312	0.0612745	0	0.0567215	0.174902	0.0404204	0.110092	0.0805369	0.103821	0	0.0770416	0.0552639	0	0.142501
Protein Metabolism	Protein biosynthesis	tRNA_aminoacylation,_Ala	Alanyl-tRNA synthetase (EC 6.1.1.7)		0.372825	0.0853242	0	0.207125	0.251889	0	0.107759	0.197461	0.253646	0.059453	0	0	0.122649	0	0.594354	0.081367	0.511247	0	0.0927214	0.196078	0.312695	0.164124	0.171253	59.1786	15		Membrane Transport	Sugar Phosphotransferase Systems, PTS	Galactose-inducible_PTS	Phosphoenolpyruvate-protein phosphotransferase of PTS system (EC 2.7.3.9)		0.204415	0.183824	0.258231	0	0.262352	0.323363	0.330275	0.241611	0.249169	0.121212	0.115562	0.331583	0	0
Protein Metabolism	Protein degradation	Proteolysis_in_bacteria,_ATP-dependent	ATP-dependent Clp protease proteolytic subunit (EC 3.4.21.92)		0.144988	0.127986	0.264725	0	0	0.102041	0	0.141044	0.0634115	0.118906	0.153453	0.330033	0.163532	0.119048	0.297177	0.12205	0	0	0	0.0980392	0.0312695	0.108462	0.0990169	59.287	15		Miscellaneous	Plant-Prokaryote DOE project	COG0451	Glycosyltransferase		0.112428	0.214461	0	0.198525	0.0437254	0.161681	0.0733945	0.0805369	0.0415282	0.121212	0.192604	0.165792	0	0.0712504
Respiration	Electron donating reactions	Succinate_dehydrogenase	Succinate dehydrogenase flavoprotein subunit (EC 1.3.99.1)		0.0621375	0.298635	0.264725	0.1657	0.125945	0.204082	0.107759	0.197461	0.190235	0.237812	0.511509	0	0	0	0	0.203417	0	0	0.231803	0.196078	0.156348	0.150174	0.129901	59.4372	15		Miscellaneous	Plant-Prokaryote DOE project	COG0523	LSU ribosomal protein L36p		0.183974	0.275735	0.0645578	0.0567215	0.174902	0.121261	0.0733945	0.268456	0.186877	0.242424	0.192604	0.0276319	0	0
Sulfur Metabolism	NULL	Thioredoxin-disulfide_reductase	Alkyl hydroperoxide reductase protein F (EC 1.6.4.-)		0.103563	0.469283	0	0.124275	0	0	0	0.648801	0.317058	0.178359	0.102302	0	0.53148	0.595238	0.445765	0.162734	0.715746	0	0.069541	0.245098	0.281426	0.237651	0.239006	59.6749	15		Nitrogen Metabolism	NULL	Ammonia_assimilation	Glutamine synthetase type I (EC 6.3.1.2)		0.112428	0.122549	0.0645578	0.113443	0.0437254	0.485044	0.146789	0.107383	0.0415282	0.727273	0	0.193424	0	0
Virulence, Disease and Defense	Resistance to antibiotics and toxic compounds	BlaR1_Family_Regulatory_Sensor-transducer_Disambiguation	Copper-translocating P-type ATPase (EC 3.6.3.4)		0.0207125	0.213311	0.132363	0.041425	0	0.204082	0.431034	0.310296	0.0634115	0	0.153453	0	0.0817661	0.178571	0.445765	0.0406835	0	0	0.0927214	0	0.281426	0.128144	0.14113	59.803	15		Nucleosides and Nucleotides	NULL	Ribonucleotide_reduction	Ribonucleotide reductase of class III (anaerobic), large subunit (EC 1.17.4.2)		0.316844	0.398284	0.129116	0.283607	0.0874508	0.121261	0.146789	0.0268456	0.207641	0	0.308166	0.13816	0	0.463128
Amino Acids and Derivatives	Arginine; urea cycle, polyamines	Arginine_Biosynthesis_extended	Ornithine carbamoyltransferase (EC 2.1.3.3)		0.227838	0.0853242	0.0661813	0.24855	0.251889	0.102041	0	0.0282087	0.0634115	0.297265	0.102302	0	0	0.238095	0	0.12205	0	0	0.185443	0.0980392	0	0.100792	0.101268	59.9038	14		Nucleosides and Nucleotides	Purines	Purine_conversions	Inosine-5'-monophosphate dehydrogenase (EC 1.1.1.205)		0.0408831	0.0919118	0.129116	0.283607	0.349803	0.323363	0.110092	0.0805369	0.269934	0	0.0385208	0.13816	0	0.0356252
Carbohydrates	Central carbohydrate metabolism	Entner-Doudoroff_Pathway	Phosphoglycerate kinase (EC 2.7.2.3)		0.124275	0.511945	0.132363	0.041425	0	0	0.323276	0	0.380469	0.118906	0.56266	0	0	0.0595238	0	0.244101	0.408998	0	0.301344	0.196078	0.187617	0.171094	0.181229	60.0749	14		Protein Metabolism	Protein biosynthesis	Ribosome_LSU_bacterial	LSU ribosomal protein L35p		0.0715454	0.153186	0.0645578	0.0283607	0	0.242522	0.183486	0.402685	0.35299	0	0.192604	0.0552639	0	0.0356252
Carbohydrates	One-carbon Metabolism	Serine-glyoxylate_cycle	Methylenetetrahydrofolate dehydrogenase (NADP+) (EC 1.5.1.5)		0.0621375	0.0426621	0	0.124275	0	0	0	0.141044	0.190235	0.178359	0	0.330033	0.0817661	0.178571	0.148588	0	0.204499	0	0.162262	0.147059	0.0938086	0.0993	0.0922222	60.1742	14		Protein Metabolism	Protein biosynthesis	tRNA_aminoacylation,_Asp_and_Asn	Aspartyl-tRNA synthetase (EC 6.1.1.12)		0.0715454	0.183824	0.0645578	0.255247	0.0874508	0.202102	0.0733945	0.187919	0.0415282	0.242424	0.0770416	0.0552639	0	0
Cell Division and Cell Cycle	NULL	Bacterial_Cytoskeleton	Cell division protein FtsZ (EC 3.4.24.-)		0.08285	0.127986	0	0.289975	0	0.510204	0	0.0846262	0.126823	0.118906	0.204604	0	0.0408831	0.119048	0	0.264443	0	0	0.324525	0.0490196	0.156348	0.119059	0.135489	60.2933	14		Protein Metabolism	Protein biosynthesis	tRNA_aminoacylation,_Lys	Lysyl-tRNA synthetase (class II) (EC 6.1.1.6)		0.0919869	0	0.0645578	0.170164	0.0874508	0	0.146789	0.375839	0.103821	0	0.0385208	0.165792	0.719424	0.213751
Cell Division and Cell Cycle	NULL	Macromolecular_synthesis_operon	Carbamoyl-phosphate synthase large chain (EC 6.3.5.5)		0.0621375	0.298635	0	0.24855	0.251889	0	0.215517	0.0564175	0.126823	0.118906	0	0	0.122649	0.416667	0	0.142392	0	0	0.0927214	0.0980392	0.156348	0.114652	0.116974	60.4079	14		Protein Metabolism	Protein degradation	Proteolysis_in_bacteria,_ATP-dependent	ATP-dependent Clp protease proteolytic subunit (EC 3.4.21.92)		0.13287	0.275735	0.258231	0.113443	0.131176	0.202102	0	0.134228	0.0622924	0.484848	0.423729	0.221056	0	0.249377
Clustering-based subsystems	NULL	CBSS-350688.3.peg.1509	DNA polymerase III alpha subunit (EC 2.7.7.7)		0.0621375	0.0853242	0.264725	0.1657	0.125945	0	0	0.0846262	0	0.237812	0.255754	0	0.245298	0.47619	0	0.203417	0	0	0.0927214	0.0980392	0.0938086	0.118643	0.125177	60.5266	14		Protein Metabolism	Selenoproteins	Selenocysteine_metabolism	selenocysteine-containing		0.102208	0.0306373	0.129116	0.141804	0.174902	0.0404204	0.0366972	0	0.0830565	0	0.154083	0.0552639	0.719424	0.427503
Clustering-based subsystems	NULL	Glycogen_metabolism_cluster	1,4-alpha-glucan (glycogen) branching enzyme, GH-13-type (EC 2.4.1.18)		0.207125	0.0426621	0.198544	0.08285	0	0.510204	0	0.112835	0.126823	0	0.306905	0	0	0.119048	0	0.162734	0.102249	0	0.139082	0.0490196	0.0312695	0.10435	0.12639	60.6309	14		RNA Metabolism	RNA processing and modification	Wyeosine-MimG_Biosynthesis	Thioredoxin reductase (EC 1.8.1.9)		0.173753	0.0306373	0.258231	0.0567215	0.0874508	0.0808407	0.0366972	0.0805369	0.0415282	0.121212	0.231125	0	0	0
Clustering-based subsystems	NULL	NusA-TFII_Cluster	Transcription termination protein NusA		0.207125	0.213311	0	0.1657	0	0	0	0.169252	0.0634115	0.059453	0.102302	0	0.122649	0.178571	0	0.142392	0.102249	0	0.231803	0.147059	0.0312695	0.0922166	0.0830489	60.7231	14		Sulfur Metabolism	NULL	Thioredoxin-disulfide_reductase	Alkyl hydroperoxide reductase protein F (EC 1.6.4.-)		0.183974	0.306373	0.0645578	0.482133	0.0437254	0.282943	0.0366972	0.0805369	0.124585	0	0.192604	0.165792	0.359712	0.712504
Cofactors, Vitamins, Prosthetic Groups, Pigments	Folate and pterines	5-FCL-like_protein	Methylenetetrahydrofolate dehydrogenase (NADP+) (EC 1.5.1.5) / Methenyltetrahydrofolate cyclohydrolase (EC 3.5.4.9)		0.0207125	0.0426621	0	0.08285	0	0	0	0.0846262	0.190235	0.178359	0	0.330033	0.0817661	0.178571	0.148588	0	0.204499	0	0.115902	0.147059	0.0938086	0.0904606	0.0915652	60.8136	14		Amino Acids and Derivatives	Arginine; urea cycle, polyamines	Arginine_Biosynthesis_extended	Ornithine carbamoyltransferase (EC 2.1.3.3)		0.255519	0	0.129116	0.39705	0.437254	0	0.256881	0.268456	0.145349	0.121212	0.0385208	0.193424	0	0
Membrane Transport	Protein translocation across cytoplasmic membrane	HtrA_and_Sec_secretion	Preprotein translocase subunit SecE (TC 3.A.5.1.1)		0.0621375	0.0426621	0	0.207125	0	0.102041	0.107759	0.197461	0.0634115	0.118906	0.204604	0	0	0.119048	0	0.0406835	0.613497	0	0.115902	0.147059	0	0.102014	0.137539	60.9156	14		Amino Acids and Derivatives	Glutamine, glutamate, aspartate, asparagine; ammonia assimilation	Glutamate_dehydrogenases	NADP-specific glutamate dehydrogenase (EC 1.4.1.4)		0.112428	0.0306373	0.258231	0.113443	0.0874508	0.525465	0.146789	0.241611	0.145349	0	0.0770416	0.110528	0	0
Membrane Transport	Protein translocation across cytoplasmic membrane	HtrA_and_Sec_secretion	Protein-export membrane protein SecD (TC 3.A.5.1.1)		0.103563	0	0.0661813	0	0	0.204082	0.107759	0	0.126823	0.059453	0.153453	0	0.0408831	0.297619	0.297177	0	0.102249	0	0.0463607	0.0980392	0.0938086	0.0855929	0.0914502	61.0012	14		Amino Acids and Derivatives	Glutamine, glutamate, aspartate, asparagine; ammonia assimilation	Glutamine,_Glutamate,_Aspartate_and_Asparagine_Biosynthesis	Aspartate ammonia-lyase (EC 4.3.1.1)		0.0204415	0.153186	0	0.340329	0.0874508	0.0404204	0.0733945	0.0805369	0.0207641	0	0.0770416	0.0276319	0	0.0712504
Miscellaneous	Plant-Prokaryote DOE project	At4g10620_At3g57180_At3g47450	SSU ribosomal protein S20p		0.144988	0.0426621	0	0.041425	0	0	0.107759	0.22567	0	0.118906	0.102302	0	0.0408831	0.119048	0	0.386493	0.204499	0	0.324525	0.196078	0.250156	0.109781	0.116618	61.111	14		Amino Acids and Derivatives	Lysine, threonine, methionine, and cysteine	Lysine_fermentation	Butyryl-CoA dehydrogenase (EC 1.3.99.2)		0.255519	0.0919118	0.322789	0.198525	0.0874508	0	0.110092	0.0536913	0.0830565	0	0.577812	0.414479	0.359712	0
Miscellaneous	Plant-Prokaryote DOE project	COG0523	SSU ribosomal protein S14p (S29e)		0.24855	0.0426621	0	0.08285	0	0	0.107759	0.0846262	0.0634115	0.059453	0	0.330033	0.286182	0.0595238	0	0.406835	0	0	0.069541	0.245098	0.625391	0.129139	0.167702	61.2401	14		Amino Acids and Derivatives	Lysine, threonine, methionine, and cysteine	Methionine_Degradation	Pyruvate-flavodoxin oxidoreductase (EC 1.2.7.-)		0.459935	0.551471	1.03292	1.07771	0.524705	0.202102	0	0	0.124585	0	0.847458	0.607903	1.07914	0
Phages, Prophages, Transposable elements, Plasmids	Phages, Prophages	Phage_integration_and_excision	Integrase		0.3314	0.0853242	0	0.41425	0.125945	0	0.107759	0.0564175	0.317058	0.118906	0	0.165017	0	0.0595238	0	0.0203417	0	0.257732	0.115902	0.196078	0	0.112936	0.125634	61.353	14		Amino Acids and Derivatives	Lysine, threonine, methionine, and cysteine	Threonine_degradation	Threonine dehydrogenase and related Zn-dependent dehydrogenases		0.0919869	0.122549	0.0645578	0.0283607	0.0874508	0.0404204	0.0366972	0.0268456	0	0.121212	0.269646	0.0552639	0	0.0712504
Phosphorus Metabolism	NULL	Phosphate_metabolism	NAD(P) transhydrogenase subunit beta (EC 1.6.1.2)		0.124275	0	0	0.372825	0.377834	0	0	0.112835	0.317058	0.118906	0.102302	0	0.204415	0.0595238	0.445765	0	0.408998	0	0.185443	0.0490196	0.0938086	0.141572	0.153472	61.4946	14		Carbohydrates	Central carbohydrate metabolism	Glycolysis_and_Gluconeogenesis	Pyrophosphate--fructose 6-phosphate 1-phosphotransferase, alpha subunit (EC 2.7.1.90)		0.173753	0.398284	0.710136	0.226886	0.306078	0.0808407	0.477064	0.348993	0.0415282	0	0.192604	0.0828958	0	0
Protein Metabolism	Protein biosynthesis	Ribosome_LSU_bacterial	LSU ribosomal protein L15p (L27Ae)		0.144988	0.255973	0.132363	0.124275	0.125945	0.204082	0	0.112835	0.0634115	0	0.511509	0	0.0408831	0	0	0.284784	0	0	0.115902	0.147059	0.250156	0.119722	0.129388	61.6143	14		Carbohydrates	CO2 fixation	Calvin-Benson_cycle	Transketolase (EC 2.2.1.1)		0.0613246	0.183824	0	0.198525	0	0.0404204	0	0.161074	0.0207641	0.242424	0.0770416	0.165792	0	0.178126
Protein Metabolism	Protein biosynthesis	Ribosome_LSU_bacterial	LSU ribosomal protein L20p		0.08285	0.127986	0	0.041425	0	0.102041	0	0.22567	0.0634115	0.178359	0.511509	0	0	0.0595238	0	0.34581	0.204499	0	0.208623	0.196078	0.187617	0.120733	0.134124	61.7351	14		Carbohydrates	Di- and oligosaccharides	Maltose_and_Maltodextrin_Utilization	PTS system, maltose and glucose-specific IIA component (EC 2.7.1.69)		0.163532	0.0612745	0.129116	0.0567215	0.131176	0	0.183486	0	0.0415282	0.242424	0	0.13816	0	0.106876
Protein Metabolism	Protein biosynthesis	Ribosome_LSU_bacterial	LSU ribosomal protein L24p (L26e)		0.1657	0.170648	0	0.124275	0.251889	0	0.107759	0.197461	0.190235	0	0.56266	0	0.0817661	0	0	0.0406835	0.204499	0	0.115902	0.147059	0.156348	0.119852	0.131693	61.8549	14		Carbohydrates	Fermentation	Acetoin,_butanediol_metabolism	Acetolactate synthase large subunit (EC 2.2.1.6)		0.0306623	0.0919118	0	0.0283607	0.0437254	0.121261	0.110092	0.107383	0	0.121212	0	0.0552639	0	0
Protein Metabolism	Protein biosynthesis	Ribosome_LSU_bacterial	LSU ribosomal protein L29p (L35e)		0.186413	0.170648	0	0.08285	0	0	0	0.141044	0.190235	0.118906	0.204604	0	0.0817661	0.119048	0.297177	0.284784	0.204499	0	0.069541	0	0.0938086	0.10692	0.0970769	61.9618	14		Carbohydrates	One-carbon Metabolism	Serine-glyoxylate_cycle	Serine hydroxymethyltransferase (EC 2.1.2.1)		0.0715454	0.0612745	0.258231	0.255247	0	0.0808407	0.40367	0.0536913	0.269934	0.363636	0.269646	0.110528	0	0
Protein Metabolism	Protein biosynthesis	Ribosome_LSU_bacterial	LSU ribosomal protein L31p		0.24855	0.170648	0.198544	0.08285	0.125945	0	0.215517	0	0.126823	0	0.204604	0	0.0408831	0.178571	0	0.12205	0	0	0.185443	0.196078	0.187617	0.108768	0.0909644	62.0706	14		Carbohydrates	Polysaccharides	Glycogen_metabolism	Maltodextrin phosphorylase (EC 2.4.1.1)		0.153312	0.0919118	0.0645578	0.0567215	0	0.121261	0.0366972	0.187919	0.249169	0.121212	0	0.193424	0	0
Protein Metabolism	Protein biosynthesis	Ribosome_SSU_bacterial	SSU ribosomal protein S15p (S13e)		0.08285	0.213311	0.132363	0	0	0	0.107759	0.112835	0.0634115	0	0.102302	0	0.163532	0.119048	0	0.305126	0	0.257732	0.347705	0.0490196	0.156348	0.105397	0.105741	62.176	14		Cell Wall and Capsule	Gram-Negative cell wall components	Major_Outer_Membrane_Proteins	Outer membrane protein A precursor		0.0102208	0.0612745	0	0.0850822	0.218627	0	0.183486	0.42953	0.290698	0.121212	0.0770416	0.0552639	0	0.178126
Protein Metabolism	Protein biosynthesis	Universal_GTPases	Signal recognition particle, subunit Ffh SRP54 (TC 3.A.5.1.1)		0.103563	0.0853242	0.0661813	0.124275	0	0	0.107759	0.112835	0.190235	0	0.153453	0.660066	0.163532	0.178571	0	0.223759	0	0	0.115902	0.686275	0	0.141511	0.191072	62.3175	14		Cell Wall and Capsule	NULL	Peptidoglycan_biosynthesis--gjo	UDP-N-acetylmuramoylalanyl-D-glutamate--L-lysine ligase (EC 6.3.2.7)		0.0408831	0.0612745	0	0.0567215	0.0437254	0.121261	0.146789	0.0536913	0.0415282	0	0	0	0	0.0356252
Protein Metabolism	Protein degradation	Proteasome_bacterial	ATP-dependent Clp protease ATP-binding subunit ClpX		0.269263	0.170648	0	0.1657	0	0	0.431034	0.169252	0.697527	0.059453	0	0.165017	0.286182	0	0.297177	0.162734	0	0	0.278164	0.0980392	0.375235	0.172639	0.181579	62.4902	14		Clustering-based subsystems	NULL	CBSS-257314.1.peg.752	Thiol peroxidase, Tpx-type (EC 1.11.1.15)		0.0204415	0.0612745	0	0.0567215	0.0437254	0.0404204	0.0733945	0.0268456	0	0	0.154083	0	1.07914	0.427503
Protein Metabolism	Protein degradation	Proteolysis_in_bacteria,_ATP-dependent	ATP-dependent Clp protease ATP-binding subunit ClpA		0	0.298635	0.0661813	0.1657	0	0.204082	0	0.338505	0	0.416171	0.102302	0.330033	0.0817661	0.535714	0.297177	0	0.408998	0	0.139082	0	0.156348	0.168604	0.168214	62.6588	14		Clustering-based subsystems	Ribosomal Protein L28P relates to a set of uncharacterized proteins	A_Gram-positive_cluster_that_relates_ribosomal_protein_L28P_to_a_set_of_uncharacterized_proteins	LSU ribosomal protein L28p		0.0919869	0	0.0645578	0.0283607	0.0874508	0.161681	0.183486	0.187919	0.0830565	0.121212	0.0385208	0.0276319	0	0
Protein Metabolism	Protein degradation	Proteolysis_in_bacteria,_ATP-dependent	ATP-dependent protease La (EC 3.4.21.53)		0.0621375	0.0853242	0	0.124275	0	0	0.107759	0.338505	0.0634115	0.118906	0.102302	0	0.0817661	0.178571	0	0.081367	0	0	0.0463607	0.441176	0.0625391	0.0902096	0.113227	62.749	14		Cofactors, Vitamins, Prosthetic Groups, Pigments	Coenzyme A	Coenzyme_A_Biosynthesis	Ketol-acid reductoisomerase (EC 1.1.1.86)		0.0511038	0.214461	0.129116	0.141804	0.218627	0.202102	0.0733945	0.536913	0.0622924	0.121212	0	0	0	0
Protein Metabolism	Protein degradation	Proteolysis_in_bacteria,_ATP-dependent	ATP-dependent protease La (EC 3.4.21.53) Type I		0.08285	0.170648	0	0.124275	0	0	0	0.423131	0.0634115	0.118906	0.102302	0	0.163532	0.238095	0	0.101709	0.204499	0	0.0463607	0.392157	0.125078	0.112236	0.122829	62.8612	14		Cofactors, Vitamins, Prosthetic Groups, Pigments	Folate and pterines	5-FCL-like_protein	Pyruvate dehydrogenase E1 component (EC 1.2.4.1)		0.0408831	0.0919118	0.258231	0.170164	0.306078	0.444624	0.256881	0.295302	0.35299	0	0.0385208	0.221056	0	0
Protein Metabolism	Protein processing and modification	N-linked_Glycosylation_in_Bacteria	UDP-glucose 4-epimerase (EC 5.1.3.2)		0.041425	0.0426621	0	0	0	0.102041	0.215517	0.0282087	0.190235	0	0.0511509	0	0.0817661	0.0595238	0.297177	0.101709	0.102249	0	0.0463607	0	0.125078	0.0707192	0.0812738	62.9319	14		Cofactors, Vitamins, Prosthetic Groups, Pigments	Tetrapyrroles	Heme_and_Siroheme_Biosynthesis	Glutamyl-tRNA synthetase (EC 6.1.1.17)		0.0613246	0.122549	0	0.0283607	0.0874508	0.0404204	0.0366972	0.107383	0.0622924	0.242424	0	0.0276319	0	0
Respiration	ATP synthases	F0F1-type_ATP_synthase	ATP synthase alpha chain (EC 3.6.3.14)		0.144988	0	0	0.1657	0.251889	0.102041	0	0.0564175	0.190235	0.059453	0.153453	0	0	0.119048	0.297177	0.34581	0	0	0.069541	0.0980392	0.218887	0.108223	0.106599	63.0402	14		DNA Metabolism	DNA recombination	RuvABC_plus_a_hypothetical	FIG000859: hypothetical protein YebC		0.13287	0.153186	0	0.113443	0.0437254	0.202102	0.256881	0	0.0830565	0	0.0770416	0.0828958	0	0.106876
Respiration	Electron donating reactions	Na(+)-translocating_NADH-quinone_oxidoreductase_and_rnf-like_group_of_electron_transport_complexes	Electron transport complex protein RnfC		0.103563	0	0.330907	0.289975	0	0	0.107759	0.197461	0.0634115	0.059453	0.0511509	0	0.163532	0.0595238	0	0	0.204499	0	0.115902	0.0490196	0.156348	0.0929764	0.0989785	63.1331	14		Fatty Acids, Lipids, and Isoprenoids	Phospholipids	Glycerolipid_and_Glycerophospholipid_Metabolism_in_Bacteria	Acyl carrier protein		0.0919869	0.122549	0.0645578	0.0283607	0.262352	0	0.0733945	0.0536913	0.0207641	0.121212	0	0.110528	0	0
RNA Metabolism	RNA processing and modification	Wyeosine-MimG_Biosynthesis	Thioredoxin reductase (EC 1.8.1.9)		0.103563	0.0426621	0	0.041425	0.629723	0	0	0.112835	0.0634115	0.059453	0.102302	0	0	0.178571	0	0.142392	0.102249	0	0.115902	0.147059	0.187617	0.0966269	0.137545	63.2298	14		Membrane Transport	NULL	Ton_and_Tol_transport_systems	TonB-dependent receptor		0.889207	0.183824	0.258231	0.935905	0.0437254	0.0808407	0.0366972	0.0268456	0.103821	0	0.885978	0.303951	0	1.28251
Stress Response	Heat shock	Heat_shock_dnaK_gene_cluster_extended	Translation elongation factor LepA		0.08285	0	0.0661813	0.124275	0.125945	0	0	0.0282087	0	0	0.102302	0	0.122649	0.178571	0.445765	0.12205	0	0.257732	0.0927214	0.0490196	0.218887	0.0960551	0.110888	63.3258	14		Miscellaneous	Plant-Prokaryote DOE project	COG2509	Glucosamine--fructose-6-phosphate aminotransferase [isomerizing] (EC 2.6.1.16)		0.102208	0.153186	0.129116	0	0	0.444624	0.183486	0.0536913	0.186877	0.363636	0.231125	0.0552639	0	0
Virulence, Disease and Defense	Resistance to antibiotics and toxic compounds	Resistance_to_fluoroquinolones	DNA gyrase subunit B (EC 5.99.1.3)		0.124275	0	0.330907	0.455675	0.251889	0.102041	0	0.197461	0.126823	0	0.0511509	0.330033	0	0.357143	0.297177	0.162734	0	0	0.347705	0	0.0625391	0.152264	0.150556	63.4781	14		Miscellaneous	Plant-Prokaryote DOE project	Competence_or_DNA_damage-inducible_protein_CinA_and_related_protein_families	Lipoate synthase		0.0511038	0.0919118	0.129116	0.0567215	0	0.202102	0.0733945	0	0.0207641	0.121212	0.115562	0.0828958	0	0
Amino Acids and Derivatives	Alanine, serine, and glycine	Glycine_Biosynthesis	2-amino-3-ketobutyrate coenzyme A ligase (EC 2.3.1.29)		0.041425	0.0426621	0	0.08285	0.377834	0	0	0.112835	0.0634115	0	0.153453	0	0.0408831	0	0.594354	0.081367	0	0	0.0927214	0.0490196	0.0312695	0.084004	0.144706	63.5621	13		Miscellaneous	Plant-Prokaryote DOE project	DOE_COG2016	Thioredoxin		0.0817661	0.0612745	0.322789	0.0850822	0.174902	0.121261	0	0.214765	0	0	0.269646	0.110528	0.719424	0
Amino Acids and Derivatives	Lysine, threonine, methionine, and cysteine	Threonine_degradation	Threonine dehydrogenase and related Zn-dependent dehydrogenases		0.08285	0.170648	0.0661813	0.08285	0	0	0	0.169252	0.126823	0.237812	0	0	0.245298	0.178571	0.297177	0.0203417	0	0	0.0463607	0	0.0312695	0.0835922	0.0963555	63.6457	13		Miscellaneous	Plant-Prokaryote DOE project	Scaffold_proteins_for_[4Fe-4S]_cluster_assembly_(MRP_family)	Methionyl-tRNA synthetase (EC 6.1.1.10)		0.0408831	0.0612745	0.0645578	0.113443	0.0874508	0.121261	0.330275	0.134228	0.124585	0	0.269646	0.0828958	0	0
Carbohydrates	Aminosugars	Chitin_and_N-acetylglucosamine_utilization	Glucosamine-6-phosphate deaminase (EC 3.5.99.6)		0.186413	0	0	0.124275	0	0	0	0.112835	0.253646	0.118906	0.0511509	0	0	0.238095	0.148588	0.0610252	0.102249	0	0.069541	0.0980392	0.0938086	0.0789797	0.0803798	63.7247	13		Nucleosides and Nucleotides	Purines	Purine_conversions	GMP synthase [glutamine-hydrolyzing] (EC 6.3.5.2)		0.0204415	0	0.58102	0	0.131176	0.161681	0.0733945	0.0536913	0.103821	0.242424	0.269646	0.248687	0	0
Carbohydrates	CO2 fixation	Calvin-Benson_cycle	Transketolase (EC 2.2.1.1)		0	0.127986	0.0661813	0.08285	0	0	0	0	0.443881	0.059453	0.204604	0	0	0.297619	0.297177	0.142392	0.204499	0	0.162262	0.147059	0.312695	0.121365	0.131426	63.846	13		Protein Metabolism	Protein biosynthesis	Ribosome_LSU_bacterial	LSU ribosomal protein L31p		0.0817661	0.122549	0.451904	0.255247	0.0437254	0.0404204	0.0366972	0	0.186877	0.242424	0.192604	0.248687	0	0.213751
Carbohydrates	Fermentation	Acetyl-CoA_fermentation_to_Butyrate	3-hydroxybutyryl-CoA dehydratase (EC 4.2.1.55)		0.124275	0.0853242	0	0.207125	0.125945	0.204082	0.107759	0.0564175	0	0.237812	0	0.49505	0.0817661	0.0595238	0	0	0	0	0	0.147059	0.0938086	0.0964736	0.119324	63.9425	13		Protein Metabolism	Protein biosynthesis	Translation_elongation_factors_eukaryotic_and_archaeal	Translation elongation factor P		0.122649	0.33701	0	0.0567215	0	0.242522	0.146789	0.187919	0.0830565	0	0.192604	0.0828958	0	0.178126
Carbohydrates	Monosaccharides	D-Tagatose_and_Galactitol_Utilization	6-phosphofructokinase (EC 2.7.1.11)		0.1657	0	0	0.124275	0.125945	0.306122	0	0.0282087	0	0	0.0511509	0.49505	0.0408831	0.0595238	0	0.12205	0	0.257732	0	0.245098	0.531582	0.121587	0.161199	64.0641	13		Protein Metabolism	Protein biosynthesis	Translation_termination_factors_bacterial	Methionine aminopeptidase (EC 3.4.11.18)		0.643908	0.306373	0.129116	0.198525	0.218627	0.202102	0	0.0805369	0.0415282	0	0.115562	0.13816	0	0.213751
Carbohydrates	One-carbon Metabolism	Serine-glyoxylate_cycle	Phosphoenolpyruvate carboxykinase [ATP] (EC 4.1.1.49)		0.372825	0	0.132363	0.041425	0.503778	0	0	0.169252	0.0634115	0.118906	0.0511509	0	0.0408831	0.238095	0	0.142392	0	0	0.301344	0.294118	0	0.117616	0.146098	64.1817	13		Protein Metabolism	Protein biosynthesis	Universal_GTPases	GTP-binding protein TypA/BipA		0.0613246	0.0919118	0	0.113443	0.0874508	0.363783	0.110092	0.107383	0.0830565	0.121212	0	0.0828958	0.359712	0.106876
Clustering-based subsystems	Clustering-based subsystems	CBSS-280355.3.peg.2835	3-methyl-2-oxobutanoate hydroxymethyltransferase (EC 2.1.2.11)		0.0207125	0.0426621	0	0.041425	0	0	0	0.0564175	0.0634115	0.118906	0	0	0.163532	0.119048	0.742942	0	0.408998	0	0.0463607	0.0490196	0.0312695	0.0907002	0.175818	64.2724	13		Protein Metabolism	Protein degradation	Proteolysis_in_bacteria,_ATP-dependent	ATP-dependent protease La (EC 3.4.21.53) Type I		0.122649	0.0612745	0	0.255247	0.0437254	0	0	0.214765	0.0415282	0.121212	0.0770416	0.0828958	0	0.178126
Clustering-based subsystems	Fatty acid metabolic cluster	CBSS-246196.1.peg.364	3-oxoacyl-[acyl-carrier protein] reductase (EC 1.1.1.100)		0.144988	0.0853242	0.132363	0.207125	0	0	0.107759	0.0282087	0.126823	0	0.204604	0	0	0.178571	0	0.142392	0	0	0.0463607	0.0980392	0.187617	0.0804845	0.0781564	64.3529	13		Protein Metabolism	Protein processing and modification	G3E_family_of_P-loop_GTPases_(metallocenter_biosynthesis)	Methylmalonyl-CoA mutase (EC 5.4.99.2)		0.449714	0.153186	0.258231	0.113443	0.218627	0.0404204	0.220183	0.0805369	0.0622924	0.121212	0.192604	0	0	0.391877
Clustering-based subsystems	Fatty acid metabolic cluster	COG1399	Malonyl CoA-acyl carrier protein transacylase (EC 2.3.1.39)		0.041425	0.0426621	0.198544	0.1657	0	0	0	0.22567	0.126823	0	0.204604	0.660066	0.0817661	0.357143	0	0	0	1.03093	0.185443	0.147059	0	0.165135	0.254497	64.518	13		Respiration	ATP synthases	F0F1-type_ATP_synthase	ATP synthase epsilon chain (EC 3.6.3.14)		0.0408831	0.0612745	0.129116	0.0283607	0.174902	0.0808407	0.0366972	0.0805369	0.186877	0.242424	0	0.0552639	0	0.0712504
Clustering-based subsystems	NULL	CBSS-312309.3.peg.1965	Uridylate kinase (EC 2.7.4.-)		0.124275	0.0426621	0.132363	0	0.125945	0	0	0.112835	0.253646	0.059453	0.102302	0	0.0817661	0	0	0.264443	0	0.257732	0.0927214	0	0.0938086	0.0830453	0.0886923	64.6011	13		RNA Metabolism	RNA processing and modification	ATP-dependent_RNA_helicases,_bacterial	Cold-shock DEAD-box protein A		0.143091	0.245098	0.193673	0.141804	0	0.363783	0.0366972	0.0268456	0.145349	0	0	0	0	0.142501
Clustering-based subsystems	NULL	CTP_synthase_(EC_6.3.4.2)_cluster	CTP synthase (EC 6.3.4.2)		0.476388	0.341297	0	0.124275	0	0	0	0.761636	0.507292	0.356718	0.0511509	0	0.204415	0	0	0.162734	0.306748	0	0.278164	0.294118	0.406504	0.203402	0.217812	64.8045	13		Stress Response	NULL	Flavohaemoglobin	Nitric-oxide reductase (EC 1.7.99.7), quinol-dependent		0.0102208	0.0919118	0.258231	0	0.56843	0.161681	0.0733945	0.348993	0.166113	0.363636	0	0	0	0.0712504
Clustering-based subsystems	Probably Ybbk-related hypothetical membrane proteins	CBSS-316057.3.peg.659	Putative stomatin/prohibitin-family membrane protease subunit YbbK		0.041425	0	0.0661813	0.124275	0	0	0.215517	0.112835	0	0.059453	0	0	0.0817661	0.119048	0	0.101709	0.102249	0	0.0231803	0.147059	0.0312695	0.0583794	0.0622423	64.8628	13		Virulence, Disease and Defense	Resistance to antibiotics and toxic compounds	Resistance_to_fluoroquinolones	DNA gyrase subunit B (EC 5.99.1.3)		0.173753	0.245098	0.129116	0.170164	0	0.0808407	0.110092	0.0805369	0.103821	0	0.115562	0.13816	0	0
Clustering-based subsystems	Putative asociate of RNA polymerase sigma-54 factor rpoN	CBSS-316057.3.peg.1308	RNA polymerase sigma-70 factor		0.207125	0.0426621	0	0.3314	0	0	0.107759	0.535966	0	0.713436	0.153453	0.330033	0.163532	0	0	0	0.511247	0	0.278164	0.0490196	0.125078	0.168994	0.209604	65.0318	13		Carbohydrates	Central carbohydrate metabolism	Pyruvate_metabolism_II:_acetyl-CoA,_acetogenesis_from_pyruvate	Acetate kinase (EC 2.7.2.1)		0.112428	0.183824	0.129116	0.170164	0.306078	0.0404204	0	0.0536913	0.269934	0	0.308166	0.110528	0	0
Cofactors, Vitamins, Prosthetic Groups, Pigments	Tetrapyrroles	Heme_and_Siroheme_Biosynthesis	Glutamyl-tRNA synthetase (EC 6.1.1.17)		0.1657	0.127986	0.0661813	0.289975	0.125945	0	0.215517	0.197461	0	0	0.102302	0	0.0408831	0.416667	0	0.0406835	0	0	0	0.0980392	0.156348	0.0973185	0.113176	65.1292	13		Carbohydrates	Central carbohydrate metabolism	TCA_Cycle	Succinyl-CoA ligase [ADP-forming] alpha chain (EC 6.2.1.5)		0.0408831	0.0612745	0.0645578	0.0283607	0	0.121261	0.0366972	0.241611	0.0830565	0.242424	0	0.0276319	0	0
DNA Metabolism	DNA recombination	RuvABC_plus_a_hypothetical	FIG000859: hypothetical protein YebC		0.124275	0	0.198544	0.124275	0	0	0.215517	0.0282087	0.0634115	0	0.102302	0	0	0.0595238	0.148588	0.101709	0	0	0.0463607	0.0980392	0.0312695	0.0639059	0.0689131	65.1931	13		Carbohydrates	Monosaccharides	Deoxyribose_and_Deoxynucleoside_Catabolism	Ribokinase (EC 2.7.1.15)		0.0204415	0	0.322789	0	0.0437254	0.0404204	0.0366972	0.0268456	0.124585	0.363636	0.0385208	0.193424	0	0
DNA Metabolism	DNA repair	DNA_repair,_bacterial_UmuCD_system	SOS-response repressor and protease LexA (EC 3.4.21.88)		0.227838	0.170648	0.132363	0	0	0	0.107759	0	0	0.059453	0.306905	0.330033	0.122649	0	0.297177	0.0610252	0	0	0.0927214	0.0490196	0.0625391	0.0961967	0.110561	65.2893	13		Carbohydrates	Monosaccharides	Mannose_Metabolism	PTS system, mannose-specific IIC component (EC 2.7.1.69)		0.0306623	0.0612745	0.0645578	0.141804	0.131176	0.0404204	0.0366972	0.107383	0	0.121212	0	0	0	0.142501
DNA Metabolism	DNA repair	DNA_repair,_bacterial	DNA recombination protein RmuC		0.0207125	0.298635	0.132363	0.124275	0	0.102041	0	0	0.380469	0.178359	0.102302	0	0.0817661	0.178571	0	0	0	0	0.139082	0.196078	0.0625391	0.0951044	0.107321	65.3844	13		Carbohydrates	NULL	Unknown_carbohydrate_utilization_(_cluster_Yeg_)	Fructose-bisphosphate aldolase class I (EC 4.1.2.13)		0.0306623	0	0.258231	0.170164	0.0874508	0.0808407	0	0.214765	0.124585	0.242424	0.192604	0.0276319	0	0
DNA Metabolism	DNA replication	DNA-replication	Chromosomal replication initiator protein DnaA		0.041425	0.0853242	0.0661813	0.124275	0.377834	0	0	0.0282087	0.126823	0	0.306905	0	0	0.119048	0	0.0406835	0.204499	0	0.0927214	0	0.187617	0.0857879	0.107132	65.4701	13		Carbohydrates	Polysaccharides	Glycogen_metabolism	Glycogen synthase, ADP-glucose transglucosylase (EC 2.4.1.21)		0.357727	0	0.516462	0	0.131176	0.0404204	0.0366972	0.0536913	0	0	0.115562	0.0552639	0	0.0712504
Miscellaneous	Plant-Prokaryote DOE project	Iojap	V-type ATP synthase subunit K (EC 3.6.3.14)		0.08285	0.0426621	0.132363	0	0	0	0	0.112835	0.126823	0	0.102302	0	0	0.0595238	0.148588	0.0203417	0.408998	0	0.162262	0.196078	0.0625391	0.0789603	0.0991357	65.5491	13		Cell Division and Cell Cycle	NULL	Macromolecular_synthesis_operon	Carbamoyl-phosphate synthase large chain (EC 6.3.5.5)		0.173753	0.183824	0.0645578	0.0850822	0.174902	0.282943	0	0.322148	0.124585	0	0	0.0828958	0	0.0356252
Miscellaneous	Plant-Prokaryote DOE project	Scaffold_proteins_for_[4Fe-4S]_cluster_assembly_(MRP_family)	Methionyl-tRNA synthetase (EC 6.1.1.10)		0.0621375	0.0853242	0.132363	0	0.125945	0	0	0	0.190235	0.475624	0.460358	0	0.0817661	0.178571	0	0.0203417	0	0	0.0927214	0.0980392	0.125078	0.101357	0.137106	65.6505	13		Cell Wall and Capsule	Capsular and extracellular polysacchrides	Sialic_Acid_Metabolism	PTS system, mannose-specific IID component (EC 2.7.1.69)		0.102208	0.0612745	0.129116	0.141804	0.218627	0.242522	0.366972	0.214765	0.0207641	0.363636	0.0770416	0	0	0
Nucleosides and Nucleotides	Purines	De_Novo_Purine_Biosynthesis	Phosphoribosylformylglycinamidine synthase, glutamine amidotransferase subunit (EC 6.3.5.3)		0.434963	0.127986	0.264725	0.207125	0	0	0	0.0846262	0	0.237812	0.0511509	0.165017	0	0.238095	0	0.12205	0	0	0.370885	0.245098	0.375235	0.139275	0.144011	65.7897	13		Clustering-based subsystems	Chromosome Replication	SeqA_and_Co-occurring_Genes	Phosphoglucomutase (EC 5.4.2.2)		0.0919869	0.122549	0	0.0567215	0.349803	0.202102	0	0.0268456	0.0415282	0	0.0770416	0.165792	0	0.178126
Phages, Prophages, Transposable elements, Plasmids	Pathogenicity islands	Staphylococcal_pathogenicity_islands_SaPI	SSU ribosomal protein S18p		0.0621375	0.127986	0.0661813	0	0.125945	0	0	0.0846262	0.126823	0	0.204604	0.330033	0	0	0	0.34581	0	0.515464	0.278164	0.0980392	0.125078	0.118614	0.14265	65.9084	13		Clustering-based subsystems	NULL	CBSS-176279.3.peg.868	FIG139598: Potential ribosomal protein		0.102208	0.0612745	0	0.0283607	0.174902	0	0.0366972	0.0536913	0.207641	0.242424	0	0.165792	0	0
Protein Metabolism	Protein biosynthesis	Ribosome_LSU_bacterial	LSU ribosomal protein L18p (L5e)		0.207125	0.0426621	0.264725	0.207125	0	0.408163	0	0.0846262	0.0634115	0	0.153453	0	0.0817661	0.297619	0	0.406835	0	0	0	0.245098	0.343965	0.133646	0.145448	66.042	13		Clustering-based subsystems	NULL	CBSS-350688.3.peg.1509	DNA polymerase III alpha subunit (EC 2.7.7.7)		0.0919869	0.33701	0	0.0567215	0	0.202102	0.220183	0.0536913	0.207641	0	0.115562	0.193424	0	0.0356252
Protein Metabolism	Protein biosynthesis	Translation_initiation_factors_bacterial	Translation initiation factor 3		0.1657	0.511945	0	0.08285	0.125945	0.102041	0	0.253879	0	0.237812	0.255754	0	0.0817661	0	0	0.508544	0	0	0.231803	0.147059	0.218887	0.139237	0.156612	66.1812	13		Clustering-based subsystems	NULL	DNA_gyrase_subunits	DNA gyrase subunit A (EC 5.99.1.3)		0.327065	0.183824	0.322789	0.255247	0	0.282943	0.293578	0.0536913	0.311462	0	0.269646	0.13816	0	0
Protein Metabolism	Protein biosynthesis	tRNA_aminoacylation,_Arg	Arginyl-tRNA synthetase (EC 6.1.1.19)		0.041425	0.0853242	0	0.08285	0	0	0	0.0282087	0	0.178359	0.204604	0	0.0408831	0.178571	0	0.0610252	0.102249	0	0.139082	0.147059	0.0938086	0.0658785	0.069534	66.2471	13		Cofactors, Vitamins, Prosthetic Groups, Pigments	NAD and NADP	NAD_and_NADP_cofactor_biosynthesis_global	Nicotinate phosphoribosyltransferase (EC 2.4.2.11)		0.0613246	0.214461	0	0.0283607	0.0874508	0	0.0366972	0.161074	0.166113	0	0.0385208	0.0552639	0	0
Protein Metabolism	Protein biosynthesis	tRNA_aminoacylation,_Tyr	Tyrosyl-tRNA synthetase (EC 6.1.1.1)		0.08285	0	0.198544	0.124275	0	0	0.215517	0.0846262	0	0.178359	0	0.165017	0	0.0595238	0	0.0406835	0.306748	0	0.0463607	0.196078	0.187617	0.0898191	0.0948821	66.3369	13		Iron acquisition and metabolism	NULL	Campylobacter_Iron_Metabolism	Ferrous iron transport protein B		0.0613246	0	0.322789	0.0850822	0.218627	0.121261	0.0366972	0	0	0.121212	0.423729	0	0	0.249377
Protein Metabolism	Selenoproteins	Glycine_reductase,_sarcosine_reductase_and_betaine_reductase	Glycine reductase component B alpha subunit (EC 1.21.4.2)		0.0621375	0	0.0661813	0.124275	0	0	0.215517	0	0	0	0.0511509	0.165017	0	0.119048	0.742942	0	0.102249	0.257732	0.0463607	0.637255	0.0625391	0.126305	0.202502	66.4632	13		Miscellaneous	Plant-Prokaryote DOE project	At4g10620_At3g57180_At3g47450	SSU ribosomal protein S20p		0.0715454	0.183824	0.322789	0.283607	0	0.282943	0.110092	0.0805369	0.145349	0	0	0.193424	0	0
Protein Metabolism	Selenoproteins	Glycine_reductase,_sarcosine_reductase_and_betaine_reductase	Glycine reductase component B gamma subunit (EC 1.21.4.2)		0.08285	0.0853242	0.0661813	0.041425	0.251889	0.102041	0	0.0564175	0.126823	0	0.102302	0	0.0408831	0	0	0	0.204499	0.257732	0	0.294118	0	0.0815469	0.0950284	66.5448	13		Miscellaneous	Plant-Prokaryote DOE project	At5g63420	Zn-dependent hydrolase, RNA-metabolising		0.0817661	0.183824	0	0.0283607	0.0437254	0.121261	0.0366972	0	0.0622924	0.121212	0.0770416	0.0552639	0	0.142501
Respiration	ATP synthases	V-Type_ATP_synthase	V-type ATP synthase subunit B (EC 3.6.3.14)		0.24855	0	0	0	0.125945	0.408163	0	0.112835	0	0.416171	0.0511509	0.165017	0.0408831	0.238095	0	0.0406835	0	0.257732	0.139082	0	0.0938086	0.111339	0.133093	66.6561	13		Nucleosides and Nucleotides	Purines	De_Novo_Purine_Biosynthesis	Phosphoribosylformylglycinamidine synthase, glutamine amidotransferase subunit (EC 6.3.5.3)		0.0919869	0.0306373	0.129116	0.0850822	0.131176	0.121261	0.0733945	0.268456	0.207641	0	0	0.0276319	0	0.213751
Respiration	Electron donating reactions	Na(+)-translocating_NADH-quinone_oxidoreductase_and_rnf-like_group_of_electron_transport_complexes	Electron transport complex protein RnfB		0.041425	0	0.132363	0	0	0.408163	0.107759	0.0564175	0.253646	0	0.153453	0	0.122649	0.238095	0	0	0.102249	0	0.0231803	0.0980392	0.125078	0.0886913	0.107542	66.7448	13		Nucleosides and Nucleotides	Purines	Purine_conversions	Adenylate kinase (EC 2.7.4.3)		0.337285	0.153186	0	0.0283607	0	0.121261	0.110092	0.0805369	0.0622924	0	0.231125	0.165792	0	0.0356252
Respiration	Sodium Ion-Coupled Energetics	Na+_translocating_decarboxylases_and_related_biotin-dependent_enzymes	Oxaloacetate decarboxylase beta chain (EC 4.1.1.3)		0.0621375	0.127986	0.132363	0.08285	0	0	0	0.112835	0.190235	0	0.153453	0	0.0408831	0	0.148588	0.0203417	0.102249	0	0.0463607	0	0.125078	0.0640648	0.0645432	66.8089	13		Nucleosides and Nucleotides	Purines	Purine_conversions	Purine nucleoside phosphorylase (EC 2.4.2.1)		0.0408831	0.0306373	0	0	0.0437254	0.161681	0.0733945	0.0268456	0.0415282	0	0.0385208	0.0552639	0	0
RNA Metabolism	RNA processing and modification	tRNA_modification_Bacteria	S-adenosylmethionine:tRNA ribosyltransferase-isomerase (EC 5.-.-.-)		0.124275	0.170648	0	0.08285	0	0	0	0.366714	0.253646	0.356718	0.204604	0	0.0817661	0.238095	0	0.0610252	0	0	0.139082	0.0980392	0.156348	0.111134	0.118425	66.92	13		Phosphorus Metabolism	NULL	Phosphate_metabolism	Probable low-affinity inorganic phosphate transporter		0.0817661	0.0612745	0.258231	0.170164	0	0.0808407	0.146789	0	0.166113	0.121212	0.0770416	0.0552639	0	0
RNA Metabolism	Transcription	Transcription_factors_bacterial	Transcription elongation factor GreA		0.041425	0.0426621	0	0.041425	0	0	0	0.0846262	0.0634115	0.118906	0	0.165017	0	0	0	0.0203417	0.102249	0.257732	0.0231803	0.0490196	0.0938086	0.0525621	0.066641	66.9726	13		Protein Metabolism	Protein biosynthesis	Ribosome_SSU_bacterial	SSU ribosomal protein S15p (S13e)		0.0511038	0.183824	0.0645578	0.255247	0	0.242522	0.220183	0.241611	0.373754	0	0.231125	0.110528	0	0
Virulence, Disease and Defense	Resistance to antibiotics and toxic compounds	Cobalt-zinc-cadmium_resistance	Cation efflux system protein CusA		0.103563	0.170648	0	0.3314	0.251889	0	0	0.112835	0	0.059453	0	0.165017	0.286182	0.238095	0	0	0	0.515464	0.069541	0.147059	0.0625391	0.119699	0.139713	67.0923	13		Protein Metabolism	Protein biosynthesis	tRNA_aminoacylation,_Arg	Arginyl-tRNA synthetase (EC 6.1.1.19)		0.0919869	0.0612745	0	0.0850822	0.0874508	0.0808407	0.146789	0.161074	0.145349	0	0	0	0	0.106876
Amino Acids and Derivatives	Alanine, serine, and glycine	Glycine_and_Serine_Utilization	D-3-phosphoglycerate dehydrogenase (EC 1.1.1.95)		0.041425	0.170648	0.0661813	0.08285	0	0	0	0.0846262	0.126823	0	0.0511509	0	0.163532	0.0595238	0	0	0.102249	0	0.0463607	0	0.0625391	0.0503767	0.0554303	67.1427	12		Protein Metabolism	Protein folding	GroEL_GroES	Heat shock protein 60 family co-chaperone GroES		0.0511038	0.0919118	0.0645578	0.226886	0.218627	0.0404204	0.40367	0.0536913	0.0415282	0.242424	0	0.248687	0	0
Amino Acids and Derivatives	Arginine; urea cycle, polyamines	Polyamine_Metabolism	Carboxynorspermidine dehydrogenase, putative (EC 1.1.1.-)		0	0.0853242	0.132363	0.08285	0	0	0	0	0.126823	0.059453	0.153453	0.330033	0.0408831	0.119048	0	0	0	0	0.115902	0.0980392	0.0938086	0.0684752	0.08154	67.2111	12		Protein Metabolism	Protein folding	Protein_chaperones	Chaperone protein DnaJ		0.0204415	0.122549	0.387347	0.170164	0	0.121261	0.0733945	0.0805369	0.0415282	0	0	0.0276319	0	0.391877
Amino Acids and Derivatives	Lysine, threonine, methionine, and cysteine	Methionine_Degradation	Methionine gamma-lyase (EC 4.4.1.11)		0.124275	0	0	0.08285	0	0.204082	0	0.197461	0.126823	0.237812	0.204604	0	0	0.0595238	0	0	0.102249	0	0.185443	0.147059	0.125078	0.0855838	0.0863978	67.2967	12		RNA Metabolism	RNA processing and modification	tRNA_modification_Bacteria	Cysteine desulfurase (EC 2.8.1.7)		0.245298	0.183824	0	0.255247	0.131176	0.0404204	0.293578	0.134228	0.103821	0	0.192604	0.0828958	0	0
Amino Acids and Derivatives	Proline and 4-hydroxyproline	Proline,_4-hydroxyproline_uptake_and_utilization	D-proline reductase, 45 kDa subunit (EC 1.21.4.1)		0.124275	0.0853242	0.529451	0.41425	0	0.102041	0.215517	0.253879	0	0.118906	0.102302	0	0.0408831	0	0	0	0.102249	0	0.0463607	0	0	0.101688	0.144515	67.3984	12		RNA Metabolism	RNA processing and modification	tRNA_modification_Bacteria	tRNA uridine 5-carboxymethylaminomethyl modification enzyme GidA		0.0919869	0	0	0.0850822	0.131176	0.0808407	0.0366972	0.0268456	0.269934	0	0.308166	0.0828958	0	0
Carbohydrates	Central carbohydrate metabolism	Entner-Doudoroff_Pathway	Phosphoglycerate mutase (EC 5.4.2.1)		0.227838	0.213311	0	0.289975	0	0	0	0.141044	0.190235	0.118906	0.153453	0	0.0408831	0.119048	0.148588	0.12205	0	0	0.0231803	0	0	0.0851672	0.0938881	67.4836	12		Stress Response	Heat shock	Heat_shock_dnaK_gene_cluster_extended	Translation elongation factor LepA		0.0204415	0.0612745	0.129116	0	0.131176	0.121261	0.146789	0.348993	0.145349	0	0.231125	0.0828958	0	0
Carbohydrates	Central carbohydrate metabolism	Entner-Doudoroff_Pathway	Pyruvate kinase (EC 2.7.1.40)		0.269263	0	0.198544	0.041425	0	0.102041	0	0	0.317058	0	0.255754	0.165017	0	0.119048	0	0.427177	0	0	0.0463607	0.294118	0.218887	0.11689	0.134816	67.6005	12		Stress Response	Oxidative stress	Oxidative_stress	Ferroxidase (EC 1.16.3.1)		0.0102208	0.0306373	0	0.113443	0	0	0	0.0805369	0.0207641	0	0.269646	0.165792	0.359712	0.106876
Carbohydrates	Central carbohydrate metabolism	Pyruvate_metabolism_II:_acetyl-CoA,_acetogenesis_from_pyruvate	Acetyl-CoA synthetase (ADP-forming) alpha and beta chains, putative		0.041425	0.298635	0.198544	0.57995	0.125945	0	0.646552	0	0.253646	0.535077	0.102302	0	0.0408831	0.119048	0	0	0	0	0	0	0.0625391	0.143074	0.206343	67.7435	12		Stress Response	Oxidative stress	Regulation_of_Oxidative_Stress_Response	Superoxide dismutase [Mn] (EC 1.15.1.1)		0.0306623	0.275735	0.258231	0.113443	0	0.0404204	0.110092	0.107383	0	0.484848	0.0385208	0.0552639	0	0.142501
Carbohydrates	NULL	Sugar_utilization_in_Thermotogales	Glycerol kinase (EC 2.7.1.30)		0.24855	0	0.198544	0	0	0.102041	0.107759	0	0.253646	0.118906	0	0	0.163532	0.119048	0	0.0610252	0	0	0.0927214	0.147059	0.125078	0.0827576	0.0861331	67.8263	12		Amino Acids and Derivatives	Arginine; urea cycle, polyamines	Arginine_Deiminase_Pathway	Arginine deiminase (EC 3.5.3.6)		0.0204415	0.0306373	0.387347	0.0283607	0.0874508	0	0.146789	0.0536913	0.0207641	0	0.0770416	0.0552639	0	0
Carbohydrates	Organic acids	Lactate_utilization	Predicted L-lactate dehydrogenase, Iron-sulfur cluster-binding subunit YkgF		0.124275	0.127986	0	0.289975	0	0.204082	0	0.282087	0	0	0.102302	0.660066	0	0	0	0.183076	0.102249	0	0.115902	0.147059	0.0938086	0.115851	0.156408	67.9421	12		Amino Acids and Derivatives	Branched-chain amino acids	Branched-Chain_Amino_Acid_Biosynthesis	Dihydroxy-acid dehydratase (EC 4.2.1.9)		0.122649	0	0.129116	0.0283607	0	0.161681	0.0366972	0.0536913	0.0622924	0.121212	0	0.13816	0	0.0356252
Carbohydrates	Organic acids	Propionyl-CoA_to_Succinyl-CoA_Module	Methylmalonyl-CoA decarboxylase, alpha chain (EC 4.1.1.41)		0.0621375	0.170648	0	0	0.125945	0	0	0.169252	0.0634115	0.118906	0.102302	0	0.122649	0	0	0.0406835	0	0	0.185443	0.245098	0.0312695	0.0684641	0.0774014	68.0106	12		Carbohydrates	Aminosugars	Chitin_and_N-acetylglucosamine_utilization	Glucosamine-6-phosphate deaminase (EC 3.5.99.6)		0.0102208	0.0612745	0.0645578	0.141804	0.0437254	0	0.0366972	0.0268456	0.0415282	0	0.0770416	0.110528	0	0
Clustering-based subsystems	Chromosome Replication	SeqA_and_Co-occurring_Genes	Phosphoglucomutase (EC 5.4.2.2)		0.186413	0.0426621	0	0.207125	0	0	0.107759	0.0282087	0	0.118906	0.0511509	0	0	0.0595238	0.148588	0.0406835	0	0	0.208623	0	0.0312695	0.0586149	0.0735736	68.0692	12		Carbohydrates	Central carbohydrate metabolism	Pyruvate_metabolism_I:_anaplerotic_reactions,_PEP	NADP-dependent malic enzyme (EC 1.1.1.40)		0.0102208	0.0919118	0.193673	0.283607	0.131176	0.0404204	0.146789	0	0.0207641	0	0.0385208	0	0.719424	0
Clustering-based subsystems	Clustering-based subsystems	CBSS-262719.3.peg.410	Adenylosuccinate synthetase (EC 6.3.4.4)		0.103563	0	0.132363	0.041425	0	0	0.107759	0	0.317058	0.059453	0.306905	0	0.0408831	0	0	0.203417	0	0	0.069541	0.0980392	0.0625391	0.0734736	0.0969194	68.1427	12		Carbohydrates	Central carbohydrate metabolism	Pyruvate_metabolism_I:_anaplerotic_reactions,_PEP	Phosphoenolpyruvate carboxykinase [GTP] (EC 4.1.1.32)		0.0715454	0.428922	0.0645578	0.198525	0	0.161681	0.110092	0.0536913	0.124585	0.121212	0.0770416	0.0552639	0	0.106876
Clustering-based subsystems	Clustering-based subsystems	Sporulation-related_Hypotheticals	UDP-N-acetylglucosamine 1-carboxyvinyltransferase (EC 2.5.1.7)		0.0207125	0.298635	0	0	0	0.306122	0	0.0564175	0	0	0.204604	0.660066	0.0817661	0.0595238	0	0.0610252	0	0	0.162262	0.0980392	0.312695	0.110565	0.166585	68.2533	12		Carbohydrates	Central carbohydrate metabolism	Pyruvate_metabolism_II:_acetyl-CoA,_acetogenesis_from_pyruvate	Pyruvate oxidase (EC 1.2.3.3)		0	0.0306373	0	0	0.524705	0.121261	0.293578	0.134228	0.124585	0.484848	0	0.193424	0	0.249377
Clustering-based subsystems	Fatty acid metabolic cluster	COG1399	3-oxoacyl-[acyl-carrier-protein] synthase, KASIII (EC 2.3.1.41)		0.041425	0.127986	0	0.08285	0	0	0	0.423131	0.0634115	0	0.153453	0.165017	0	0.119048	0	0.142392	0	0	0.0927214	0.196078	0.281426	0.0899495	0.11171	68.3432	12		Carbohydrates	Fermentation	Fermentations:_Mixed_acid	Pyruvate formate-lyase activating enzyme (EC 1.97.1.4)		0	0.122549	0	0.0283607	0	0.282943	0.220183	0	0.124585	0.121212	0.0385208	0.0276319	0	0
Clustering-based subsystems	Monosaccharides	Unspecified_monosaccharide_transport_cluster	Cell division protein FtsK		0.08285	0.0853242	0	0.124275	0	0.204082	0	0.112835	0	0	0.0511509	0	0.122649	0	0	0.223759	0.204499	0	0.185443	0.0490196	0.0312695	0.0703408	0.0798068	68.4135	12		Carbohydrates	Sugar alcohols	Ethanolamine_utilization	Phosphate acetyltransferase (EC 2.3.1.8)		0.163532	0	0.0645578	0.0567215	0.0874508	0.202102	0.220183	0.134228	0.0415282	0.484848	0	0.13816	0	0
Clustering-based subsystems	Protein export?	CBSS-393121.3.peg.2760	Cell division transporter, ATP-binding protein FtsE (TC 3.A.5.1.1)		0.0621375	0.0853242	0	0.455675	0	0	0.431034	0.197461	0	0.118906	0.0511509	0	0.0817661	0.119048	0	0.081367	0	0	0.162262	0	0.0312695	0.0894001	0.131769	68.5029	12		Cell Division and Cell Cycle	NULL	Bacterial_Cytoskeleton	Septum site-determining protein MinD		0.0511038	0.122549	0.0645578	0	0.0874508	0	0	0.0805369	0.103821	0	0.0770416	0.0828958	0	0
Cofactors, Vitamins, Prosthetic Groups, Pigments	NAD and NADP	NAD_regulation	NAD synthetase (EC 6.3.1.5)		0.08285	0	0	0.1657	0.125945	0.102041	0	0.112835	0.253646	0.118906	0	0	0.204415	0.119048	0	0	0	0	0.139082	0.0980392	0.0312695	0.0739894	0.0783359	68.5769	12		Cell Wall and Capsule	Capsular and extracellular polysacchrides	Rhamnose_containing_glycans	dTDP-glucose 4,6-dehydratase (EC 4.2.1.46)		0.0613246	0.122549	0	0	0.131176	0	0.146789	0.161074	0.0207641	0.242424	0.308166	0.0552639	0	0
Cofactors, Vitamins, Prosthetic Groups, Pigments	Tetrapyrroles	Coenzyme_B12_biosynthesis	Outer membrane vitamin B12 receptor BtuB		0.103563	0.0426621	0	0.41425	0	0	0	0.0282087	0.126823	0	0.204604	0	0.0817661	0.238095	0.148588	0	0.204499	0	0.208623	0	0.0938086	0.0902615	0.112116	68.6672	12		Cell Wall and Capsule	NULL	Peptidoglycan_Biosynthesis	Phospho-N-acetylmuramoyl-pentapeptide-transferase (EC 2.7.8.13)		0.0306623	0	0.0645578	0.0283607	0.174902	0.0404204	0.110092	0	0.145349	0.121212	0.0770416	0.193424	0	0
DNA Metabolism	NULL	DNA_structural_proteins,_bacterial	DNA-binding protein HBsu		0.0207125	0.0426621	0.0661813	0	0	0.102041	0.215517	0.0282087	0	0.059453	0	0	0	0	0	0.0406835	0	0.257732	0.0231803	0.0980392	0.0312695	0.0469372	0.0709796	68.7141	12		Clustering-based subsystems	Fatty acid metabolic cluster	CBSS-246196.1.peg.364	3-oxoacyl-[acyl-carrier protein] reductase (EC 1.1.1.100)		0.153312	0.0919118	0	0.170164	0	0.0404204	0.0733945	0	0	0	0.231125	0.165792	0	0.427503
DNA Metabolism	NULL	DNA_structural_proteins,_bacterial	DNA-binding protein HU		0.186413	0	0.132363	0.041425	0	0	0.107759	0.197461	0	0	0	0	0.0408831	0	0.148588	0.081367	0	0.515464	0.208623	0.0980392	0.0312695	0.0852216	0.122934	68.7994	12		Clustering-based subsystems	Fatty acid metabolic cluster	COG1399	3-oxoacyl-[acyl-carrier-protein] synthase, KASIII (EC 2.3.1.41)		0.204415	0.122549	0.129116	0.0850822	0	0.161681	0	0.0536913	0.103821	0	0	0.13816	0	0.249377
Fatty Acids, Lipids, and Isoprenoids	Isoprenoids	polyprenyl_synthesis	4-hydroxy-3-methylbut-2-enyl diphosphate reductase (EC 1.17.1.2)		0.08285	0.213311	0	0	0	0	0	0.197461	0	0.059453	0	0.165017	0.0408831	0	0.148588	0.12205	0.102249	0	0.0463607	0.0980392	0.0625391	0.0637525	0.0712541	68.8631	12		Clustering-based subsystems	NULL	Bacterial_Cell_Division	rRNA small subunit methyltransferase H		0.102208	0	0.258231	0.141804	0.218627	0.0404204	0.0733945	0	0	0	0.115562	0.0552639	0	0
Fatty Acids, Lipids, and Isoprenoids	Phospholipids	Glycerolipid_and_Glycerophospholipid_Metabolism_in_Bacteria	Acyl carrier protein		0.08285	0.0853242	0.198544	0.08285	0	0.204082	0	0.0846262	0	0	0.255754	0	0.0408831	0	0	0.101709	0	0	0.139082	0.0490196	0.0938086	0.0675492	0.0779075	68.9307	12		Clustering-based subsystems	NULL	Butyrate_metabolism_cluster	Acetyl-CoA acetyltransferase (EC 2.3.1.9)		0.0306623	0.122549	0.193673	0.0850822	0.0437254	0.0404204	0	0	0.103821	0	0.269646	0.110528	0	0
Iron acquisition and metabolism	NULL	Campylobacter_Iron_Metabolism	Ferric siderophore transport system, periplasmic binding protein TonB		0.041425	0.0426621	0	0.41425	0	0	0	0.22567	0.190235	0.178359	0.255754	0	0	0.238095	0.297177	0.0203417	0	0	0.185443	0	0.0625391	0.102474	0.127019	69.0331	12		Clustering-based subsystems	Protein export?	CBSS-393121.3.peg.2760	Cell division transporter, ATP-binding protein FtsE (TC 3.A.5.1.1)		0.0817661	0.122549	0	0.141804	0	0	0.146789	0.107383	0.0830565	0.484848	0.0385208	0	0	0
Membrane Transport	Protein secretion system, Type VI	Type_VI_secretion_systems	ClpB protein		0.08285	0.511945	0.132363	0.1657	0	0.714286	0	0.282087	0	0	0.153453	0	0	0.0595238	0	0.223759	0	0	0.301344	0.0980392	0.0625391	0.132757	0.189088	69.1659	12		Clustering-based subsystems	Protein export?	CBSS-393121.3.peg.2760	Peptide chain release factor 2		0.153312	0	0	0.0283607	0.0437254	0	0.183486	0.0268456	0.0207641	0.121212	0.115562	0	0	0
Metabolism of Aromatic Compounds	Anaerobic degradation of aromatic compounds	Anaerobic_benzoate_metabolism	Benzoyl-CoA reductase subunit BadE (EC 1.3.99.15)		0.124275	0	0.595632	0.041425	0.503778	0	0.107759	0.310296	0.190235	0.059453	0	0	0	0	0	0	0.204499	0.515464	0	0.0490196	0.0312695	0.130148	0.190859	69.296	12		Cofactors, Vitamins, Prosthetic Groups, Pigments	Folate and pterines	YgfZ-Iron	DUF1794		0.0511038	0.122549	0.129116	0	0.174902	0.121261	0.0366972	0.0268456	0.186877	0	0.115562	0.0828958	0	0
Miscellaneous	Plant-Prokaryote DOE project	COG0523	Carbon starvation protein A		0.144988	0.213311	0.132363	0.1657	0.125945	0	0	0.0846262	0.0634115	0	0.102302	0	0.0408831	0	0	0	0.408998	0	0	0.392157	0.0938086	0.0937377	0.12166	69.3898	12		DNA Metabolism	DNA repair	DNA_repair,_bacterial	DNA recombination protein RmuC		0.0408831	0.214461	0	0	0.131176	0.161681	0.0733945	0.0268456	0.0830565	0.242424	0	0.193424	0	0
Miscellaneous	Plant-Prokaryote DOE project	COG0523	LSU ribosomal protein L36p		0	0.127986	0.0661813	0	0	0	0.107759	0.0564175	0.253646	0	0.153453	0	0.0408831	0.0595238	0	0.223759	0	0	0.0927214	0.0490196	0.125078	0.0645918	0.0767309	69.4544	12		DNA Metabolism	DNA replication	DNA-replication	ATP-dependent DNA helicase RecQ		0.0408831	0.0612745	0.0645578	0.170164	0.262352	0.0404204	0	0.0268456	0.103821	0	0.231125	0.0276319	0	0.356252
Miscellaneous	Plant-Prokaryote DOE project	COG0523	Zinc ABC transporter, inner membrane permease protein ZnuB		0.08285	0.298635	0	0.41425	0	0	0	0.112835	0.253646	0.118906	0.102302	0	0	0	0.594354	0.0406835	0	0	0.0463607	0.0490196	0.218887	0.111082	0.160868	69.5654	12		Fatty Acids, Lipids, and Isoprenoids	Fatty acids	Fatty_Acid_Biosynthesis_FASII	Biotin carboxylase of acetyl-CoA carboxylase (EC 6.3.4.14)		0.0511038	0.0306373	0.129116	0.0283607	0.131176	0.0404204	0.0366972	0.161074	0.124585	0.121212	0.0385208	0	0	0
Miscellaneous	Plant-Prokaryote DOE project	Conserved_gene_cluster_possibly_involved_in_RNA_metabolism	Cysteinyl-tRNA synthetase (EC 6.1.1.16)		0.0621375	0.170648	0.198544	0.041425	0	0.204082	0	0.141044	0	0.059453	0.0511509	0	0	0	0	0.0610252	0	0	0.0927214	0.196078	0.187617	0.069806	0.0791989	69.6353	12		Fatty Acids, Lipids, and Isoprenoids	Isoprenoids	polyprenyl_synthesis	4-hydroxy-3-methylbut-2-enyl diphosphate reductase (EC 1.17.1.2)		0.183974	0.183824	0	0.0283607	0.0437254	0.121261	0.110092	0.295302	0	0	0.115562	0.110528	0	0
Miscellaneous	Plant-Prokaryote DOE project	Experimental_-_Histidine_Degradation	Histidine ammonia-lyase (EC 4.3.1.3)		0.0621375	0	0.132363	0.24855	0	0	0	0.141044	0.317058	0.118906	0.204604	0	0.163532	0.0595238	0	0	0	0	0.069541	0.0490196	0.0625391	0.0775627	0.0934555	69.7128	12		Membrane Transport	ABC transporters	ABC_transporter_oligopeptide_(TC_3.A.1.5.1)	Oligopeptide ABC transporter, periplasmic oligopeptide-binding protein OppA (TC 3.A.1.5.1)		0.204415	0.0612745	0	0.0567215	0.0874508	0.121261	0.146789	0	0.124585	0	0.0385208	0.110528	0.719424	0
Nucleosides and Nucleotides	Purines	Purine_conversions	Adenylate kinase (EC 2.7.4.3)		0.124275	0.213311	0.132363	0.124275	0	0.102041	0	0.112835	0	0.059453	0	0	0	0	0	0.12205	0.408998	0.257732	0.0927214	0	0.0938086	0.087803	0.105993	69.8006	12		Membrane Transport	NULL	Ton_and_Tol_transport_systems	MotA/TolQ/ExbB proton channel family protein		0.153312	0.0919118	0	0.170164	0	0.202102	0.110092	0.134228	0.166113	0	0.308166	0.0828958	0.719424	0.356252
Phages, Prophages, Transposable elements, Plasmids	Phages, Prophages	Staphylococcal_phi-Mu50B-like_prophages	Iron-sulfur cluster assembly protein SufB		0	0.127986	0	0	0	0.102041	0.107759	0.282087	0.126823	0.297265	0	0	0.122649	0.119048	0	0.162734	0.102249	0	0.0231803	0	0.281426	0.0883451	0.101098	69.889	12		Membrane Transport	NULL	Transport_of_Manganese	Manganese ABC transporter, periplasmic-binding protein SitA		0.13287	0	0.0645578	0.0567215	0	0	0.146789	0.0268456	0.0415282	0.242424	0.192604	0	0	0.213751
Phosphorus Metabolism	NULL	Phosphate_metabolism	Alkaline phosphatase (EC 3.1.3.1)		0.103563	0.213311	0	0.207125	0	0	0	0.141044	0.190235	0	0.0511509	0	0	0	0.594354	0	0.306748	0.515464	0.069541	0.147059	0.0625391	0.123911	0.170121	70.0129	12		Membrane Transport	Protein translocation across cytoplasmic membrane	HtrA_and_Sec_secretion	Protein-export membrane protein SecD (TC 3.A.5.1.1)		0.0102208	0	0.0645578	0.113443	0.0874508	0.0404204	0	0.161074	0.0415282	0	0.231125	0.0828958	0	0.0356252
Phosphorus Metabolism	NULL	Phosphate_metabolism	Pyrophosphate-energized proton pump (EC 3.6.1.1)		0.08285	0	0.264725	0.08285	0	0.306122	0.431034	0.197461	0.190235	0.178359	0	0	0	0.238095	0	0	0	0	0.115902	0.490196	0.187617	0.131688	0.15029	70.1446	12		Membrane Transport	Protein translocation across cytoplasmic membrane	HtrA_and_Sec_secretion	Protein-export membrane protein SecF (TC 3.A.5.1.1)		0.0306623	0.122549	0.193673	0.198525	0	0	0.0366972	0.0805369	0.0622924	0	0	0	0	0.427503
Protein Metabolism	Protein biosynthesis	Ribosome_LSU_bacterial	LSU ribosomal protein L30p (L7e)		0.0621375	0.0426621	0	0.08285	0	0	0	0.169252	0.190235	0.059453	0.0511509	0	0	0	0	0.488202	0.102249	0	0.0231803	0.0980392	0.343965	0.0815894	0.126688	70.2262	12		Miscellaneous	Plant-Prokaryote DOE project	COG0523	Carbon starvation protein A		0.0919869	0.0919118	0	0.0567215	0.131176	0	0.0366972	0.107383	0.124585	0	0	0.0828958	0	0.0712504
Protein Metabolism	Protein biosynthesis	Ribosome_LSU_bacterial	LSU ribosomal protein L35p		0.08285	0	0	0.08285	0	0	0.107759	0.0282087	0	0.059453	0.102302	0.330033	0.0408831	0	0	0.183076	0.102249	0	0.069541	0	0.156348	0.0640739	0.082996	70.2902	12		Miscellaneous	Plant-Prokaryote DOE project	Conserved_gene_cluster_possibly_involved_in_RNA_metabolism	Cysteinyl-tRNA synthetase (EC 6.1.1.16)		0.0817661	0.122549	0	0.0567215	0	0.202102	0	0.0536913	0.0415282	0	0.115562	0.165792	0	0.0356252
Protein Metabolism	Protein biosynthesis	Ribosome_SSU_bacterial	SSU ribosomal protein S21p		0.103563	0	0	0.08285	0	0.204082	0	0.0846262	0.126823	0.059453	0.102302	0.330033	0	0.0595238	0	0	0	0	0.069541	0.0490196	0.0938086	0.0650297	0.0825174	70.3553	12		Motility and Chemotaxis	Flagellar motility in Prokaryota	Flagellum	Flagellar protein FlgJ [peptidoglycan hydrolase] (EC 3.2.1.-)		0.337285	0.245098	0.645578	0.198525	0.306078	0	0	0.0268456	0	0	0.423729	0.221056	1.07914	0
Protein Metabolism	Protein biosynthesis	Translation_elongation_factors_eukaryotic_and_archaeal	Translation elongation factor P		0.08285	0.0426621	0.264725	0	0	0	0.215517	0.112835	0	0.059453	0.153453	0	0	0.178571	0.297177	0.081367	0.102249	0	0.0231803	0	0	0.0768591	0.094548	70.4321	12		Nucleosides and Nucleotides	NULL	Ribonucleotide_reduction	Ribonucleotide reductase of class Ib (aerobic), beta subunit (EC 1.17.4.1)		0.0306623	0	0	0.0283607	0.0874508	0.121261	0.0366972	0.0536913	0.0622924	0	0	0.0552639	0.359712	0.142501
Protein Metabolism	Protein biosynthesis	tRNA_aminoacylation,_Asp_and_Asn	Asparaginyl-tRNA synthetase (EC 6.1.1.22)		0.041425	0.127986	0.0661813	0.041425	0	0	0	0.141044	0.317058	0	0.204604	0	0	0.119048	0	0.0203417	0.204499	0	0	0.0980392	0.0312695	0.0672819	0.088996	70.4994	12		Nucleosides and Nucleotides	Purines	De_Novo_Purine_Biosynthesis	Amidophosphoribosyltransferase (EC 2.4.2.14)		0.0511038	0	0	0.0850822	0.0437254	0.0404204	0.0366972	0.0536913	0.186877	0	0.0770416	0.0552639	0	0
Protein Metabolism	Protein biosynthesis	tRNA_aminoacylation,_Phe	Phenylalanyl-tRNA synthetase alpha chain (EC 6.1.1.20)		0.0207125	0.0426621	0	0.08285	0	0	0.323276	0	0.126823	0	0.102302	0	0.0408831	0.297619	0.445765	0.0203417	0	0.257732	0	0.0490196	0	0.0861898	0.130837	70.5856	12		Protein Metabolism	Protein biosynthesis	Ribosome_LSU_bacterial	LSU ribosomal protein L25p		0	0	0	0.0283607	0.0874508	0	0.0366972	0.268456	0.166113	0	0.0770416	0.0276319	0.359712	0.142501
Protein Metabolism	Protein biosynthesis	tRNA_aminoacylation,_Thr	Threonyl-tRNA synthetase (EC 6.1.1.3)		0.08285	0	0.397088	0.24855	0	0	0	0.141044	0	0.059453	0	0	0.0408831	0.119048	0	0.223759	0.204499	0	0.301344	0.0490196	0.0625391	0.0919084	0.117731	70.6775	12		Protein Metabolism	Protein biosynthesis	tRNA_aminoacylation,_Asp_and_Asn	Asparaginyl-tRNA synthetase (EC 6.1.1.22)		0.0204415	0.0612745	0.129116	0.0850822	0.0437254	0	0	0.134228	0.166113	0	0.308166	0.165792	0	0.178126
Protein Metabolism	Protein degradation	Aminopeptidases_(EC_3.4.11.-)	Xaa-Pro aminopeptidase (EC 3.4.11.9)		0.186413	0.0426621	0	0.6628	0.125945	0	0	0.112835	0.0634115	0.356718	0.0511509	0	0	0	0	0.0610252	0	0	0.347705	0.147059	0.0938086	0.107216	0.166133	70.7847	12		Protein Metabolism	Protein biosynthesis	tRNA_aminoacylation,_Gly	Glycyl-tRNA synthetase (EC 6.1.1.14)		0.0919869	0.0919118	0	0.170164	0	0.0808407	0	0	0.0415282	0	0.0385208	0.0276319	0	0.142501
Protein Metabolism	Protein degradation	Serine_endopeptidase_(EC_3.4.21.-)	Lysyl endopeptidase (EC 3.4.21.50)		0.0621375	0	0	0.1657	0.251889	0	0	0.0282087	0.126823	0.059453	0.102302	0	0.0817661	0	0.445765	0	0.306748	0	0.0927214	0	0.0312695	0.0835612	0.120016	70.8683	12		Protein Metabolism	Protein biosynthesis	tRNA_aminoacylation,_Tyr	Tyrosyl-tRNA synthetase (EC 6.1.1.1)		0.122649	0	0	0.141804	0	0.0404204	0.146789	0.161074	0	0	0.346687	0.0552639	0	0.0356252
RNA Metabolism	RNA processing and modification	RNA_methylation	tRNA (Guanine37-N1) -methyltransferase (EC 2.1.1.31)		0.041425	0	0	0.08285	0	0	0.215517	0.0282087	0	0	0	0.165017	0.0408831	0.0595238	0	0.12205	0.102249	0.257732	0.0927214	0	0.0625391	0.0605103	0.0760469	70.9288	12		Regulation and Cell signaling	Regulation of virulence	Streptococcal_Mga_Regulon	Two-component system response regulator		0.0102208	0	0	0.0283607	0.0437254	0	0	0	0.0207641	0.121212	0.0770416	0.0276319	0	0.0712504
Stress Response	Oxidative stress	Rubrerythrin	Rubrerythrin		0.0207125	0.0426621	0	0.08285	0	0	0.107759	0.0846262	0	0.059453	0	0	0.0817661	0	0.297177	0.081367	0	0.515464	0.0231803	0	0.0625391	0.0695027	0.122831	70.9983	12		Respiration	ATP synthases	V-Type_ATP_synthase	V-type ATP synthase subunit B (EC 3.6.3.14)		0.0408831	0.153186	0.645578	0	0.0874508	0	0.0733945	0.0268456	0.145349	0	0.46225	0.0552639	0.719424	0.285002
Amino Acids and Derivatives	Alanine, serine, and glycine	Glycine_Biosynthesis	L-threonine 3-dehydrogenase (EC 1.1.1.103)		0.08285	0.0426621	0	0.08285	0	0	0.431034	0.141044	0	0.059453	0	0	0.122649	0	0	0	0.306748	0	0.0927214	0.245098	0.0938086	0.0809962	0.116963	71.0793	11		Respiration	Electron accepting reactions	Terminal_cytochrome_oxidases	Cytochrome d ubiquinol oxidase subunit I (EC 1.10.3.-)		0.0204415	0.214461	0.129116	0.0567215	0	0.0404204	0.0366972	0	0.0415282	0.363636	0.115562	0	0	0
Amino Acids and Derivatives	Glutamine, glutamate, aspartate, asparagine; ammonia assimilation	Glutamate_dehydrogenases	NADP-specific glutamate dehydrogenase (EC 1.4.1.4)		0.041425	0.0426621	0.198544	0.1657	0	0	0	0.0846262	0.126823	0.118906	0	0	0.0408831	0.119048	0	0	0	0	0.208623	0	0.0312695	0.0561195	0.0714158	71.1354	11		Stress Response	Oxidative stress	Oxidative_stress	Iron-binding ferritin-like antioxidant protein		0.0204415	0.0612745	0.129116	0	0.131176	0.0404204	0.0366972	0.107383	0.0207641	0	0	0.0552639	0	0.0356252
Amino Acids and Derivatives	Histidine Metabolism	Histidine_Degradation	Imidazolonepropionase (EC 3.5.2.7)		0.144988	0.0426621	0.132363	0.207125	0	0	0	0.0846262	0	0.237812	0.102302	0	0.204415	0.416667	0	0	0	0	0.0231803	0	0.125078	0.0819628	0.111343	71.2174	11		Stress Response	Oxidative stress	Protection_from_Reactive_Oxygen_Species	Manganese superoxide dismutase (EC 1.15.1.1)		0.204415	0.122549	0	0	0.437254	0.121261	0.110092	0.0805369	0	0	0.0385208	0.331583	0	0.213751
Amino Acids and Derivatives	Lysine, threonine, methionine, and cysteine	Lysine_fermentation	3,5-diaminobexanoate dehydrogenase (EC 1.4.1.11)		0.186413	0.127986	0.132363	0	0	0.612245	0	0	0.126823	0.059453	0.0511509	0	0	0.238095	0	0	0.204499	0	0.069541	0.0980392	0	0.0907909	0.142405	71.3082	11		Virulence, Disease and Defense	NULL	Streptococcus_agalactiae_virulome	UDP-N-acetylglucosamine 2-epimerase (EC 5.1.3.14)		0.13287	0	0.129116	0.0567215	0.0437254	0	0	0.0536913	0.0207641	0	0.192604	0.0552639	0	0.0356252
Carbohydrates	Central carbohydrate metabolism	Entner-Doudoroff_Pathway	Glucokinase (EC 2.7.1.2)		0.0621375	0.170648	0	0.24855	0	0.204082	0.215517	0.141044	0	0	0.102302	0	0.0817661	0	0	0.0203417	0	0	0.069541	0	0.0625391	0.0656414	0.0832398	71.3738	11		Amino Acids and Derivatives	Arginine; urea cycle, polyamines	Arginine_Deiminase_Pathway	Arginine/ornithine antiporter ArcD		0.0613246	0.122549	0.129116	0.141804	0	0.121261	0.0733945	0	0.0415282	0	0	0.110528	0	0.0356252
Carbohydrates	Central carbohydrate metabolism	Glycolysis_and_Gluconeogenesis	Pyrophosphate--fructose 6-phosphate 1-phosphotransferase, alpha subunit (EC 2.7.1.90)		0.1657	0.170648	0	0.041425	0	0	0	0.0564175	0.190235	0	0.255754	0	0	0	0	0.203417	0	0.257732	0.0231803	0.0490196	0.0625391	0.070289	0.0932685	71.4441	11		Amino Acids and Derivatives	Lysine, threonine, methionine, and cysteine	Methionine_Degradation	Methionine ABC transporter ATP-binding protein		0.0408831	0.0919118	0	0	0.0874508	0	0	0.0805369	0.0622924	0	0.0770416	0.0552639	0.359712	0.0356252
Carbohydrates	Central carbohydrate metabolism	Pyruvate_Alanine_Serine_Interconversions	L-serine dehydratase (EC 4.3.1.17)		0.041425	0	0.0661813	0.124275	0	0	0.107759	0.0282087	0.190235	0.118906	0	0	0.0408831	0.0595238	0	0	0.306748	0	0	0	0.125078	0.057582	0.0804984	71.5017	11		Amino Acids and Derivatives	Lysine, threonine, methionine, and cysteine	Threonine_and_Homoserine_Biosynthesis	Threonine synthase (EC 4.2.3.1)		0.0204415	0.122549	0.129116	0	0	0.0808407	0.110092	0.0268456	0.0207641	0	0	0	0	0.0712504
Carbohydrates	Di- and oligosaccharides	Lactose_utilization	Beta-galactosidase (EC 3.2.1.23)		0.041425	0.127986	0.0661813	0	0	0	0	0.22567	0.0634115	0.118906	0.102302	0	0	0.178571	0	0.101709	0	0	0.115902	0	0.0312695	0.055873	0.0682329	71.5575	11		Carbohydrates	Central carbohydrate metabolism	Glycolysis_and_Gluconeogenesis	Triosephosphate isomerase (EC 5.3.1.1)		0.0511038	0.275735	0.129116	0.0283607	0.0437254	0	0.0366972	0.0536913	0.0830565	0	0	0.0552639	0	0
Carbohydrates	One-carbon Metabolism	Serine-glyoxylate_cycle	Fumarate hydratase class I, anaerobic (EC 4.2.1.2)		0.0621375	0.0426621	0	0.124275	0	0	0	0.169252	0	0.059453	0	0	0.0817661	0.238095	0.148588	0	0	0.515464	0.0927214	0.0490196	0	0.0754017	0.12167	71.6329	11		Carbohydrates	Central carbohydrate metabolism	Methylglyoxal_Metabolism	Aldehyde dehydrogenase B (EC 1.2.1.22)		0.102208	0.0612745	0.0645578	0.0283607	0.174902	0.0808407	0.110092	0.0268456	0.0207641	0	0	0.0552639	0	0
Cell Division and Cell Cycle	NULL	Bacterial_Cytoskeleton	Cell division protein FtsI [Peptidoglycan synthetase] (EC 2.4.1.129)		0	0	0	0.1657	0.251889	0	0	0	0.0634115	0.118906	0.102302	0	0	0	0	0.12205	0.102249	0.515464	0.069541	0.0980392	0.0312695	0.0781344	0.122026	71.7111	11		Carbohydrates	Central carbohydrate metabolism	TCA_Cycle	Succinyl-CoA ligase [ADP-forming] beta chain (EC 6.2.1.5)		0.0919869	0.0612745	0.193673	0.0850822	0	0.0404204	0.330275	0.0805369	0.145349	0.121212	0	0.0552639	0	0
Clustering-based subsystems	Cell Division	Cell_Division_Cluster	Cell division protein FtsA		0.0621375	0	0	0.207125	0	0	0.215517	0.112835	0	0.118906	0.102302	0	0.327065	0.119048	0	0.203417	0	0	0.185443	0	0.0625391	0.0817302	0.0977475	71.7928	11		Carbohydrates	Di- and oligosaccharides	Maltose_and_Maltodextrin_Utilization	4-alpha-glucanotransferase (amylomaltase) (EC 2.4.1.25)		0.286182	0.0612745	0	0.0567215	0	0	0.146789	0	0.0830565	0.363636	0.154083	0.0828958	0	0
Clustering-based subsystems	NULL	DNA_gyrase_subunits	DNA gyrase subunit A (EC 5.99.1.3)		0.103563	0.213311	0	0.08285	0	0	0	0.169252	0.190235	0	0.306905	0	0	0.238095	0	0.183076	0	0	0.162262	0.0980392	0.125078	0.0891746	0.0992256	71.882	11		Carbohydrates	Di- and oligosaccharides	Maltose_and_Maltodextrin_Utilization	PTS system, maltose and glucose-specific IIB component (EC 2.7.1.69)		0.0306623	0	0.129116	0	0.131176	0.161681	0.110092	0.0268456	0.0830565	0	0	0.13816	0	0.0356252
Cofactors, Vitamins, Prosthetic Groups, Pigments	Folate and pterines	Pterin_metabolism_3	Fumarylacetoacetate hydrolase family protein		0	0.341297	0	0.289975	0	0	0	0.197461	0	0.118906	0.204604	0.330033	0	0.416667	0.297177	0	0.306748	0	0.324525	0	0.156348	0.142083	0.152697	72.0241	11		Carbohydrates	One-carbon Metabolism	Serine-glyoxylate_cycle	ethylmalonyl-CoA mutase		0.0204415	0.0306373	0.0645578	0	0.0874508	0.0404204	0	0.0536913	0.0830565	0	0.115562	0.0552639	0	0.0712504
Cofactors, Vitamins, Prosthetic Groups, Pigments	NAD and NADP	NAD_and_NADP_cofactor_biosynthesis_global	Nicotinate phosphoribosyltransferase (EC 2.4.2.11)		0.0621375	0.0853242	0.0661813	0.1657	0	0	0	0	0	0	0	0	0.0408831	0.119048	0	0.0203417	0.306748	0	0.0927214	0.0490196	0.0625391	0.0509831	0.0753845	72.075	11		Carbohydrates	One-carbon Metabolism	Serine-glyoxylate_cycle	Formate--tetrahydrofolate ligase (EC 6.3.4.3)		0.143091	0	0	0.226886	0.0437254	0.0808407	0	0.0268456	0.0830565	0	0.154083	0.0552639	0	0
DNA Metabolism	DNA repair	DNA_repair,_UvrABC_system	Excinuclease ABC subunit B		0.227838	0	0	0	0.503778	0	0	0.0282087	0.190235	0.178359	0	0.330033	0.0817661	0	0	0.101709	0.204499	0	0	0.147059	0.156348	0.102373	0.135694	72.1774	11		Carbohydrates	One-carbon Metabolism	Serine-glyoxylate_cycle	Phosphoenolpyruvate carboxykinase [ATP] (EC 4.1.1.49)		0.0613246	0.122549	0.258231	0.170164	0	0.161681	0.110092	0.0268456	0.0207641	0	0.269646	0	0	0.356252
DNA Metabolism	DNA replication	DNA-replication	Holliday junction DNA helicase RuvB		0.0621375	0	0	0.1657	0.125945	0	0	0.0564175	0	0	0	0	0.0408831	0.238095	0	0.081367	0	0.257732	0.231803	0.343137	0.125078	0.0822998	0.106455	72.2597	11		Carbohydrates	Organic acids	Lactate_utilization	L-lactate dehydrogenase (EC 1.1.2.3)		0.0408831	0.0612745	0	0.0850822	0.0874508	0	0.477064	0.348993	0.0415282	0.242424	0	0	0	0.0712504
Membrane Transport	Protein secretion system, Type II	Predicted_secretion_system_W_clustering_with_cell_division_proteins	Cell division protein FtsX		0.08285	0.170648	0	0	0	0	0	0.0564175	0	0.416171	0.0511509	0	0.0817661	0	0	0.0610252	0.204499	0.515464	0.139082	0	0.0625391	0.0876959	0.140476	72.3474	11		Carbohydrates	Polysaccharides	Glycogen_metabolism	Glucose-1-phosphate adenylyltransferase (EC 2.7.7.27)		0.0817661	0.0306373	0.129116	0.113443	0.131176	0	0.110092	0	0.124585	0	0.0770416	0.0276319	0	0
Miscellaneous	Plant-Prokaryote DOE project	At5g37530	Histidyl-tRNA synthetase (EC 6.1.1.21)		0.08285	0.0426621	0	0	0	0	0	0.112835	0	0	0.0511509	0	0.0408831	0.0595238	0.297177	0.0406835	0	0	0.0463607	0.0980392	0.0625391	0.0445097	0.0682952	72.3919	11		Cell Wall and Capsule	Capsular and extracellular polysacchrides	dTDP-rhamnose_synthesis	Glucose-1-phosphate thymidylyltransferase (EC 2.7.7.24)		0.0715454	0	0.129116	0	0.0874508	0.0404204	0.146789	0.0536913	0.0622924	0	0	0.0276319	0	0
Miscellaneous	Plant-Prokaryote DOE project	COG0451	Glycosyltransferase		0	0.170648	0	0.1657	0	0	0	0.0846262	0.0634115	0.059453	0.102302	0	0	0.238095	0	0.081367	0	0	0.0463607	0.0980392	0.0625391	0.0558353	0.0690192	72.4478	11		Cell Wall and Capsule	Capsular and extracellular polysacchrides	Sialic_Acid_Metabolism	PTS system, mannose-specific IIB component (EC 2.7.1.69)		0.0511038	0.0919118	0.0645578	0.113443	0.218627	0.0404204	0.0366972	0.0268456	0	0.242424	0.0385208	0.0276319	0	0
Miscellaneous	Plant-Prokaryote DOE project	COG2509	Glucosamine--fructose-6-phosphate aminotransferase [isomerizing] (EC 2.6.1.16)		0.08285	0.0853242	0.132363	0.08285	0	0	0	0	0.126823	0.118906	0	0	0.0408831	0	0.297177	0.305126	0	0	0.0463607	0	0.250156	0.0747057	0.0998415	72.5225	11		Cell Wall and Capsule	Capsular and extracellular polysacchrides	Streptococcal_Hyaluronic_Acid_Capsule	UTP--glucose-1-phosphate uridylyltransferase (EC 2.7.7.9)		0.0204415	0.0306373	0.0645578	0	0.0437254	0.121261	0.0733945	0.0268456	0	0.363636	0	0.0276319	0	0
Miscellaneous	Plant-Prokaryote DOE project	PROSC	Aspartokinase (EC 2.7.2.4)		0.0207125	0.0853242	0	0.289975	0	0.102041	0	0.0846262	0	0.118906	0.153453	0	0.0408831	0	0	0	0	0	0.0463607	0.196078	0.0625391	0.0571857	0.0789175	72.5797	11		Cell Wall and Capsule	Gram-Negative cell wall components	Lipid_A-Ara4N_pathway_(_Polymyxin_resistance_)	UDP-4-amino-4-deoxy-L-arabinose--oxoglutarate aminotransferase (EC 2.6.1.-)		0.0204415	0.0306373	0	0.0567215	0.174902	0.0404204	0	0.0536913	0.103821	0	0	0.0276319	0	0
Motility and Chemotaxis	Flagellar motility in Prokaryota	Flagellum	Flagellar synthesis regulator FleN		0.041425	0.170648	0.132363	0.041425	0	0.204082	0.215517	0.0282087	0	0	0.0511509	0	0.0408831	0.178571	0	0	0	0	0	0.147059	0	0.0595873	0.0781677	72.6392	11		Clustering-based subsystems	Fatty acid metabolic cluster	COG1399	FIG004453: protein YceG like		0.0613246	0.0612745	0	0	0.0874508	0.323363	0.146789	0.0536913	0.0415282	0	0	0.0828958	0	0.0712504
Motility and Chemotaxis	NULL	Bacterial_Chemotaxis	Chemotaxis regulator - transmits chemoreceptor signals to flagelllar motor components CheY		0.041425	0.170648	0.132363	0	0	0.204082	0	0.169252	0.126823	0	0.204604	0	0.163532	0	0.297177	0	0.511247	0	0	0.147059	0	0.103248	0.132437	72.7425	11		Clustering-based subsystems	Isoprenoid/cell wall biosynthesis: PREDICTED UNDECAPRENYL DIPHOSPHATE PHOSPHATASE	CBSS-83331.1.peg.3039	1-hydroxy-2-methyl-2-(E)-butenyl 4-diphosphate synthase (EC 1.17.7.1)		0.0919869	0	0.0645578	0.0567215	0	0	0.0366972	0.0805369	0.0622924	0.121212	0.154083	0.0552639	0	0
Nucleosides and Nucleotides	Purines	Purine_conversions	GMP synthase [glutamine-hydrolyzing] (EC 6.3.5.2)		0.08285	0.0426621	0	0	0	0	0	0.253879	0.443881	0.118906	0.460358	0	0	0.297619	0	0.12205	0	0	0.579509	0.196078	0.281426	0.137106	0.181443	72.8796	11		Clustering-based subsystems	Monosaccharides	Unspecified_monosaccharide_transport_cluster	Cell division protein FtsK		0.0102208	0.122549	0.129116	0.0567215	0	0.161681	0.0366972	0.0805369	0.0622924	0	0	0	0	0
Protein Metabolism	Protein biosynthesis	Ribosome_LSU_bacterial	LSU ribosomal protein L25p		0.08285	0.0426621	0	0.041425	0	0	0.107759	0.0564175	0.253646	0.059453	0	0	0.163532	0	0	0.0406835	0	0	0.0231803	0	0.0625391	0.0444832	0.0649456	72.9241	11		Clustering-based subsystems	NULL	Allophanate_hydrolase_2_and_Biotin_carboxylase_cluster	Biotin carboxyl carrier protein		0.0204415	0.0612745	0	0.170164	0	0.0808407	0	0.0268456	0.124585	0	0.0385208	0.0828958	0.359712	0.249377
Protein Metabolism	Protein biosynthesis	Translation_elongation_factor_G_family	Translation elongation factor G-related protein		0.103563	0.0426621	0.264725	0.41425	0	0	0.215517	0.112835	0.126823	0	0.153453	0	0	0.0595238	0.297177	0	0	0	0.394066	0	0	0.104028	0.136551	73.0281	11		Clustering-based subsystems	NULL	Bacterial_Cell_Division	Rod shape-determining protein MreB		0.0817661	0.0919118	0	0	0	0.121261	0.110092	0.0536913	0.0622924	0	0.231125	0.0552639	0	0
Protein Metabolism	Protein biosynthesis	tRNA_aminoacylation,_Phe	Phenylalanyl-tRNA synthetase beta chain (EC 6.1.1.20)		0.103563	0.0853242	0	0.207125	0	0	0	0.22567	0.126823	0	0	0	0.163532	0	1.04012	0.0610252	0	0	0.509968	0.245098	0.187617	0.140755	0.24285	73.1689	11		Clustering-based subsystems	NULL	CBSS-176279.3.peg.868	COG0536: GTP-binding protein Obg		0.0613246	0	0	0.0283607	0.131176	0.0404204	0.0366972	0.0536913	0.0415282	0	0	0.0276319	0	0.0356252
Protein Metabolism	Protein biosynthesis	tRNA_aminoacylation,_Pro	Prolyl-tRNA synthetase (EC 6.1.1.15)		0.24855	0.0426621	0	0	0	0	0	0.141044	0	0.059453	0.0511509	0	0.163532	0.119048	0	0.12205	0	0	0.533148	0.196078	0.0938086	0.0843107	0.127998	73.2532	11		Clustering-based subsystems	NULL	CBSS-176299.4.peg.1996B	Ribosome recycling factor		0.214636	0	0	0.141804	0	0.0404204	0	0.0805369	0.124585	0.121212	0.308166	0.0552639	0	0
Protein Metabolism	Protein folding	Protein_chaperones	Heat shock protein GrpE		0.0207125	0.170648	0.132363	0	0.755668	0	0	0.0282087	0.317058	0	0	0	0	0.119048	0.297177	0.0203417	0	0	0.0463607	0	0.0312695	0.0923264	0.179784	73.3455	11		Clustering-based subsystems	NULL	CBSS-251221.1.peg.1863	Phosphoribosylaminoimidazole-succinocarboxamide synthase (EC 6.3.2.6)		0.0511038	0	0	0.113443	0.174902	0.0404204	0	0.0268456	0.0207641	0	0.231125	0	0.359712	0
Protein Metabolism	Protein processing and modification	G3E_family_of_P-loop_GTPases_(metallocenter_biosynthesis)	Methylmalonyl-CoA mutase (EC 5.4.99.2)		0.1657	0.255973	0	0.4971	0	0	0	0.0282087	0.190235	0	0.102302	0	0	0	0	0.081367	0.306748	0	0.162262	0.147059	0.0625391	0.095214	0.132238	73.4407	11		Clustering-based subsystems	NULL	Glutaredoxin_3_containing_cluster	Glycerol-3-phosphate dehydrogenase [NAD(P)+] (EC 1.1.1.94)		0.0511038	0	0.0645578	0	0.0437254	0.0808407	0	0.187919	0.0207641	0	0.0385208	0.0276319	0	0
Respiration	ATP synthases	V-Type_ATP_synthase	V-type ATP synthase subunit I (EC 3.6.3.14)		0.103563	0.127986	0	0.1657	0	0	0	0.0846262	0.126823	0	0	0.330033	0	0.178571	0	0	0	0.515464	0.162262	0.196078	0.0625391	0.0977927	0.132698	73.5385	11		Clustering-based subsystems	NULL	Glycogen_metabolism_cluster	Glycogen debranching enzyme (EC 3.2.1.-)		0.0613246	0.0306373	0.0645578	0	0	0	0.110092	0	0.0415282	0.121212	0	0.0276319	0	0
Respiration	Electron donating reactions	Na(+)-translocating_NADH-quinone_oxidoreductase_and_rnf-like_group_of_electron_transport_complexes	Electron transport complex protein RnfD		0.08285	0	0	0.1657	0.125945	0	0	0.112835	0	0	0.0511509	0	0.0817661	0.0595238	0	0	0.102249	0	0.0231803	0.294118	0.0312695	0.0538375	0.0752884	73.5923	11		Clustering-based subsystems	Probably Ybbk-related hypothetical membrane proteins	CBSS-316057.3.peg.659	Putative stomatin/prohibitin-family membrane protease subunit YbbK		0.143091	0.0612745	0	0.0567215	0.0874508	0	0.0366972	0.0805369	0.0622924	0	0	0.165792	0	0
RNA Metabolism	RNA processing and modification	tRNA_modification_Bacteria	tRNA uridine 5-carboxymethylaminomethyl modification enzyme GidA		0.0621375	0.0426621	0	0.1657	0	0	0	0.0282087	0.126823	0.059453	0	0	0.245298	0.238095	0	0.12205	0	0	0.069541	0	0.218887	0.0656598	0.0858839	73.658	11		Cofactors, Vitamins, Prosthetic Groups, Pigments	Folate and pterines	5-FCL-like_protein	Dihydrolipoamide dehydrogenase (EC 1.8.1.4)		0.153312	0.0919118	0	0.0567215	0	0.0808407	0.183486	0.187919	0.0415282	0	0	0.110528	0	0
RNA Metabolism	RNA processing and modification	tRNA_modification_Bacteria	tRNA-i(6)A37 methylthiotransferase		0.041425	0.0853242	0	0.08285	0	0.204082	0	0.0846262	0	0	0.204604	0	0.122649	0.297619	0	0.142392	0	0	0.115902	0	0.0938086	0.0702515	0.0863197	73.7283	11		Cofactors, Vitamins, Prosthetic Groups, Pigments	Folate and pterines	5-FCL-like_protein	Phosphoribosylaminoimidazolecarboxamide formyltransferase (EC 2.1.2.3)		0	0	0	0.226886	0.0437254	0.0404204	0.0733945	0	0	0.363636	0.192604	0.13816	0	0.142501
Stress Response	Oxidative stress	Protection_from_Reactive_Oxygen_Species	Manganese superoxide dismutase (EC 1.15.1.1)		0.0621375	0.0426621	0	0	0	0	0.107759	0.22567	0.126823	0	0.204604	0.330033	0	0.119048	0.297177	0.203417	0.204499	0	0	0	0	0.0916109	0.110573	73.8199	11		Cofactors, Vitamins, Prosthetic Groups, Pigments	Folate and pterines	YgfZ	Thiazole biosynthesis protein ThiH		0.0715454	0	0.129116	0	0.0874508	0	0.0733945	0.107383	0	0.121212	0.0385208	0.0276319	0	0
Amino Acids and Derivatives	Alanine, serine, and glycine	Glycine_and_Serine_Utilization	Seryl-tRNA synthetase (EC 6.1.1.11)		0.0207125	0.298635	0.198544	0.041425	0.125945	0	0.323276	0.0846262	0	0	0	0	0	0	0	0.101709	0	0	0.139082	0	0.187617	0.0724558	0.10318	73.8923	10		DNA Metabolism	DNA repair	DNA_Repair_Base_Excision	DNA polymerase I (EC 2.7.7.7)		0.0102208	0.0919118	0.0645578	0.170164	0.0437254	0.0404204	0.146789	0	0.0207641	0	0.0385208	0.0552639	0	0
Amino Acids and Derivatives	Alanine, serine, and glycine	Glycine_cleavage_system	Aminomethyltransferase (glycine cleavage system T protein) (EC 2.1.2.10)		0.144988	0.0426621	0.264725	0.08285	0	0	0	0.0846262	0	0	0	0	0	0	0	0.0406835	0.204499	0	0.139082	0.196078	0.0625391	0.0601302	0.0825212	73.9524	10		DNA Metabolism	DNA repair	DNA_repair,_UvrABC_system	Excinuclease ABC subunit B		0.153312	0.0919118	0.193673	0.113443	0	0.0404204	0	0	0.0207641	0	0.192604	0.13816	0	0.106876
Amino Acids and Derivatives	Alanine, serine, and glycine	Glycine_cleavage_system	Glycine dehydrogenase [decarboxylating] (glycine cleavage system P1 protein) (EC 1.4.4.2)		0.269263	0.0426621	0	0.207125	0	0	0.107759	0.112835	0.253646	0.059453	0	0	0	0.119048	0	0	0	0	0.0463607	0.441176	0	0.0790156	0.120267	74.0315	10		DNA Metabolism	DNA uptake, competence	DNA_processing_cluster	DNA polymerase III subunits gamma and tau (EC 2.7.7.7)		0.0204415	0.0612745	0.0645578	0.113443	0.0437254	0	0	0.0268456	0.0830565	0	0	0.110528	0	0
Amino Acids and Derivatives	Aromatic amino acids and derivatives	Indole-pyruvate_oxidoreductase_complex	Indolepyruvate oxidoreductase subunit IorA (EC 1.2.7.8)		0.0207125	0	0	0.124275	0	0	0	0.0282087	0	0.118906	0.153453	0	0	0.0595238	0	0	0.102249	0	0.0927214	0.196078	0.0625391	0.0456508	0.0614592	74.0771	10		Fatty Acids, Lipids, and Isoprenoids	Fatty acids	Fatty_Acid_Biosynthesis_FASII	Acetyl-coenzyme A carboxyl transferase alpha chain (EC 6.4.1.2)		0.0102208	0.0612745	0	0.0283607	0	0.121261	0.0366972	0	0.0415282	0	0.0385208	0.0552639	0	0.0356252
Amino Acids and Derivatives	Glutamine, glutamate, aspartate, asparagine; ammonia assimilation	Glutamine,_Glutamate,_Aspartate_and_Asparagine_Biosynthesis	Aspartate ammonia-lyase (EC 4.3.1.1)		0.0621375	0.0853242	0	0	0.377834	0	0	0.169252	0	0	0.153453	0	0	0	0	0.0610252	0.306748	0.515464	0.0463607	0.0980392	0	0.0893161	0.143849	74.1664	10		Fatty Acids, Lipids, and Isoprenoids	Fatty acids	Fatty_Acid_Biosynthesis_FASII	Enoyl-[acyl-carrier-protein] reductase [FMN] (EC 1.3.1.9)		0.143091	0.0612745	0.0645578	0.0283607	0.0874508	0.0808407	0	0	0.0622924	0	0.0770416	0	0	0.142501
Amino Acids and Derivatives	Lysine, threonine, methionine, and cysteine	Methionine_Biosynthesis	Adenosylhomocysteinase (EC 3.3.1.1)		0.0207125	0	0.0661813	0.041425	0.125945	0	0	0	0.126823	0	0	0.165017	0.0408831	0.0595238	0	0	0.102249	0	0	0.0490196	0	0.0379895	0.0517043	74.2044	10		Membrane Transport	ABC transporters	ABC_transporter_dipeptide_(TC_3.A.1.5.2)	Dipeptide-binding ABC transporter, periplasmic substrate-binding component (TC 3.A.1.5.2)		0.0613246	0.122549	0.0645578	0	0.131176	0.0808407	0.0366972	0	0.145349	0	0.0385208	0.0276319	0	0.0712504
Carbohydrates	Central carbohydrate metabolism	Pentose_phosphate_pathway	Transaldolase (EC 2.2.1.2)		0	0.170648	0	0	0	0	0	0.0282087	0	0.059453	0.255754	0.165017	0	0.119048	0	0	0.204499	0	0.0231803	0.0490196	0.156348	0.0586274	0.0828518	74.263	10		Membrane Transport	ABC transporters	ABC_transporter_oligopeptide_(TC_3.A.1.5.1)	Oligopeptide transport ATP-binding protein OppD (TC 3.A.1.5.1)		0.0613246	0.0612745	0.322789	0	0.174902	0	0	0	0.0830565	0.121212	0	0.0552639	0	0.0356252
Carbohydrates	Central carbohydrate metabolism	TCA_Cycle	Fumarate hydratase class I (EC 4.2.1.2)		0.0621375	0.0853242	0	0.041425	0	0	0	0.282087	0	0.059453	0	0	0.0817661	0.238095	0.148588	0	0	0.515464	0.139082	0	0	0.0787344	0.12967	74.3418	10		Membrane Transport	Protein secretion system, Type VI	Type_VI_secretion_systems	ClpB protein		0.0408831	0.275735	0.129116	0.170164	0	0.202102	0.146789	0	0.269934	0	0.0385208	0.165792	0	0
Carbohydrates	Di- and oligosaccharides	Maltose_and_Maltodextrin_Utilization	Glycogen phosphorylase (EC 2.4.1.1)		0.124275	0.213311	0.0661813	0.24855	0	0	0	0.22567	0	0	0.102302	0	0	0.119048	0	0.142392	0	0	0.162262	0	0.0625391	0.0698348	0.0868242	74.4116	10		Miscellaneous	Plant-Prokaryote DOE project	Experimental_-_Histidine_Degradation	Histidine ammonia-lyase (EC 4.3.1.3)		0.0204415	0	0.0645578	0.0850822	0	0	0.0366972	0	0.0207641	0	0.154083	0.0276319	0	0.285002
Carbohydrates	One-carbon Metabolism	Serine-glyoxylate_cycle	ethylmalonyl-CoA mutase		0.144988	0.0426621	0	0.289975	0	0	0	0.0564175	0.0634115	0	0.0511509	0	0	0.357143	0	0.0610252	0	0	0.231803	0.147059	0	0.0688398	0.105798	74.4805	10		Miscellaneous	Plant-Prokaryote DOE project	Iojap	Nicotinate-nucleotide adenylyltransferase (EC 2.7.7.18)		0.0306623	0.0306373	0.0645578	0	0	0.202102	0.0733945	0	0.0207641	0	0	0.0828958	0	0.0712504
Cell Wall and Capsule	Capsular and extracellular polysacchrides	Rhamnose_containing_glycans	dTDP-glucose 4,6-dehydratase (EC 4.2.1.46)		0.041425	0	0	0	0	0	0	0.0846262	0.0634115	0	0.0511509	0	0	0	0	0.101709	0.204499	0.515464	0.0231803	0.196078	0.0625391	0.064004	0.120468	74.5445	10		Miscellaneous	Plant-Prokaryote DOE project	Iron-sulfur_cluster_assembly	Iron-sulfur cluster assembly ATPase protein SufC		0.235078	0.0612745	0	0.0283607	0.131176	0.121261	0	0	0.103821	0.121212	0	0.193424	0	0
Cell Wall and Capsule	Capsular and extracellular polysacchrides	Sialic_Acid_Metabolism	Phosphoglucosamine mutase (EC 5.4.2.10)		0.0621375	0.0426621	0	0.1657	0	0	0	0.0564175	0.0634115	0.059453	0	0	0	0.0595238	0	0.101709	0	0.515464	0.069541	0	0	0.0569533	0.114058	74.6014	10		Miscellaneous	Plant-Prokaryote DOE project	PROSC	Aspartokinase (EC 2.7.2.4)		0.0511038	0	0	0.113443	0	0.0404204	0	0.161074	0.0622924	0	0.115562	0.0552639	0	0
Cell Wall and Capsule	Gram-Negative cell wall components	KDO2-Lipid_A_biosynthesis	Lipid-A-disaccharide synthase (EC 2.4.1.182)		0	0.0426621	0.0661813	0.041425	0	0	0.107759	0.0564175	0	0	0	0	0	0	0.148588	0	0.204499	0	0.0231803	0.0490196	0.0312695	0.0367144	0.0557766	74.6381	10		Motility and Chemotaxis	Flagellar motility in Prokaryota	Flagellar_motility	Flagellin		0.112428	0	0	0.0850822	0.349803	0	0.0366972	0.0536913	0	0	0.154083	0	0.359712	0.356252
Cell Wall and Capsule	Gram-Negative cell wall components	Lipopolysaccharide-related_cluster_in_Alphaproteobacteria	Tetraacyldisaccharide 4'-kinase (EC 2.7.1.130)		0.0207125	0	0	0	0.377834	0	0	0.0282087	0.253646	0.059453	0	0.165017	0.0817661	0	0	0	0.204499	0	0.0463607	0	0.0312695	0.0604174	0.103456	74.6985	10		Motility and Chemotaxis	Flagellar motility in Prokaryota	Flagellum	RNA polymerase sigma factor RpoD		0.0613246	0.153186	0	0.0283607	0.131176	0.0808407	0.146789	0.0268456	0	0.242424	0	0.0276319	0	0
Cell Wall and Capsule	NULL	Peptidoglycan_Biosynthesis	Rod shape-determining protein RodA		0.041425	0.0426621	0	0.3314	0	0	0	0.0282087	0.253646	0.713436	0	0	0	0.0595238	0	0.0203417	0	0	0	0.245098	0.156348	0.0900995	0.173995	74.7886	10		Nitrogen Metabolism	NULL	Nitrate_and_nitrite_ammonification	Respiratory nitrate reductase alpha chain (EC 1.7.99.4)		0.0919869	0.183824	0.193673	0	0.174902	0.202102	0	0.0536913	0.0207641	0.121212	0	0	0.719424	0
Clustering-based subsystems	Isoprenoid/cell wall biosynthesis: PREDICTED UNDECAPRENYL DIPHOSPHATE PHOSPHATASE	CBSS-83331.1.peg.3039	Undecaprenyl pyrophosphate synthetase (EC 2.5.1.31)		0.124275	0	0	0.124275	0	0	0	0.0564175	0	0	0.0511509	0.660066	0.0817661	0	0.297177	0.0406835	0	0	0.0231803	0	0.0625391	0.0724538	0.15219	74.8611	10		Protein Metabolism	Protein biosynthesis	Ribosome_LSU_bacterial	LSU ribosomal protein L34p		0.0715454	0.0612745	0	0.0850822	0	0	0.0366972	0.0805369	0.0415282	0	0.0770416	0.0552639	0	0
Clustering-based subsystems	Nucleotidyl-phosphate metabolic cluster	CBSS-222523.1.peg.1311	GTP pyrophosphokinase		0.041425	0.0853242	0	0.1657	0	0	0	0.169252	0.0634115	0.059453	0	0	0	0	0	0.162734	0	0	0.0927214	0.0490196	0.0312695	0.0438243	0.0594908	74.9049	10		Protein Metabolism	Protein biosynthesis	tRNA_aminoacylation,_Glu_and_Gln	Glutaminyl-tRNA synthetase (EC 6.1.1.18)		0.0204415	0	0.129116	0.0850822	0	0	0	0.0805369	0.0415282	0	0.0770416	0.0276319	0	0.0712504
Clustering-based subsystems	NULL	Allophanate_hydrolase_2_and_Biotin_carboxylase_cluster	Biotin carboxyl carrier protein		0.041425	0.0426621	0	0.3314	0.125945	0	0	0.169252	0.253646	0	0	0	0	0	0	0	0.204499	0	0.347705	0.196078	0.125078	0.0875091	0.117941	74.9924	10		Protein Metabolism	Protein biosynthesis	tRNA_aminoacylation,_Phe	Phenylalanyl-tRNA synthetase beta chain (EC 6.1.1.20)		0.0715454	0.0306373	0.129116	0.0567215	0.131176	0.202102	0	0.187919	0.0622924	0.121212	0	0	0	0
Clustering-based subsystems	NULL	Bacterial_Cell_Division	Cell division trigger factor (EC 5.2.1.8)		0.0621375	0	0	0.08285	0	0	0	0.141044	0	0	0.306905	0	0.0408831	0.297619	0	0.34581	0	0	0.231803	0.196078	0.187617	0.0901308	0.120712	75.0826	10		Protein Metabolism	Protein biosynthesis	tRNA_aminoacylation,_Pro	Prolyl-tRNA synthetase (EC 6.1.1.15)		0.0613246	0.0919118	0	0.0283607	0.0874508	0.161681	0.0366972	0	0.166113	0	0	0.0276319	0	0.0712504
Clustering-based subsystems	NULL	Butyrate_metabolism_cluster	Acetyl-CoA acetyltransferase (EC 2.3.1.9)		0.103563	0.170648	0.0661813	0.207125	0	0	0.215517	0.169252	0	0	0	0	0.0817661	0	0	0.101709	0	0	0.0231803	0	0.0312695	0.0557244	0.0760122	75.1383	10		Protein Metabolism	Protein biosynthesis	Universal_GTPases	Signal recognition particle, subunit Ffh SRP54 (TC 3.A.5.1.1)		0.153312	0.0306373	0	0.255247	0.0874508	0.121261	0	0	0	0	0.0385208	0.193424	0	0.106876
Clustering-based subsystems	NULL	CBSS-176280.1.peg.1561	Monofunctional biosynthetic peptidoglycan transglycosylase (EC 2.4.2.-)		0.144988	0.0426621	0	0.124275	0.125945	0	0	0.0564175	0	0.356718	0.102302	0.330033	0	0.0595238	0	0	0	0	0.0231803	0	0	0.0650497	0.104687	75.2033	10		Protein Metabolism	Protein degradation	Aminopeptidases_(EC_3.4.11.-)	Xaa-Pro aminopeptidase (EC 3.4.11.9)		0.0306623	0.0919118	0.129116	0.0850822	0	0.121261	0	0.0536913	0.0207641	0.363636	0.115562	0	0	0.0712504
Clustering-based subsystems	NULL	CBSS-196620.1.peg.2477	Delta-1-pyrroline-5-carboxylate dehydrogenase (EC 1.5.1.12)		0.0207125	0	0	0.1657	0	0	0.215517	0.0846262	0.126823	0.118906	0.0511509	0	0	0	0	0	0	0	0.0231803	0.0490196	0.0625391	0.0437226	0.0636554	75.2471	10		Protein Metabolism	Protein degradation	Dipeptidases_(EC_3.4.13.-)	Aminoacyl-histidine dipeptidase (Peptidase D) (EC 3.4.13.3)		0.0817661	0	0.0645578	0.0283607	0.0874508	0	0.0366972	0.0536913	0.124585	0	0.385208	0.0828958	0	0.285002
Clustering-based subsystems	NULL	CBSS-257314.1.peg.752	Thiol peroxidase, Tpx-type (EC 1.11.1.15)		0.041425	0	0	0	0	0.102041	0	0.0564175	0	0.118906	0	0	0	0.297619	0.297177	0.223759	0	0	0.0463607	0.0490196	0.125078	0.0646573	0.0971633	75.3117	10		Regulation and Cell signaling	NULL	WhiB_and_WhiB-type_regulatory_proteins_	Sporulation regulatory protein WhiB		0.0102208	0.0612745	0.258231	0.113443	0	0.0404204	0.146789	0	0	0	0.0770416	0.0276319	0	0.0712504
Clustering-based subsystems	NULL	KH_domain_RNA_binding_protein_YlqC	KH domain RNA binding protein YlqC		0.0621375	0.0853242	0	0	0.125945	0	0.107759	0	0	0	0.102302	0	0	0	0	0.488202	0	0.257732	0.162262	0.196078	0.156348	0.0830519	0.12211	75.3948	10		Respiration	ATP synthases	F0F1-type_ATP_synthase	ATP synthase A chain (EC 3.6.3.14)		0.0715454	0.0612745	0.0645578	0.0283607	0.0874508	0.202102	0	0.107383	0	0	0.115562	0.0552639	0.359712	0
Clustering-based subsystems	NULL	KH_domain_RNA_binding_protein_YlqC	SSU ribosomal protein S16p		0.103563	0.213311	0	0.041425	0	0	0	0	0	0	0.204604	0	0	0.119048	0.148588	0.650936	0	0	0.185443	0.147059	0.218887	0.0968029	0.152793	75.4916	10		Respiration	ATP synthases	V-Type_ATP_synthase	V-type ATP synthase subunit A (EC 3.6.3.14)		0.0204415	0.0612745	0.0645578	0.198525	0	0	0.146789	0	0.0622924	0	0	0.13816	0	0.142501
Clustering-based subsystems	NULL	Lipopolysaccharide_assembly_cluster	Ribosome hibernation protein YhbH		0.352113	0	0	0.4971	0	0	0	0.169252	0.0634115	0.059453	0	0.165017	0.0817661	0.0595238	0	0	0	0	0.486787	0.147059	0	0.0991182	0.157643	75.5907	10		RNA Metabolism	RNA processing and modification	RNA_methylation	tRNA (Guanine37-N1) -methyltransferase (EC 2.1.1.31)		0.0715454	0.0306373	0.0645578	0	0	0.0808407	0	0.42953	0.186877	0	0.0770416	0.0552639	0	0
Clustering-based subsystems	Protein export?	CBSS-393121.3.peg.2760	Peptide chain release factor 2		0.144988	0	0	0.207125	0	0	0	0	0.0634115	0	0.153453	0.330033	0.0408831	0.297619	0	0.406835	0	0	0.069541	0.245098	0	0.093285	0.130066	75.684	10		RNA Metabolism	RNA processing and modification	RNA_processing_and_degradation,_bacterial	3'-to-5' exoribonuclease RNase R		0.0102208	0	0	0.0567215	0.218627	0.0808407	0.0733945	0.107383	0.0622924	0.242424	0.231125	0.0552639	0	0
DNA Metabolism	DNA replication	DNA-replication	Transcription-repair coupling factor		0	0	0	0	0.251889	0	0	0.0846262	0.190235	0.178359	0.0511509	0	0.245298	0	0	0.081367	0.102249	0.515464	0.0463607	0	0	0.0831905	0.130574	75.7672	10		Virulence, Disease and Defense	Adhesion	Streptococcus_pyogenes_recombinatorial_zone	Signal peptidase I		0.163532	0.0306373	0.129116	0.0283607	0.0437254	0	0	0.0536913	0.0207641	0	0	0	0.359712	0.0712504
Fatty Acids, Lipids, and Isoprenoids	Fatty acids	Fatty_Acid_Biosynthesis_FASII	(3R)-hydroxymyristoyl-[acyl carrier protein] dehydratase (EC 4.2.1.-)		0.103563	0.213311	0	0	0.251889	0	0	0.169252	0.0634115	0	0	0	0.0408831	0.47619	0	0.081367	0	0	0.0463607	0.0490196	0	0.0712022	0.119474	75.8384	10		Virulence, Disease and Defense	Resistance to antibiotics and toxic compounds	Resistance_to_fluoroquinolones	Topoisomerase IV subunit A (EC 5.99.1.-)		0.0102208	0.0612745	0	0.0567215	0.0874508	0.0808407	0.0366972	0	0.103821	0	0.0385208	0	0	0
Membrane Transport	ABC transporters	ABC_transporter_oligopeptide_(TC_3.A.1.5.1)	Oligopeptide transport ATP-binding protein OppF (TC 3.A.1.5.1)		0.08285	0	0	0	0.125945	0.102041	0	0	0.190235	0	0	0	0.0408831	0.119048	0	0.0610252	0	0	0.0231803	0.0490196	0.125078	0.0437764	0.0579813	75.8821	10		Amino Acids and Derivatives	Arginine; urea cycle, polyamines	Arginine_Biosynthesis_extended	Argininosuccinate lyase (EC 4.3.2.1)		0.0204415	0.0612745	0	0	0	0.0404204	0.183486	0.0805369	0.124585	0	0.0770416	0.0276319	0	0
Membrane Transport	NULL	Ton_and_Tol_transport_systems	Biopolymer transport protein ExbD/TolR		0	0	0.0661813	0	0.125945	0.102041	0	0	0.0634115	0	0.0511509	0	0.0408831	0	0.297177	0.0203417	0	0	0	0.0490196	0.0312695	0.0403533	0.0695972	75.9225	10		Amino Acids and Derivatives	Aromatic amino acids and derivatives	Aromatic_amino_acid_degradation	Tryptophanase (EC 4.1.99.1)		0.173753	0	0.129116	0.510493	0	0.0808407	0	0	0.124585	0	0.46225	0.0552639	0	0.178126
Membrane Transport	NULL	Transport_of_Manganese	Manganese ABC transporter, inner membrane permease protein SitD		0	0	0	0.08285	0.125945	0	0.215517	0	0.126823	0	0.102302	0	0	0.0595238	0	0.203417	0.408998	0	0.0231803	0	0.0625391	0.067195	0.104296	75.9897	10		Carbohydrates	Central carbohydrate metabolism	Entner-Doudoroff_Pathway	Glucokinase (EC 2.7.1.2)		0.0306623	0.0306373	0.193673	0	0.0874508	0.0808407	0.110092	0.0268456	0.0415282	0	0.0385208	0.0552639	0	0
Membrane Transport	Sugar Phosphotransferase Systems, PTS	Galactose-inducible_PTS	Phosphoenolpyruvate-protein phosphotransferase of PTS system (EC 2.7.3.9)		0.0621375	0.0426621	0	0	0	0	0	0.0282087	0	0	0.0511509	0.330033	0	0.119048	0	0.244101	0	0	0.139082	0.0980392	0.531582	0.0783831	0.1368	76.0681	10		Carbohydrates	Central carbohydrate metabolism	Glyoxylate_bypass	Aconitate hydratase (EC 4.2.1.3)		0.0102208	0.306373	0	0.170164	0	0.0808407	0	0.107383	0.0415282	0	0.0385208	0.0552639	0	0
Metabolism of Aromatic Compounds	Anaerobic degradation of aromatic compounds	Anaerobic_benzoate_metabolism	Benzoyl-CoA reductase subunit BadG (EC 1.3.99.15)		0.0621375	0.127986	0.463269	0.041425	0	0.102041	0	0.0282087	0	0.178359	0	0	0.163532	0	0.297177	0	0	0	0	0.147059	0	0.0767236	0.120967	76.1448	10		Carbohydrates	Central carbohydrate metabolism	HPr_kinase_and_hprK_operon_in_Gram-positive_organisms	Prolipoprotein diacylglyceryl transferase (EC 2.4.99.-)		0.0408831	0.0612745	0.0645578	0	0	0.0808407	0.0733945	0.0805369	0.0207641	0	0.0385208	0.0276319	0	0
Metabolism of Aromatic Compounds	Peripheral pathways for catabolism of aromatic compounds	n-Phenylalkanoic_acid_degradation	Long-chain-fatty-acid--CoA ligase (EC 6.2.1.3)		0.124275	0	0	0.08285	0	0	0	0.141044	0	0.118906	0.102302	0	0.0408831	0	0	0.0203417	0	0	0.139082	0.147059	0.156348	0.0510995	0.0630363	76.1959	10		Carbohydrates	Central carbohydrate metabolism	Pentose_phosphate_pathway	Transaldolase (EC 2.2.1.2)		0.0715454	0.0919118	0.0645578	0	0.0874508	0	0.0733945	0.0536913	0.124585	0	0.115562	0	0	0
Miscellaneous	NULL	ZZ_gjo_need_homes	Na+/H+ antiporter		0	0.0426621	0	0.124275	0	0	0.323276	0.564175	0	0.118906	0.204604	0	0.0408831	0.0595238	0	0.142392	0	0	0	0.0490196	0	0.0795103	0.139857	76.2754	10		Carbohydrates	Central carbohydrate metabolism	TCA_Cycle	Fumarate hydratase class II (EC 4.2.1.2)		0.0306623	0.0306373	0	0.0850822	0	0	0.0733945	0	0.145349	0.848485	0.0770416	0.0552639	0	0
Miscellaneous	Plant-Prokaryote DOE project	Scaffold_proteins_for_[4Fe-4S]_cluster_assembly_(MRP_family)	HtrA protease/chaperone protein		0.0621375	0.0426621	0	0	0	0	0	0.0564175	0	0.059453	0	0	0.163532	0.357143	0.148588	0.0406835	0.204499	0	0.254984	0	0	0.0661952	0.101303	76.3416	10		Carbohydrates	Di- and oligosaccharides	Maltose_and_Maltodextrin_Utilization	Maltose/maltodextrin ABC transporter, permease protein MalF		0.0613246	0	0	0.113443	0.131176	0.0404204	0.110092	0	0.124585	0	0	0.0552639	0	0.0712504
Nitrogen Metabolism	NULL	Nitrate_and_nitrite_ammonification	Cytochrome c552 precursor (EC 1.7.2.2)		0.041425	0.0853242	0.0661813	0.41425	0	0	0	0.0282087	0	0.297265	0.204604	0	0.0408831	0	0	0	0	0	0.115902	0	0.0312695	0.0631101	0.111455	76.4047	10		Carbohydrates	Fermentation	Acetoin,_butanediol_metabolism	Dihydrolipoamide acetyltransferase component (E2) of acetoin dehydrogenase complex (EC 2.3.1.-)		0.459935	0.0306373	0	0	0	0	0.110092	0.0268456	0.0415282	0.121212	0	0.0552639	0	0.0356252
Nucleosides and Nucleotides	NULL	Ribonucleotide_reduction	Ribonucleotide reductase of class III (anaerobic), activating protein (EC 1.97.1.4)		0.207125	0	0	0.041425	0.125945	0	0	0.0282087	0.126823	0	0	0.330033	0	0.119048	0	0	0	0.257732	0.0463607	0.0490196	0	0.0634152	0.0966901	76.4681	10		Carbohydrates	Fermentation	Acetoin,_butanediol_metabolism	Dihydrolipoamide dehydrogenase of acetoin dehydrogenase (EC 1.8.1.4)		0.0817661	0.0306373	0	0	0	0.0808407	0.110092	0.0536913	0.249169	0.121212	0	0	0	0
Nucleosides and Nucleotides	Purines	De_Novo_Purine_Biosynthesis	Phosphoribosylformylglycinamidine cyclo-ligase (EC 6.3.3.1)		0.1657	0	0	0.08285	0	0	0.107759	0.282087	0	0.118906	0.255754	0	0	0.119048	0	0.183076	0	0	0.139082	0	0.0625391	0.0722286	0.0912257	76.5404	10		Carbohydrates	NULL	Sugar_utilization_in_Thermotogales	Glycerol kinase (EC 2.7.1.30)		0.0511038	0	0.129116	0.113443	0.218627	0.0404204	0	0.0536913	0	0	0	0.110528	0	0
Nucleosides and Nucleotides	Purines	Purine_conversions	Adenylosuccinate lyase (EC 4.3.2.2)		0.186413	0.0853242	0	0.1657	0	0	0	0.0846262	0	0.059453	0.204604	0	0	0	0	0.101709	0.102249	0	0.208623	0.147059	0	0.0640838	0.0780235	76.6044	10		Carbohydrates	Organic acids	Lactate_utilization	L-lactate permease		0.0613246	0.0919118	0	0.0283607	0.0874508	0	0	0.268456	0.0415282	0	0.308166	0.0552639	0	0.0356252
Nucleosides and Nucleotides	Purines	Purine_conversions	Purine nucleoside phosphorylase (EC 2.4.2.1)		0.186413	0.127986	0	0	0	0.306122	0	0	0.190235	0.178359	0.0511509	0	0	0	0	0	0.204499	0	0.139082	0.0490196	0.0312695	0.0697208	0.0943192	76.6742	10		Cell Division and Cell Cycle	NULL	Bacterial_Cytoskeleton	Cell division protein FtsI [Peptidoglycan synthetase] (EC 2.4.1.129)		0.122649	0	0	0	0.0437254	0.121261	0.183486	0	0.0622924	0	0.0385208	0.110528	0	0
Nucleosides and Nucleotides	Pyrimidines	pyrimidine_conversions	Thymidylate synthase (EC 2.1.1.45)		0.08285	0.0853242	0	0.3314	0	0	0	0	0.0634115	0.059453	0	0	0	0.119048	0.594354	0.12205	0	0	0.115902	0.147059	0	0.0819453	0.14281	76.7561	10		Cell Wall and Capsule	Capsular and extracellular polysacchrides	Rhamnose_containing_glycans	Glycerol-3-phosphate cytidylyltransferase (EC 2.7.7.39)		0.0306623	0.0919118	0	0.0283607	0	0.0404204	0.0733945	0.0268456	0.0622924	0	0.0770416	0	0	0
Phages, Prophages, Transposable elements, Plasmids	Phages, Prophages	Phage_replication	DNA primase (EC 2.7.7.-)		0.0207125	0.127986	0.0661813	0.041425	0	0.102041	0.431034	0	0.253646	0	0	0	0	0	0	0.0610252	0	0	0.115902	0	0.0312695	0.0595821	0.106543	76.8157	10		Cell Wall and Capsule	Capsular and extracellular polysacchrides	Sialic_Acid_Metabolism	Phosphoglucosamine mutase (EC 5.4.2.10)		0.0817661	0	0	0.0283607	0.0874508	0	0	0.268456	0.0622924	0	0.0770416	0.0552639	0	0
Protein Metabolism	Protein biosynthesis	Translation_initiation_factors_bacterial	Methionyl-tRNA formyltransferase (EC 2.1.2.9)		0.0207125	0.0426621	0.132363	0.08285	0	0	0	0.0564175	0	0.059453	0.153453	0	0	0	0	0.0406835	0.102249	0	0.0231803	0	0	0.0340011	0.0475753	76.8497	10		Cell Wall and Capsule	NULL	UDP-N-acetylmuramate_from_Fructose-6-phosphate_Biosynthesis	N-acetylglucosamine-1-phosphate uridyltransferase (EC 2.7.7.23)		0.0306623	0.0306373	0.129116	0.0283607	0	0.0404204	0.0366972	0.0268456	0	0	0	0.0276319	0	0
Protein Metabolism	Protein biosynthesis	Universal_GTPases	GTP-binding protein TypA/BipA		0.0207125	0.0426621	0	0	0	0.408163	0	0	0.0634115	0	0.102302	0	0	0.0595238	0	0.081367	0	0	0.069541	0.0980392	0.0312695	0.0465234	0.0904072	76.8962	10		Clustering-based subsystems	Cell Division	Cell_Division_Cluster	Cell division protein FtsA		0.0613246	0	0	0	0	0.161681	0.110092	0.0536913	0.0415282	0.484848	0.0770416	0.110528	0	0
Protein Metabolism	Protein folding	GroEL_GroES	Heat shock protein 60 family co-chaperone GroES		0.0621375	0.127986	0.198544	0.041425	0	0	0	0.0282087	0	0	0.0511509	0	0.0817661	0	0.148588	0.183076	0	0.257732	0	0	0	0.0562197	0.0797252	76.9524	10		Clustering-based subsystems	Fatty acid metabolic cluster	COG1399	Malonyl CoA-acyl carrier protein transacylase (EC 2.3.1.39)		0.0306623	0.183824	0	0.113443	0.0874508	0	0	0.0536913	0.124585	0.121212	0.0770416	0.110528	0	0
Protein Metabolism	Protein folding	Protein_chaperones	Chaperone protein DnaJ		0.08285	0.0426621	0	0.24855	0	0	0.107759	0.0564175	0	0.356718	0	0.165017	0	0.0595238	0	0.0610252	0	0	0.0463607	0	0	0.058423	0.0942	77.0109	10		Clustering-based subsystems	Isoprenoid/cell wall biosynthesis: PREDICTED UNDECAPRENYL DIPHOSPHATE PHOSPHATASE	CBSS-83331.1.peg.3039	Undecaprenyl pyrophosphate synthetase (EC 2.5.1.31)		0.0204415	0	0.0645578	0.0850822	0	0	0.146789	0.0805369	0.0207641	0	0.231125	0	0	0
Protein Metabolism	Protein folding	Protein_chaperones	Chaperone protein HtpG		0.124275	0.0853242	0	0.08285	0.125945	0	0	0.253879	0	0.178359	0.102302	0	0.0817661	0	0	0.0610252	0	0	0.0463607	0	0	0.054385	0.0716343	77.0652	10		Clustering-based subsystems	Nucleotidyl-phosphate metabolic cluster	CBSS-222523.1.peg.1311	GTP pyrophosphokinase		0.0613246	0.0612745	0	0	0.0437254	0	0.0733945	0	0.0207641	0	0.0770416	0.0552639	0	0
RNA Metabolism	RNA processing and modification	ATP-dependent_RNA_helicases,_bacterial	Cold-shock DEAD-box protein A		0.0621375	0.0853242	0	0	0	0	0	0	0	0	0.306905	0.49505	0.163532	0	0.148588	0.325468	0	0	0.115902	0.0490196	0.125078	0.0893812	0.135807	77.1546	10		Clustering-based subsystems	NULL	Bacterial_Cell_Division	Signal recognition particle receptor protein FtsY (=alpha subunit) (TC 3.A.5.1.1)		0.0613246	0.0612745	0	0.113443	0.0437254	0	0.0366972	0.0536913	0.0207641	0	0	0.0552639	0	0
RNA Metabolism	RNA processing and modification	RNA_processing_and_degradation,_bacterial	3'-to-5' exoribonuclease RNase R		0.0207125	0.0853242	0	0.124275	0	0	0	0	0.126823	0	0	0.330033	0.122649	0	0	0.0406835	0	0	0.069541	0.245098	0.0938086	0.0599499	0.090303	77.2146	10		Clustering-based subsystems	NULL	Bacterial_RNA-metabolizing_Zn-dependent_hydrolases	Cytochrome d ubiquinol oxidase subunit II (EC 1.10.3.-)		0.0204415	0.0919118	0.193673	0	0.131176	0	0	0.0536913	0.0415282	0.121212	0.0385208	0.0828958	0	0.106876
RNA Metabolism	RNA processing and modification	RNA_processing_and_degradation,_bacterial	Cytoplasmic axial filament protein CafA and Ribonuclease G (EC 3.1.4.-)		0.041425	0.0853242	0	0.207125	0	0	0	0.0282087	0.0634115	0	0	0	0	0.119048	0	0.081367	0	0	0.0927214	0.0490196	0.0312695	0.0380438	0.0543557	77.2526	10		Clustering-based subsystems	Putative asociate of RNA polymerase sigma-54 factor rpoN	CBSS-316057.3.peg.1308	RNA polymerase sigma-70 factor		0.0511038	0	0	0.141804	0.0437254	0	0	0	0	0	0.385208	0.110528	0.359712	0.427503
Stress Response	Oxidative stress	Oxidative_stress	Ferroxidase (EC 1.16.3.1)		0.041425	0	0	0.08285	0	0	0	0.310296	0.0634115	0	0.102302	0	0.0408831	0.297619	0	0.101709	0	0	0.0927214	0.147059	0	0.0609655	0.0927671	77.3136	10		Cofactors, Vitamins, Prosthetic Groups, Pigments	Folate and pterines	YgfZ-Iron	COG1272: Predicted membrane protein hemolysin III homolog		0.112428	0.0306373	0.0645578	0.0283607	0.0437254	0	0	0.0268456	0	0	0.192604	0.0276319	0	0
Virulence, Disease and Defense	Resistance to antibiotics and toxic compounds	Resistance_to_fluoroquinolones	Topoisomerase IV subunit A (EC 5.99.1.-)		0.0207125	0.170648	0	0.08285	0	0	0	0.0846262	0.126823	0	0	0	0.0817661	0.119048	0.148588	0.0203417	0	0	0.0231803	0	0	0.0418374	0.0577883	77.3554	10		Cofactors, Vitamins, Prosthetic Groups, Pigments	Folate and pterines	YgfZ	FIG001341: Probable Fe(2+)-trafficking protein YggX		0.0204415	0.0306373	0	0.170164	0.131176	0	0.110092	0.0268456	0	0	0.115562	0	0	0
Amino Acids and Derivatives	Alanine, serine, and glycine	Glycine_and_Serine_Utilization	Glycine dehydrogenase [decarboxylating] (glycine cleavage system P protein) (EC 1.4.4.2)		0.0207125	0.0853242	0	0.08285	0	0	0	0	0.0634115	0	0.102302	0.165017	0	0	0.148588	0.0406835	0	0	0.0231803	0	0	0.0348604	0.0524601	77.3903	9		Cofactors, Vitamins, Prosthetic Groups, Pigments	NAD and NADP	NAD_regulation	NAD synthetase (EC 6.3.1.5)		0.0408831	0.214461	0.129116	0.113443	0	0	0.0366972	0.0805369	0.0622924	0	0.0770416	0.110528	0	0
Amino Acids and Derivatives	Arginine; urea cycle, polyamines	Arginine_Biosynthesis_extended	Argininosuccinate lyase (EC 4.3.2.1)		0	0	0.0661813	0	0	0.306122	0	0.0564175	0	0	0	0	0	0.119048	0	0.0203417	0	0.773196	0.069541	0.0490196	0.125078	0.0754736	0.175635	77.4658	9		Cofactors, Vitamins, Prosthetic Groups, Pigments	Riboflavin, FMN, FAD	Flavodoxin	Flavodoxin		0.0408831	0.122549	0.193673	0.36869	0	0.0404204	0.0366972	0.0536913	0.0207641	0	0.46225	0	0	0
Amino Acids and Derivatives	Arginine; urea cycle, polyamines	Arginine_Deiminase_Pathway	Arginine deiminase (EC 3.5.3.6)		0.08285	0	0	0.041425	0	0.102041	0	0.0282087	0	0	0.153453	0	0	0	0	0.0406835	0.204499	0	0.0463607	0	0.0312695	0.0347995	0.0567921	77.5006	9		Cofactors, Vitamins, Prosthetic Groups, Pigments	Tetrapyrroles	Cobalamin_synthesis	Sirohydrochlorin cobaltochelatase CbiK (EC 4.99.1.3)		0.214636	0.0612745	0	0.0567215	0.0874508	0	0	0.107383	0	0	0	0.193424	0	0.178126
Amino Acids and Derivatives	Arginine; urea cycle, polyamines	Polyamine_Metabolism	Carbamate kinase (EC 2.7.2.2)		0.186413	0.0853242	0	0.08285	0.125945	0	0	0	0	0.118906	0.0511509	0	0	0	0	0.0406835	0.204499	0	0	0	0.0312695	0.0441448	0.0652073	77.5447	9		DNA Metabolism	DNA repair	DNA_repair,_bacterial_RecBCD_pathway	Exodeoxyribonuclease V beta chain (EC 3.1.11.5)		0.0204415	0	0	0.0283607	0.0437254	0.0808407	0.0733945	0.0268456	0.0622924	0	0.0770416	0.0276319	0	0.142501
Amino Acids and Derivatives	Arginine; urea cycle, polyamines	Polyamine_Metabolism	Carboxynorspermidine decarboxylase, putative (EC 4.1.1.-)		0.0207125	0.127986	0	0.124275	0	0	0	0.22567	0.126823	0	0.102302	0	0.0408831	0	0	0	0.204499	0	0.0927214	0	0	0.0507558	0.0733893	77.5955	9		DNA Metabolism	NULL	DNA_structural_proteins,_bacterial	DNA-binding protein HU		0.0102208	0	0	0.0850822	0.0437254	0.0404204	0.0366972	0	0	0	0.115562	0.0828958	0	0.213751
Amino Acids and Derivatives	Lysine, threonine, methionine, and cysteine	Methionine_Biosynthesis	Cysteine synthase (EC 2.5.1.47)		0.0207125	0	0	0.041425	0	0	0	0.0282087	0	0	0.0511509	0	0.0408831	0	0	0.142392	0.204499	0	0.069541	0.0490196	0	0.0308491	0.0531873	77.6263	9		Fatty Acids, Lipids, and Isoprenoids	Isoprenoids	Isoprenoid_Biosynthesis	1-deoxy-D-xylulose 5-phosphate synthase (EC 2.2.1.7)		0.0511038	0.0306373	0	0.0567215	0	0	0.0733945	0.0536913	0.0830565	0	0.154083	0	0	0.0712504
Carbohydrates	Central carbohydrate metabolism	Glycolysis_and_Gluconeogenesis,_including_Archaeal_enzymes	Pyrophosphate--fructose 6-phosphate 1-phosphotransferase, alpha subunit (EC 2.7.1.90)		0.08285	0.0426621	0	0.3314	0	0	0	0.0564175	0	0.237812	0.0511509	0	0	0.238095	0	0	0	0	0	0.0980392	0.125078	0.0601669	0.0966407	77.6865	9		Membrane Transport	ABC transporters	ABC_transporter_oligopeptide_(TC_3.A.1.5.1)	Oligopeptide transport ATP-binding protein OppF (TC 3.A.1.5.1)		0.102208	0.0612745	0	0.0283607	0	0	0.0366972	0.0268456	0.0830565	0	0.0770416	0	0	0.0712504
Carbohydrates	Central carbohydrate metabolism	Glycolysis_and_Gluconeogenesis	Fructose-1,6-bisphosphatase, Bacillus type (EC 3.1.3.11)		0.0621375	0.170648	0	0	0	0	0	0	0	0	0.204604	0	0.163532	0.0595238	0	0.203417	0	0	0.069541	0.196078	0.125078	0.059741	0.0807737	77.7462	9		Membrane Transport	ABC transporters	ABC_transporter_oligopeptide_(TC_3.A.1.5.1)	Oligopeptide transport system permease protein OppB (TC 3.A.1.5.1)		0	0.153186	0	0	0.0874508	0	0.0366972	0.0536913	0.0207641	0	0.0770416	0.0828958	0	0.0712504
Carbohydrates	Central carbohydrate metabolism	Pyruvate_metabolism_I:_anaplerotic_reactions,_PEP	Phosphoenolpyruvate carboxykinase [GTP] (EC 4.1.1.32)		0.0207125	0	0.132363	0.041425	0	0.204082	0	0.0282087	0	0	0	0	0	0	0	0.12205	0	0.257732	0.0927214	0.0490196	0	0.0451578	0.0747022	77.7914	9		Membrane Transport	NULL	Transport_of_Manganese	Manganese ABC transporter, ATP-binding protein SitB		0.0919869	0	0	0	0.0437254	0	0.0733945	0.0805369	0.0830565	0	0.0770416	0.0828958	0	0.0356252
Carbohydrates	Di- and oligosaccharides	Lactose_and_Galactose_Uptake_and_Utilization	Galactokinase (EC 2.7.1.6)		0.0207125	0	0	0	0	0.102041	0.107759	0	0.0634115	0.178359	0	0	0.204415	0.0595238	0	0.0406835	0	0	0	0.0980392	0	0.041664	0.0626211	77.833	9		Membrane Transport	NULL	Transport_of_Manganese	Manganese ABC transporter, inner membrane permease protein SitD		0.0306623	0.0919118	0	0.0567215	0.0437254	0.0808407	0.293578	0.134228	0.0207641	0	0	0	0	0.178126
Carbohydrates	Di- and oligosaccharides	Maltose_and_Maltodextrin_Utilization	Alpha-amylase (EC 3.2.1.1)		0.041425	0.170648	0	0.041425	0.125945	0	0	0.0564175	0	0	0.204604	0	0	0	0	0.0406835	0	0	0.185443	0.196078	0	0.0506033	0.0755569	77.8836	9		Membrane Transport	Protein secretion system, Type II	Predicted_secretion_system_W_clustering_with_cell_division_proteins	Cell division protein FtsX		0.0306623	0	0.0645578	0	0	0.0404204	0.0366972	0.0536913	0.0207641	0	0	0.0552639	0	0.0712504
Carbohydrates	Fermentation	Acetone_Butanol_Ethanol_Synthesis	3-hydroxybutyryl-CoA dehydrogenase (EC 1.1.1.157)		0.0621375	0.0426621	0.0661813	0.041425	0	0.102041	0	0.0282087	0.126823	0	0.102302	0	0.0408831	0	0	0	0	0	0	0	0	0.0291745	0.0408242	77.9128	9		Membrane Transport	Protein translocation across cytoplasmic membrane	HtrA_and_Sec_secretion	Preprotein translocase subunit SecG (TC 3.A.5.1.1)		0.0613246	0.0306373	0	0.0850822	0.0874508	0	0.0733945	0.107383	0.0622924	0	0	0.0552639	0	0
Carbohydrates	Fermentation	Fermentations:_Lactate	L-lactate dehydrogenase (EC 1.1.1.27)		0	0.0426621	0	0	0	0	0	0.0846262	0	0.059453	0.358056	0.330033	0	0.178571	0	0.203417	0	0	0.0927214	0	0.125078	0.07022	0.110364	77.983	9		Miscellaneous	NULL	ZZ_gjo_need_homes	Na+/H+ antiporter		0.0919869	0.153186	0	0.113443	0.0874508	0.161681	0.0733945	0.214765	0.103821	0	0.0770416	0	0	0.0712504
Carbohydrates	Glycoside hydrolases	Predicted_carbohydrate_hydrolases	COG1649 predicted glycoside hydrolase		0.289975	0.0853242	0	0	0	0	0	0	0	0.059453	0.0511509	0	0	0.0595238	0.297177	0	0	0	0.0927214	0.0490196	0.0312695	0.0483626	0.0872451	78.0314	9		Miscellaneous	Plant-Prokaryote DOE project	At5g63420	Zn-dependent hydrolase, RNA-metabolising, CPSF 100 kDa analog		0.0408831	0.0612745	0	0	0.131176	0.0808407	0.0366972	0	0	0.121212	0.0770416	0.0552639	0	0
Carbohydrates	Monosaccharides	Mannose_Metabolism	Phosphomannomutase (EC 5.4.2.8)		0.0621375	0.0426621	0	0	0	0	0	0	0	0	0	0.165017	0.0817661	0	0	0.0203417	0.102249	0	0.0463607	0.0490196	0.0625391	0.0300997	0.0446674	78.0615	9		Miscellaneous	Plant-Prokaryote DOE project	Conserved_gene_cluster_possibly_involved_in_RNA_metabolism	Serine acetyltransferase (EC 2.3.1.30)		0.0306623	0.0612745	0	0	0.0874508	0.0404204	0.0366972	0.0536913	0	0	0.192604	0.0276319	0	0
Carbohydrates	NULL	Unknown_carbohydrate_utilization_(_cluster_Ydj_)	Peptide methionine sulfoxide reductase MsrB (EC 1.8.4.12)		0.103563	0	0.0661813	0	0	0	0	0.0846262	0	0	0.102302	0	0.0408831	0.238095	0	0.0203417	0.408998	0	0	0	0.0625391	0.0536919	0.100538	78.1152	9		Miscellaneous	Plant-Prokaryote DOE project	Experimental_-_Histidine_Degradation	Urocanate hydratase (EC 4.2.1.49)		0.0408831	0.0306373	0	0.141804	0	0.363783	0	0	0.0415282	0	0.0770416	0.0276319	0	0.213751
Carbohydrates	Polysaccharides	Cellulosome	SusC, outer membrane protein involved in starch binding		0.0207125	0	0	0.207125	0.125945	0	0.107759	0.0564175	0	0	0	0	0	0	0	0.0406835	0	0	0.0463607	0.147059	0.125078	0.0417685	0.06262	78.157	9		Miscellaneous	Plant-Prokaryote DOE project	Iojap	V-type ATP synthase subunit K (EC 3.6.3.14)		0.0102208	0	0	0.113443	0.0437254	0	0.0733945	0.0268456	0	0	0.115562	0.0828958	0.719424	0.0712504
Carbohydrates	Sugar alcohols	Ethanolamine_utilization	Phosphate acetyltransferase (EC 2.3.1.8)		0.24855	0	0	0.207125	0	0	0.107759	0.141044	0.126823	0	0.511509	0	0	0	0	0.101709	0	0	0.162262	0	0.250156	0.0884256	0.132091	78.2454	9		Motility and Chemotaxis	NULL	Bacterial_Chemotaxis	Maltose/maltodextrin ABC transporter, substrate binding periplasmic protein MalE		0.0919869	0.122549	0	0	0.174902	0.0404204	0.146789	0	0.0207641	0	0	0.0828958	0	0.0712504
Cell Wall and Capsule	Gram-Negative cell wall components	KDO2-Lipid_A_biosynthesis	UDP-3-O-[3-hydroxymyristoyl] glucosamine N-acyltransferase (EC 2.3.1.-)		0.0207125	0.0426621	0	0.124275	0	0	0	0.112835	0.253646	0	0	0	0	0	0.148588	0.12205	0	0	0.0463607	0.0490196	0	0.0438167	0.0692714	78.2892	9		Nitrogen Metabolism	NULL	Denitrification	Nitrous-oxide reductase (EC 1.7.99.6)		0	0.0612745	0	0.0850822	0.0437254	0	0.330275	0.456376	0.0622924	0.121212	0	0.0552639	0	0
Cell Wall and Capsule	Gram-Negative cell wall components	Lipid_A-Ara4N_pathway_(_Polymyxin_resistance_)	UDP-glucose dehydrogenase (EC 1.1.1.22)		0.041425	0.0853242	0.0661813	0.372825	0.125945	0	0	0.0564175	0	0	0	0	0	0	0	0	0.408998	0	0.162262	0.147059	0	0.0698303	0.119217	78.359	9		Nucleosides and Nucleotides	Purines	De_Novo_Purine_Biosynthesis	IMP cyclohydrolase (EC 3.5.4.10)		0.0408831	0.0306373	0	0.0850822	0.0437254	0	0	0	0.0207641	0.242424	0.0385208	0.0276319	0	0
Cell Wall and Capsule	Gram-Negative cell wall components	Outer_membrane	Outer membrane protein H precursor		0.269263	0	0	0.041425	0	0	0.107759	0.112835	0.0634115	0	0	0	0	0.119048	0	0	0.102249	0	0.324525	0.196078	0	0.0636473	0.0964113	78.4227	9		Nucleosides and Nucleotides	Purines	Purine_conversions	2',3'-cyclic-nucleotide 2'-phosphodiesterase (EC 3.1.4.16)		0.0511038	0	0.0645578	0.0283607	0.0437254	0	0.256881	0.107383	0.0830565	0	0.192604	0	0	0.249377
Cell Wall and Capsule	Gram-Negative cell wall components	Perosamine_Synthesis_Vibrio	Mannose-1-phosphate guanylyltransferase (GDP) (EC 2.7.7.22)		0.0207125	0	0	0.08285	0	0	0.107759	0.0282087	0	0.118906	0	0	0	0.238095	0	0.0406835	0	0	0.0463607	0.0980392	0	0.0372197	0.0611774	78.4599	9		Nucleosides and Nucleotides	Pyrimidines	Novel_non-oxidative_pathway_of_Uracil_catabolism	Uracil phosphoribosyltransferase (EC 2.4.2.9)		0.0715454	0.183824	0.0645578	0.0850822	0.0874508	0	0	0	0	0.121212	0.115562	0.0276319	0	0
Clustering-based subsystems	NULL	Bacterial_Cell_Division	Signal recognition particle receptor protein FtsY (=alpha subunit) (TC 3.A.5.1.1)		0	0.0853242	0	0.124275	0.125945	0	0	0.0564175	0	0	0.306905	0	0.0817661	0	0	0.0406835	0	0	0	0.0490196	0.0312695	0.0429336	0.0738149	78.5028	9		Nucleosides and Nucleotides	Pyrimidines	pyrimidine_conversions	Cytidylate kinase (EC 2.7.4.14)		0.0919869	0.153186	0.129116	0.0567215	0	0	0.0366972	0.0268456	0.124585	0	0	0.0552639	0	0.0712504
Clustering-based subsystems	NULL	CBSS-251221.1.peg.1863	Phosphoribosylaminoimidazole-succinocarboxamide synthase (EC 6.3.2.6)		0.08285	0.0853242	0	0	0	0	0	0	0.126823	0.178359	0.153453	0	0.286182	0	0	0.0406835	0	0	0.185443	0.0980392	0	0.0589122	0.0837437	78.5617	9		Nucleosides and Nucleotides	Pyrimidines	pyrimidine_conversions	Deoxycytidine triphosphate deaminase (EC 3.5.4.13)		0.194195	0.0919118	0	0.0850822	0.0437254	0.0404204	0.0733945	0.0536913	0.0830565	0	0	0	0	0
Clustering-based subsystems	NULL	CBSS-393121.3.peg.1913	ATP-dependent DNA helicase UvrD/PcrA		0	0	0	0	0	0	0.215517	0.0564175	0.126823	0	0.153453	0.165017	0	0	0	0.081367	0.204499	0	0.0231803	0.0490196	0	0.0512044	0.0751045	78.6129	9		Nucleosides and Nucleotides	Pyrimidines	pyrimidine_conversions	Thymidylate synthase (EC 2.1.1.45)		0.0511038	0	0.0645578	0	0.0874508	0.121261	0	0.134228	0.103821	0	0	0.0552639	0	0.0712504
Clustering-based subsystems	NULL	DNA_replication_cluster_1	DNA polymerase III beta subunit (EC 2.7.7.7)		0.0207125	0	0	0	0	0	0	0.0564175	0.0634115	0	0	0.330033	0.0408831	0	0	0.0203417	0	1.03093	0.0231803	0.0980392	0	0.0801879	0.229844	78.6931	9		Phages, Prophages, Transposable elements, Plasmids	Phages, Prophages	Phage_integration_and_excision	Integrase		0.0306623	0.0612745	0	0.0850822	0	0.0404204	0	0	0.0830565	0.121212	0.0385208	0.0276319	0	0.106876
Cofactors, Vitamins, Prosthetic Groups, Pigments	Folate and pterines	5-FCL-like_protein	Dihydrolipoamide dehydrogenase (EC 1.8.1.4)		0.08285	0	0	0.08285	0	0.204082	0	0.0564175	0	0	0.153453	0	0	0.0595238	0	0.101709	0	0	0	0.0980392	0.0625391	0.0429268	0.0595071	78.7361	9		Phosphorus Metabolism	NULL	Phosphate_metabolism	Pyrophosphate-energized proton pump (EC 3.6.1.1)		0.0306623	0	0.0645578	0.0567215	0.0874508	0	0.183486	0	0.103821	0	0.269646	0.0828958	0	0.0356252
Cofactors, Vitamins, Prosthetic Groups, Pigments	Folate and pterines	YgfZ-Iron	COG1272: Predicted membrane protein hemolysin III homolog		0.041425	0.213311	0.0661813	0.1657	0	0	0	0.0564175	0	0	0.204604	0	0.0817661	0	0	0.0406835	0	0	0.208623	0	0	0.0513672	0.0776381	78.7874	9		Protein Metabolism	Protein biosynthesis	tRNA_aminoacylation,_Asp_and_Asn	Aspartyl-tRNA(Asn) synthetase (EC 6.1.1.23)		0.0102208	0.245098	0	0.0283607	0.131176	0.202102	0.0366972	0.0805369	0.0207641	0	0	0	0	0
Cofactors, Vitamins, Prosthetic Groups, Pigments	Folate and pterines	YgfZ-Iron	DUF1794		0.041425	0	0	0	0.125945	0	0	0.0564175	0	0.178359	0	0	0	0.0595238	0.148588	0.142392	0	0	0.0463607	0	0.0625391	0.0410262	0.0588151	78.8285	9		Protein Metabolism	Protein biosynthesis	tRNA_aminoacylation,_Phe	Phenylalanyl-tRNA synthetase alpha chain (EC 6.1.1.20)		0.0511038	0	0	0	0.131176	0.0808407	0	0.107383	0.0415282	0	0	0.0276319	0	0.0712504
Cofactors, Vitamins, Prosthetic Groups, Pigments	Folate and pterines	YgfZ	FIG001341: Probable Fe(2+)-trafficking protein YggX		0.08285	0.127986	0	0.041425	0.251889	0	0	0.0282087	0.253646	0	0	0	0	0	0	0	0	1.03093	0	0.343137	0.0625391	0.105839	0.234816	78.9343	9		Protein Metabolism	Protein degradation	Protein_degradation	Aminopeptidase C (EC 3.4.22.40)		0.0204415	0	0	0.226886	0	0.0404204	0.0366972	0	0.0622924	0	0.192604	0.0276319	0	0.213751
Cofactors, Vitamins, Prosthetic Groups, Pigments	Folate and pterines	YgfZ	Thiazole biosynthesis protein ThiH		0.08285	0.0426621	0	0	0.251889	0	0	0	0	0	0.102302	0	0.0408831	0	0	0.0406835	0	0	0.0927214	0.147059	0.0938086	0.0426123	0.0658848	78.9769	9		Protein Metabolism	Protein degradation	Proteolysis_in_bacteria,_ATP-dependent	ATP-dependent Clp protease ATP-binding subunit ClpA		0.0919869	0.122549	0	0.311968	0.0437254	0.121261	0.0733945	0.0805369	0.0830565	0	0.0385208	0.13816	0	0
Cofactors, Vitamins, Prosthetic Groups, Pigments	NAD and NADP	NAD_regulation	L-aspartate oxidase (EC 1.4.3.16)		0.0621375	0.0426621	0	0.08285	0	0	0	0	0	0.178359	0	0	0.163532	0	0	0	0	0.515464	0.162262	0.0980392	0.0625391	0.0651355	0.119908	79.042	9		Protein Metabolism	Protein degradation	Proteolysis_in_bacteria,_ATP-dependent	ATP-dependent Clp protease, ATP-binding subunit ClpC		0.0613246	0.0306373	0	0.113443	0	0.0808407	0.0733945	0.0536913	0.0830565	0	0.0385208	0.0552639	0	0.106876
Cofactors, Vitamins, Prosthetic Groups, Pigments	NAD and NADP	NAD_regulation	Nicotinamidase (EC 3.5.1.19)		0	0	0	0	0.629723	0	0	0	0.0634115	0.118906	0.0511509	0	0.286182	0.178571	0	0.0203417	0	1.03093	0.0927214	0	0	0.117711	0.256121	79.1598	9		Protein Metabolism	Protein degradation	Proteolysis_in_bacteria,_ATP-dependent	ATP-dependent protease La (EC 3.4.21.53)		0.102208	0.0612745	0	0.198525	0	0	0	0.0536913	0.0207641	0	0.0770416	0.0276319	0	0.0356252
Cofactors, Vitamins, Prosthetic Groups, Pigments	NAD and NADP	NAD_regulation	Quinolinate phosphoribosyltransferase [decarboxylating] (EC 2.4.2.19)		0.0207125	0	0	0.041425	0.125945	0	0	0.0282087	0	0.237812	0	0.165017	0.0817661	0	0	0	0	0	0.139082	0.0490196	0	0.0423327	0.0683327	79.2021	9		Protein Metabolism	Protein processing and modification	N-linked_Glycosylation_in_Bacteria	UDP-glucose 4-epimerase (EC 5.1.3.2)		0.0306623	0	0	0.255247	0	0.0808407	0.0366972	0.0268456	0	0.363636	0.0770416	0.0552639	0	0
DNA Metabolism	DNA repair	DNA_repair,_bacterial_RecBCD_pathway	Exodeoxyribonuclease V beta chain (EC 3.1.11.5)		0.0621375	0	0	0.1657	0	0.102041	0	0.0564175	0	0	0.0511509	0	0	0	0	0.0406835	0	0.257732	0.0463607	0.147059	0	0.0442515	0.0700941	79.2463	9		Respiration	Electron donating reactions	Respiratory_Complex_I	NADH-ubiquinone oxidoreductase chain F (EC 1.6.5.3)		0.0204415	0	0.0645578	0	0.0437254	0.0404204	0.110092	0.0268456	0	0	0.0770416	0.0276319	0	0
DNA Metabolism	DNA repair	DNA_repair,_bacterial	DNA polymerase-like protein PA0670		0	0.0853242	0	0	0	0	0	0.0846262	0.126823	0.118906	0	0	0.0408831	0.238095	0	0	0	0	0.069541	0.196078	0.125078	0.0516836	0.0727522	79.298	9		Respiration	Electron donating reactions	Respiratory_Complex_I	NADH-ubiquinone oxidoreductase chain L (EC 1.6.5.3)		0.0204415	0.0612745	0.129116	0.0850822	0.0437254	0.0404204	0	0.134228	0.103821	0	0	0	0	0
DNA Metabolism	DNA replication	DNA-replication	ATP-dependent DNA helicase RecQ		0.08285	0.0853242	0	0	0.125945	0	0	0.0282087	0	0	0.0511509	0	0	0	0	0.0203417	0.204499	0.257732	0.231803	0	0	0.0518026	0.0835036	79.3498	9		RNA Metabolism	RNA processing and modification	16S_rRNA_modification_within_P_site_of_ribosome	rRNA small subunit methyltransferase I		0.0715454	0.0919118	0.0645578	0.0567215	0	0.0404204	0.0733945	0	0	0	0.0385208	0	0	0.0356252
Fatty Acids, Lipids, and Isoprenoids	Fatty acids	Fatty_Acid_Biosynthesis_FASII	Enoyl-[acyl-carrier-protein] reductase [FMN] (EC 1.3.1.9)		0.103563	0.0426621	0	0	0.251889	0	0	0.0564175	0.0634115	0	0	0	0	0	0	0.0610252	0.204499	0	0.139082	0.0490196	0	0.0462652	0.0726423	79.3961	9		RNA Metabolism	RNA processing and modification	RNA_methylation	Ribosomal RNA large subunit methyltransferase N (EC 2.1.1.-)		0	0.0306373	0	0	0.0437254	0.0404204	0.0366972	0.0536913	0	0	0	0.0276319	0	0.0356252
Fatty Acids, Lipids, and Isoprenoids	Isoprenoids	Isoprenoid_Biosynthesis	1-deoxy-D-xylulose 5-phosphate synthase (EC 2.2.1.7)		0.041425	0.0426621	0.132363	0	0	0	0.215517	0	0	0	0	0	0.0817661	0.119048	0	0	0	0	0.069541	0.245098	0.0312695	0.0466043	0.0737012	79.4427	9		RNA Metabolism	RNA processing and modification	RNA_pseudouridine_syntheses	Ribosomal large subunit pseudouridine synthase D (EC 4.2.1.70)		0.0204415	0	0.129116	0.0850822	0	0	0.0366972	0.0268456	0.124585	0	0.0770416	0.0552639	0	0
Membrane Transport	ABC transporters	ABC_transporter_oligopeptide_(TC_3.A.1.5.1)	Oligopeptide ABC transporter, periplasmic oligopeptide-binding protein OppA (TC 3.A.1.5.1)		0.08285	0	0.132363	0	0.251889	0	0	0.22567	0.126823	0.118906	0.102302	0	0.0408831	0.297619	0	0	0	0	0	0	0	0.0656812	0.0946313	79.5084	9		RNA Metabolism	RNA processing and modification	tRNA_modification_Bacteria	S-adenosylmethionine:tRNA ribosyltransferase-isomerase (EC 5.-.-.-)		0.0204415	0.0612745	0	0.198525	0	0.0808407	0	0.0536913	0.0830565	0	0.0385208	0.0276319	0	0.249377
Miscellaneous	Plant-Prokaryote DOE project	Iron-sulfur_cluster_assembly	Ferritin-like protein 2		0.103563	0.0853242	0	0	0	0	0	0.169252	0.0634115	0	0.102302	0	0	0.297619	0.297177	0	0	0	0.0927214	0	0.0938086	0.0621514	0.0933564	79.5705	9		RNA Metabolism	Transcription	Transcription_factors_bacterial	Transcription termination factor Rho		0.0306623	0.245098	0	0.0850822	0	0.242522	0.0366972	0	0.0415282	0	0.115562	0.0552639	0	0.0712504
Miscellaneous	Plant-Prokaryote DOE project	Synechocystis_experimental	prolyl oligopeptidase family protein		0.08285	0	0	0.124275	0.251889	0	0.215517	0.282087	0.634115	0	0	0	0	0.178571	0	0	0	0	0	0.0980392	0.156348	0.0963663	0.155693	79.6669	9		Stress Response	Oxidative stress	Oxidative_stress	Alkyl hydroperoxide reductase subunit C-like protein		0.0408831	0	0.258231	0.113443	0.218627	0	0.0366972	0	0	0	0.154083	0.0828958	0	0
Motility and Chemotaxis	Flagellar motility in Prokaryota	Flagellum	Flagellar hook-associated protein FlgL		0.08285	0	0	0.08285	0.503778	0	0.107759	0	0	0.059453	0.0511509	0	0.0408831	0	0	0	0	0	0.0231803	0.0980392	0	0.0499973	0.110592	79.7169	9		Virulence, Disease and Defense	Resistance to antibiotics and toxic compounds	Methicillin_resistance_in_Staphylococci	UDP-N-acetylmuramoylalanyl-D-glutamyl-2,6-diaminopimelate--D-alanyl-D-alanine ligase (EC 6.3.2.10)		0.0715454	0.0919118	0.0645578	0	0	0.0808407	0	0.0268456	0.0415282	0	0.0385208	0.0276319	0	0
Nucleosides and Nucleotides	NULL	Ribonucleotide_reduction	Ribonucleotide reductase of class II (coenzyme B12-dependent) (EC 1.17.4.1)		0.0621375	0.0853242	0	0.207125	0	0	0	0.141044	0	0	0.102302	0	0	0.297619	0	0	0	0	0.0927214	0.0490196	0.156348	0.05684	0.0838381	79.7737	9		Virulence, Disease and Defense	Resistance to antibiotics and toxic compounds	Streptococcus_pneumoniae_Vancomycin_Tolerance_Locus	ABC transporter membrane-spanning permease, Pep export, Vex3		0.0102208	0.153186	0	0	0	0	0.110092	0	0.0415282	0	0	0.221056	0.719424	0.178126
Nucleosides and Nucleotides	Purines	De_Novo_Purine_Biosynthesis	Amidophosphoribosyltransferase (EC 2.4.2.14)		0.0621375	0	0	0	0	0.102041	0.107759	0	0.190235	0.118906	0.102302	0	0	0	0	0.0406835	0	0	0.162262	0	0.125078	0.0481621	0.0638734	79.8219	9		Amino Acids and Derivatives	Alanine, serine, and glycine	Glycine_and_Serine_Utilization	Phosphoserine phosphatase (EC 3.1.3.3)		0.0204415	0	0.129116	0	0	0	0.0366972	0.0268456	0	0	0.0770416	0	0	0.0712504
Nucleosides and Nucleotides	Purines	De_Novo_Purine_Biosynthesis	Phosphoribosylaminoimidazole carboxylase catalytic subunit (EC 4.1.1.21)		0.041425	0.0853242	0.132363	0	0.125945	0	0	0.0564175	0	0	0.153453	0	0	0	0	0	0	0	0.0463607	0.0980392	0.125078	0.0411621	0.0551968	79.8631	9		Amino Acids and Derivatives	Alanine, serine, and glycine	Glycine_and_Serine_Utilization	Seryl-tRNA synthetase (EC 6.1.1.11)		0.0715454	0	0	0	0	0.0404204	0	0.107383	0.0622924	0	0.192604	0.0552639	0	0
Nucleosides and Nucleotides	Purines	Purine_conversions	5'-nucleotidase (EC 3.1.3.5)		0.144988	0	0	0	0	0	0	0	0	0.059453	0.102302	0.330033	0.0408831	0	0	0.0406835	0	0	0.0463607	0.0980392	0.0625391	0.044061	0.078158	79.9071	9		Amino Acids and Derivatives	Alanine, serine, and glycine	Glycine_Biosynthesis	2-amino-3-ketobutyrate coenzyme A ligase (EC 2.3.1.29)		0.153312	0	0.258231	0.0850822	0	0	0	0	0	0	0.0770416	0.193424	0.359712	0
Nucleosides and Nucleotides	Pyrimidines	De_Novo_Pyrimidine_Synthesis	Uracil permease		0	0.170648	0.0661813	0.08285	0	0	0	0.0846262	0	0	0	0	0	0	0	0.0406835	0.102249	0	0.0463607	0.0490196	0.0938086	0.035068	0.0485613	79.9422	9		Amino Acids and Derivatives	Alanine, serine, and glycine	Glycine_cleavage_system	Aminomethyltransferase (glycine cleavage system T protein) (EC 2.1.2.10)		0.0102208	0	0	0.0567215	0	0	0	0.0268456	0.0415282	0.363636	0.0770416	0.0276319	0	0
Nucleosides and Nucleotides	Pyrimidines	Novel_non-oxidative_pathway_of_Uracil_catabolism	Uracil phosphoribosyltransferase (EC 2.4.2.9)		0.0621375	0	0.132363	0.041425	0	0	0	0	0.0634115	0	0.204604	0	0.0817661	0.0595238	0	0.0406835	0.102249	0	0	0	0	0.0375316	0.0555601	79.9797	9		Amino Acids and Derivatives	Arginine; urea cycle, polyamines	Arginine_Biosynthesis_extended	N-acetyl-gamma-glutamyl-phosphate reductase (EC 1.2.1.38)		0	0.0612745	0	0.0283607	0.0874508	0.0808407	0	0.0268456	0	0.242424	0	0	0	0.0356252
Phosphorus Metabolism	NULL	High_affinity_phosphate_transporter_and_control_of_PHO_regulon	Polyphosphate kinase (EC 2.7.4.1)		0.041425	0	0	0	0	0	0	0.22567	0	0.237812	0.102302	0	0	0.119048	0	0.0406835	0	0	0.115902	0.196078	0.0312695	0.0528662	0.0805161	80.0326	9		Amino Acids and Derivatives	Aromatic amino acids and derivatives	Chorismate:_Intermediate_for_synthesis_of_Tryptophan,_PAPA_antibiotics,_PABA,_3-hydroxyanthranilate_and_more.	Tryptophan synthase beta chain (EC 4.2.1.20)		0	0.0919118	0	0.0283607	0.0437254	0.0404204	0.110092	0.0268456	0.0415282	0	0	0	0	0
Phosphorus Metabolism	NULL	Phosphate_metabolism	NAD(P) transhydrogenase alpha subunit (EC 1.6.1.2)		0.103563	0	0.132363	0	0.125945	0	0	0.197461	0	0.118906	0.204604	0	0	0	0	0	0	0	0.185443	0.245098	0.0938086	0.0670091	0.0860427	80.0996	9		Amino Acids and Derivatives	Branched-chain amino acids	Branched_chain_amino_acid_degradation_regulons	Electron transfer flavoprotein, beta subunit		0.13287	0.0919118	0	0.0850822	0.0874508	0.161681	0	0	0.0415282	0	0.231125	0.0552639	0	0
Phosphorus Metabolism	NULL	Phosphate_metabolism	Probable low-affinity inorganic phosphate transporter		0.041425	0.170648	0	0	0	0	0	0	0	0	0.0511509	0	0	0.119048	0	0.081367	0.102249	0	0.0231803	0.0490196	0.0312695	0.0318742	0.048623	80.1315	9		Amino Acids and Derivatives	Lysine, threonine, methionine, and cysteine	Lysine_Biosynthesis_DAP_Pathway	2,3,4,5-tetrahydropyridine-2,6-dicarboxylate N-succinyltransferase (EC 2.3.1.117)		0.0102208	0.0612745	0	0	0.0437254	0	0	0.0268456	0.0415282	0.242424	0	0.0552639	0	0
Protein Metabolism	Protein biosynthesis	tRNA_aminoacylation,_Trp	Tryptophanyl-tRNA synthetase (EC 6.1.1.2)		0.041425	0.0853242	0	0.08285	0	0	0.215517	0.0564175	0	0	0	0	0	0.119048	0	0.0610252	0	0	0.0231803	0.147059	0	0.0396117	0.0602496	80.1711	9		Amino Acids and Derivatives	Lysine, threonine, methionine, and cysteine	Methionine_Biosynthesis	5-methyltetrahydropteroyltriglutamate--homocysteine methyltransferase (EC 2.1.1.14)		0.0511038	0	0	0.0567215	0.0874508	0	0.220183	0.268456	0.0622924	0.121212	0	0.0552639	0	0
Protein Metabolism	Protein folding	Peptidyl-prolyl_cis-trans_isomerase	FKBP-type peptidyl-prolyl cis-trans isomerase SlyD (EC 5.2.1.8)		0.08285	0	0.0661813	0	0	0	0.107759	0.169252	0	0	0	0	0	0	0	0.0406835	0.204499	0	0.0231803	0.196078	0.125078	0.0483601	0.0708849	80.2194	9		Carbohydrates	Central carbohydrate metabolism	Dehydrogenase_complexes	Acetoin dehydrogenase E1 component alpha-subunit (EC 1.2.4.-)		0.0817661	0.0919118	0.0645578	0	0.0437254	0	0	0.0805369	0.0622924	0	0	0.13816	0	0
Protein Metabolism	Protein processing and modification	Signal_peptidase	Lipoprotein signal peptidase (EC 3.4.23.36)		0.041425	0	0.0661813	0.041425	0	0	0	0.0564175	0.126823	0.059453	0	0.165017	0	0	0	0.0406835	0	0	0.0231803	0	0	0.0295526	0.0456597	80.249	9		Carbohydrates	Central carbohydrate metabolism	Dehydrogenase_complexes	Acetoin dehydrogenase E1 component beta-subunit (EC 1.2.4.-)		0.224857	0.122549	0	0	0.0874508	0	0	0.0536913	0.228405	0.121212	0.0385208	0.13816	0	0.0356252
Regulation and Cell signaling	NULL	Two-component_regulatory_systems_in_Campylobacter	Signal transduction histidine kinase CheA (EC 2.7.3.-)		0.08285	0	0	0	0	0.408163	0	0.112835	0	0.178359	0	0.165017	0	0	0.297177	0	0.204499	0.773196	0.0927214	0	0	0.110229	0.190609	80.3592	9		Carbohydrates	Central carbohydrate metabolism	Pyruvate_Alanine_Serine_Interconversions	Alanine dehydrogenase (EC 1.4.1.1)		0.0204415	0	0.129116	0.0283607	0.0874508	0.0404204	0.146789	0	0	0	0	0	0.359712	0
Regulation and Cell signaling	Regulation of virulence	Streptococcal_Mga_Regulon	Two-component system response regulator		0.0621375	0.0853242	0	0.124275	0	0	0	0.112835	0	0	0.153453	0	0.0817661	0.0595238	0	0.0203417	0	0	0	0.0490196	0	0.0356512	0.0496081	80.3949	9		Carbohydrates	Central carbohydrate metabolism	TCA_Cycle	2-oxoglutarate dehydrogenase E1 component (EC 1.2.4.2)		0	0.0612745	0.0645578	0	0	0.0404204	0	0.0805369	0.103821	0.242424	0	0.0552639	0	0.0712504
Respiration	Electron donating reactions	Na(+)-translocating_NADH-quinone_oxidoreductase_and_rnf-like_group_of_electron_transport_complexes	Electron transport complex protein RnfE		0.0207125	0	0	0.08285	0	0	0	0.141044	0	0.059453	0.0511509	0.165017	0	0	0	0	0	0	0.0231803	0.245098	0.0625391	0.0405259	0.0673053	80.4354	9		Carbohydrates	Central carbohydrate metabolism	TCA_Cycle	Isocitrate dehydrogenase [NADP] (EC 1.1.1.42)		0.0408831	0.0306373	0	0.0567215	0.0874508	0	0.183486	0.241611	0.124585	0	0	0.0828958	0	0
Respiration	Electron donating reactions	Na(+)-translocating_NADH-quinone_oxidoreductase_and_rnf-like_group_of_electron_transport_complexes	Na(+)-translocating NADH-quinone reductase subunit B (EC 1.6.5.-)		0.0207125	0.127986	0.132363	0.041425	0	0	0	0	0	0	0.0511509	0	0	0	0	0.0406835	0.306748	0.257732	0.0927214	0	0	0.0510249	0.087966	80.4864	9		Carbohydrates	Di- and oligosaccharides	Lactose_and_Galactose_Uptake_and_Utilization	Galactokinase (EC 2.7.1.6)		0.0408831	0.0306373	0	0.0283607	0	0.0808407	0	0	0	0	0.0385208	0.0276319	0	0.106876
Respiration	NULL	Biogenesis_of_c-type_cytochromes	Cytochrome c-type biogenesis protein DsbD, protein-disulfide reductase (EC 1.8.1.8)		0	0	0.0661813	0	0	0	0	0.0564175	0.317058	0	0.102302	0	0	0.119048	0.148588	0.0406835	0.204499	0	0	0	0.0312695	0.0517165	0.0845846	80.5381	9		Carbohydrates	Di- and oligosaccharides	Maltose_and_Maltodextrin_Utilization	Alpha-amylase (EC 3.2.1.1)		0.0306623	0.0612745	0.0645578	0.113443	0	0.0404204	0	0	0.0415282	0	0	0	0.359712	0
Stress Response	Oxidative stress	Oxidative_stress	Superoxide reductase (EC 1.15.1.2)		0	0.0853242	0	0.041425	0	0.102041	0	0	0	0	0.0511509	0	0.0817661	0	0	0.142392	0.408998	0	0.0463607	0.0980392	0	0.050357	0.0934811	80.5885	9		Carbohydrates	Di- and oligosaccharides	Maltose_and_Maltodextrin_Utilization	Maltose/maltodextrin ABC transporter, permease protein MalG		0.0408831	0.0919118	0	0.0567215	0	0	0.110092	0.107383	0.186877	0	0	0.0552639	0	0
Amino Acids and Derivatives	Aromatic amino acids and derivatives	Common_Pathway_For_Synthesis_of_Aromatic_Compounds_(DAHP_synthase_to_chorismate)	5-Enolpyruvylshikimate-3-phosphate synthase (EC 2.5.1.19)		0.103563	0	0	0.08285	0	0	0	0	0	0	0.255754	0.330033	0.0817661	0.238095	0	0	0	0	0.0463607	0	0.0625391	0.0571886	0.0981518	80.6457	8		Carbohydrates	NULL	Sugar_utilization_in_Thermotogales	Glucose-6-phosphate 1-dehydrogenase (EC 1.1.1.49)		0	0.0612745	0.129116	0	0	0	0	0.134228	0.0830565	0.121212	0	0.0552639	0	0
Amino Acids and Derivatives	Lysine, threonine, methionine, and cysteine	Lysine_fermentation	3-keto-5-aminohexanoate cleavage enzyme		0.08285	0	0.198544	0	0	0	0	0.112835	0	0.118906	0.153453	0	0.0408831	0.178571	0	0	0	0	0.069541	0	0	0.045504	0.067681	80.6912	8		Carbohydrates	Organic acids	Lactate_utilization	Predicted L-lactate dehydrogenase, Iron-sulfur cluster-binding subunit YkgF		0.0715454	0.0612745	0	0.0567215	0.0874508	0.161681	0	0	0	0	0	0	0	0.0356252
Amino Acids and Derivatives	Lysine, threonine, methionine, and cysteine	Methionine_Degradation	Methionine ABC transporter ATP-binding protein		0.041425	0	0	0.041425	0	0	0	0.0282087	0	0	0	0	0	0.0595238	0	0.0203417	0	0	0.069541	0.0980392	0.0312695	0.0185607	0.0286144	80.7097	8		Cell Division and Cell Cycle	NULL	Bacterial_Cytoskeleton	Chromosome (plasmid) partitioning protein ParA		0.0408831	0	0	0.141804	0	0.121261	0	0.0536913	0	0.242424	0.0770416	0	0	0
Amino Acids and Derivatives	Lysine, threonine, methionine, and cysteine	Threonine_and_Homoserine_Biosynthesis	Aspartate-semialdehyde dehydrogenase (EC 1.2.1.11)		0.0621375	0.0853242	0.132363	0.08285	0	0	0	0.0282087	0	0	0.153453	0	0	0	0	0	0	0	0.0927214	0	0.0312695	0.0318251	0.0490786	80.7416	8		Cell Wall and Capsule	Gram-Negative cell wall components	LOS_core_oligosaccharide_biosynthesis	UDP-galactopyranose mutase (EC 5.4.99.9)		0.0511038	0.0306373	0	0.0567215	0	0	0.0733945	0.0536913	0	0	0.0770416	0.0552639	0	0
Carbohydrates	Central carbohydrate metabolism	HPr_kinase_and_hprK_operon_in_Gram-positive_organisms	Prolipoprotein diacylglyceryl transferase (EC 2.4.99.-)		0	0.0853242	0	0	0	0	0.323276	0	0	0.059453	0	0	0.163532	0	0.148588	0.0610252	0.102249	0	0	0.0490196	0	0.0472604	0.0817988	80.7888	8		Cell Wall and Capsule	NULL	Peptidoglycan_Biosynthesis	D-alanine--D-alanine ligase (EC 6.3.2.4)		0.0511038	0.245098	0.129116	0	0	0	0.110092	0	0.0207641	0	0.0385208	0	0	0
Carbohydrates	Central carbohydrate metabolism	Pyruvate_metabolism_I:_anaplerotic_reactions,_PEP	NADP-dependent malic enzyme (EC 1.1.1.40)		0.041425	0	0.0661813	0.124275	0	0	0	0.0846262	0	0	0.0511509	0	0	0	0	0.0203417	0.102249	0	0.0927214	0	0	0.0277605	0.0415937	80.8166	8		Cell Wall and Capsule	NULL	UDP-N-acetylmuramate_from_Fructose-6-phosphate_Biosynthesis	UDP-N-acetylenolpyruvoylglucosamine reductase (EC 1.1.1.158)		0.0408831	0.122549	0.129116	0.113443	0	0.0404204	0	0.0536913	0	0	0.115562	0	0.359712	0
Carbohydrates	Fermentation	Fermentations:_Mixed_acid	Pyruvate formate-lyase activating enzyme (EC 1.97.1.4)		0.0621375	0.0426621	0	0	0.125945	0	0	0	0	0	0.153453	0	0	0	0	0.305126	0.204499	0	0.0463607	0	0.125078	0.0507267	0.0847848	80.8673	8		Clustering-based subsystems	Cell Division	Cell_Division_Cluster	UDP-N-acetylglucosamine--N-acetylmuramyl-(pentapeptide) pyrophosphoryl-undecaprenol N-acetylglucosamine transferase (EC 2.4.1.227)		0.0408831	0	0	0.113443	0.0437254	0	0.0733945	0.0536913	0.166113	0	0	0.0276319	0	0
Carbohydrates	Monosaccharides	D-Galacturonate_and_D-Glucuronate_Utilization	2-deoxy-D-gluconate 3-dehydrogenase (EC 1.1.1.125)		0.0207125	0	0.198544	0	0.125945	0	0	0	0.126823	0	0.0511509	0	0.0408831	0.178571	0	0.0610252	0	0	0	0	0	0.0382693	0.0636157	80.9056	8		Clustering-based subsystems	Fatty acid metabolic cluster	COG1399	Chromosome partition protein smc		0.102208	0.122549	0	0.0283607	0	0	0	0.107383	0.0622924	0	0.0770416	0.0828958	0	0.0712504
Carbohydrates	NULL	Sugar_utilization_in_Thermotogales	Beta-hexosaminidase (EC 3.2.1.52)		0.124275	0	0	0	0.503778	0	0	0.0564175	0	0	0.102302	0	0	0.0595238	0	0.101709	0	0	0.069541	0.196078	0	0.0577917	0.116172	80.9634	8		Clustering-based subsystems	Fatty acid metabolic cluster	COG1399	COG1399 protein, clustered with ribosomal protein L32p		0	0.0306373	0	0	0.0874508	0.202102	0	0.107383	0.0415282	0	0	0	0	0
Carbohydrates	Organic acids	Lactate_utilization	L-lactate permease		0.041425	0	0	0	0.251889	0	0	0.0282087	0	0.237812	0.204604	0	0	0.238095	0	0.0610252	0	0	0.069541	0	0	0.0539333	0.0917991	81.0173	8		Clustering-based subsystems	NULL	CBSS-393121.3.peg.1913	ATP-dependent DNA helicase UvrD/PcrA		0.0306623	0.153186	0	0	0	0.121261	0.0733945	0.0536913	0	0	0.0385208	0	0	0.0712504
Carbohydrates	Polysaccharides	Glycogen_metabolism	Glucose-1-phosphate adenylyltransferase (EC 2.7.7.27)		0.08285	0.0853242	0.0661813	0	0	0	0	0.0564175	0	0	0	0	0.122649	0	0	0.12205	0	0	0	0.0490196	0.0938086	0.0323	0.0452439	81.0496	8		Clustering-based subsystems	NULL	CBSS-393121.3.peg.1913	DNA ligase (EC 6.5.1.2)		0.112428	0.214461	0	0.198525	0.131176	0	0.0733945	0	0	0	0.115562	0.0276319	0	0
Carbohydrates	Polysaccharides	Glycogen_metabolism	Glycogen synthase, ADP-glucose transglucosylase (EC 2.4.1.21)		0.041425	0	0.264725	0	0	0	0	0	0	0.059453	0	0	0.163532	0	0	0.0610252	0	0	0.0231803	0.0490196	0.0312695	0.03303	0.0658804	81.0826	8		Clustering-based subsystems	NULL	CTP_synthase_(EC_6.3.4.2)_cluster	Inner membrane protein translocase component YidC, long form		0.0306623	0.0919118	0	0	0	0	0.110092	0.0805369	0	0	0.0385208	0	0	0.285002
Carbohydrates	Polysaccharides	Glycogen_metabolism	Maltodextrin phosphorylase (EC 2.4.1.1)		0	0.127986	0	0	0.125945	0	0	0	0.190235	0	0.102302	0	0	0	0	0.0406835	0	0	0.069541	0.0490196	0.187617	0.0425395	0.0651882	81.1252	8		Clustering-based subsystems	NULL	DNA_replication_cluster_1	DNA polymerase III beta subunit (EC 2.7.7.7)		0.0204415	0.0306373	0	0.0283607	0	0	0.0733945	0.0536913	0.145349	0	0.0385208	0	0	0
Cell Division and Cell Cycle	NULL	Bacterial_Cytoskeleton	Septum site-determining protein MinD		0	0.127986	0	0.041425	0.125945	0	0	0	0	0.059453	0.0511509	0	0	0	0	0.0406835	0	0	0.0231803	0.0490196	0	0.0247068	0.0399287	81.1499	8		Clustering-based subsystems	Probably Pyrimidine biosynthesis-related	CBSS-306254.1.peg.1508	Carbamoyl-phosphate synthase small chain (EC 6.3.5.5)		0.0306623	0	0	0	0.0874508	0.0404204	0	0.0805369	0	0	0.115562	0.0276319	0	0
Cell Wall and Capsule	Gram-Negative cell wall components	KDO2-Lipid_A_biosynthesis	2-Keto-3-deoxy-D-manno-octulosonate-8-phosphate synthase (EC 2.5.1.55)		0	0.0426621	0	0	0	0	0	0.0282087	0.126823	0	0.0511509	0	0.0408831	0	0	0.12205	0	0.257732	0.0463607	0	0	0.0340891	0.064053	81.184	8		Cofactors, Vitamins, Prosthetic Groups, Pigments	Folate and pterines	Folate_Biosynthesis	GTP cyclohydrolase I (EC 3.5.4.16) type 1		0.0511038	0.0306373	0	0.113443	0	0.0808407	0.0733945	0.0805369	0	0	0	0.0276319	0	0
Cell Wall and Capsule	Gram-Negative cell wall components	Outer_membrane	Outer membrane protein assembly factor YaeT precursor		0.103563	0	0	0.1657	0	0	0.215517	0.0846262	0	0.059453	0	0	0	0.119048	0	0	0	0	0.0231803	0.0980392	0	0.041387	0.0646825	81.2254	8		DNA Metabolism	NULL	DNA_structural_proteins,_bacterial	DNA-binding protein HBsu		0.0715454	0	0	0.311968	0.0874508	0	0	0.0268456	0	0	0.0770416	0.0276319	0	0.0356252
Cell Wall and Capsule	NULL	Peptidoglycan_biosynthesis--gjo	UDP-N-acetylmuramoylalanyl-D-glutamate--L-lysine ligase (EC 6.3.2.7)		0	0	0	0	0	0	0.107759	0.0282087	0	0	0.153453	0	0	0.119048	0	0.0406835	0	0	0.0231803	0.0490196	0.125078	0.0307823	0.050234	81.2561	8		Fatty Acids, Lipids, and Isoprenoids	Fatty acids	Fatty_Acid_Biosynthesis_FASII	Acetyl-coenzyme A carboxyl transferase beta chain (EC 6.4.1.2)		0.0817661	0	0.0645578	0.0850822	0	0	0	0.0536913	0.0207641	0.121212	0.0770416	0	0	0
Cell Wall and Capsule	NULL	Peptidoglycan_Biosynthesis	D-alanine--D-alanine ligase (EC 6.3.2.4)		0.041425	0.0426621	0	0	0	0.102041	0	0.0282087	0.126823	0	0	0	0	0	0	0.0406835	0	0.257732	0	0.0490196	0	0.0327902	0.0627427	81.2889	8		Fatty Acids, Lipids, and Isoprenoids	Phospholipids	Glycerolipid_and_Glycerophospholipid_Metabolism_in_Bacteria	Cardiolipin synthetase (EC 2.7.8.-)		0.0306623	0	0	0.0283607	0	0.0404204	0	0.0536913	0	0	0.0385208	0.0552639	0.359712	0
Clustering-based subsystems	Clustering-based subsystems	CBSS-280355.3.peg.2835	tRNA nucleotidyltransferase (EC 2.7.7.21) (EC 2.7.7.25)		0.0621375	0	0	0.08285	0	0	0	0.0282087	0	0	0	0	0	0	0.297177	0.0406835	0.102249	0	0.0927214	0	0.187617	0.0425545	0.0767183	81.3315	8		Fatty Acids, Lipids, and Isoprenoids	Phospholipids	Glycerolipid_and_Glycerophospholipid_Metabolism_in_Bacteria	Dihydroxyacetone kinase family protein		0.122649	0	0	0	0	0.0808407	0.183486	0.0268456	0.0622924	0.363636	0.0385208	0.0276319	0	0
Clustering-based subsystems	Cytochrome biogenesis	CBSS-196164.1.peg.1690	Iron-sulfur cluster assembly protein SufD		0.041425	0	0	0.041425	0	0	0.107759	0.0564175	0	0	0	0	0	0.178571	0	0.081367	0	0	0.0463607	0	0.0938086	0.0308159	0.0488583	81.3623	8		Iron acquisition and metabolism	NULL	Campylobacter_Iron_Metabolism	Ferric siderophore transport system, periplasmic binding protein TonB		0.0204415	0	0.129116	0.0283607	0	0	0.0366972	0	0.0207641	0	0.154083	0.0552639	0	0.106876
Clustering-based subsystems	NULL	Aerotolerance_operon_in_Bacteroides_and_potentially_orthologous_operons_in_other_organisms	MoxR-like ATPase in aerotolerance operon		0.041425	0.0426621	0	0.08285	0.377834	0	0	0.0282087	0.0634115	0	0	0	0	0	0	0	0	0	0.0231803	0.0490196	0	0.0337424	0.0827665	81.396	8		Metabolism of Aromatic Compounds	Anaerobic degradation of aromatic compounds	Anaerobic_benzoate_metabolism	Benzoyl-CoA reductase subunit BadE (EC 1.3.99.15)		0.0102208	0	0.193673	0	0.0437254	0.0404204	0	0	0.0207641	0	0.115562	0.193424	0	0.106876
Clustering-based subsystems	NULL	Bacterial_Cell_Division	rRNA small subunit methyltransferase H		0.08285	0.170648	0	0.3314	0	0	0	0	0	0.178359	0.0511509	0	0	0	0	0.0406835	0	0	0.139082	0	0.0625391	0.0503197	0.0871711	81.4464	8		Metabolism of Aromatic Compounds	Peripheral pathways for catabolism of aromatic compounds	n-Phenylalkanoic_acid_degradation	Long-chain-fatty-acid--CoA ligase (EC 6.2.1.3)		0.0408831	0.0306373	0	0.0567215	0	0.0404204	0.0733945	0	0.0415282	0	0.154083	0	0	0
Clustering-based subsystems	NULL	CBSS-176299.4.peg.1996B	Ribosome recycling factor		0.124275	0	0	0.1657	0	0	0	0.0564175	0	0	0	0	0.204415	0.0595238	0	0.0406835	0	0	0.185443	0.0490196	0	0.0421656	0.0680158	81.4885	8		Miscellaneous	Plant-Prokaryote DOE project	At1g14345	RNA-binding protein Jag		0.112428	0.122549	0	0	0.0874508	0.0808407	0.0733945	0.0536913	0.103821	0	0	0.0276319	0	0
Clustering-based subsystems	NULL	CBSS-290633.1.peg.1906	GTP-binding protein EngA		0.0621375	0	0	0	0.251889	0	0	0.112835	0	0.059453	0	0	0	0	0	0.081367	0.204499	0	0.0231803	0.0490196	0	0.0402086	0.0710651	81.5287	8		Miscellaneous	Plant-Prokaryote DOE project	At2g23840	Peptide chain release factor 1		0.112428	0.183824	0	0.0567215	0.0437254	0.323363	0.146789	0	0	0	0.0385208	0	0	0
Clustering-based subsystems	NULL	CBSS-393131.3.peg.612	Transcription accessory protein (S1 RNA-binding domain)		0.08285	0.0426621	0	0.041425	0	0	0	0.0846262	0	0	0	0	0	0.0595238	0	0.0203417	0	0	0.0231803	0	0.125078	0.0228423	0.0365673	81.5516	8		Miscellaneous	Plant-Prokaryote DOE project	At5g37530	Histidyl-tRNA synthetase (EC 6.1.1.21)		0.0511038	0.153186	0	0.0283607	0	0	0	0.107383	0.0622924	0.606061	0.115562	0	1.43885	0
Clustering-based subsystems	NULL	Cluster_co-expressed_with_butyrate_metabolism_cluster	Potassium uptake protein TrkH		0.041425	0.0426621	0.0661813	0	0	0	0	0.169252	0	0	0	0	0.0408831	0	0	0	0.102249	0	0.0463607	0	0.0625391	0.0272168	0.0442682	81.5788	8		Nucleosides and Nucleotides	NULL	Ribonucleotide_reduction	Ribonucleotide reductase of class II (coenzyme B12-dependent) (EC 1.17.4.1)		0.102208	0	0	0.0567215	0.0437254	0	0	0.161074	0	0	0.0385208	0	0.719424	0.0712504
Clustering-based subsystems	NULL	Conserved_gene_cluster_associated_with_Met-tRNA_formyltransferase	Peptide deformylase (EC 3.5.1.88)		0.0621375	0.0426621	0	0	0	0	0	0.0282087	0.0634115	0	0	0	0.0408831	0.0595238	0	0.0610252	0	0	0	0	0.0312695	0.0185296	0.0256943	81.5973	8		Nucleosides and Nucleotides	Purines	De_Novo_Purine_Biosynthesis	Phosphoribosylformylglycinamidine cyclo-ligase (EC 6.3.3.1)		0.0102208	0.0612745	0	0.255247	0	0	0	0.161074	0.0415282	0	0.0770416	0.0552639	0	0.213751
Clustering-based subsystems	NULL	Glutaredoxin_3_containing_cluster	Glycerol-3-phosphate dehydrogenase [NAD(P)+] (EC 1.1.1.94)		0	0	0	0.08285	0	0	0	0	0.0634115	0	0.102302	0	0.0817661	0	0.148588	0.081367	0	0	0.0231803	0.147059	0	0.0347869	0.0517139	81.6321	8		Nucleosides and Nucleotides	Purines	Purine_conversions	Adenylosuccinate lyase (EC 4.3.2.2)		0.0613246	0	0.258231	0.0283607	0.262352	0	0	0.214765	0.0622924	0	0	0.0552639	0	0.498753
Clustering-based subsystems	Probably GTP or GMP signaling related	CBSS-176299.4.peg.1292	GTP pyrophosphokinase (EC 2.7.6.5), (p)ppGpp synthetase I		0	0	0.0661813	0.08285	0	0.204082	0	0	0.0634115	0	0	0	0	0	0	0.0203417	0	0	0.0463607	0.0980392	0.0312695	0.0291684	0.0510883	81.6613	8		Nucleosides and Nucleotides	Purines	Purine_Utilization	Xanthine/uracil/thiamine/ascorbate permease family protein		0.0715454	0	0.129116	0.0283607	0.262352	0	0	0.134228	0	0	0	0.0828958	0	0
Cofactors, Vitamins, Prosthetic Groups, Pigments	Folate and pterines	Folate_Biosynthesis	GTP cyclohydrolase I (EC 3.5.4.16) type 1		0.041425	0	0	0.041425	0	0	0	0.0282087	0.0634115	0	0.204604	0	0	0.178571	0	0.0406835	0	0	0	0	0.0312695	0.0299809	0.0573394	81.6913	8		Phosphorus Metabolism	NULL	Phosphate_metabolism	Manganese-dependent inorganic pyrophosphatase (EC 3.6.1.1)		0.0715454	0.0612745	0	0	0.0437254	0.0404204	0.0366972	0	0	0	0.0385208	0.0276319	0	0.0356252
Cofactors, Vitamins, Prosthetic Groups, Pigments	Riboflavin, FMN, FAD	Riboflavin,_FMN_and_FAD_metabolism	6,7-dimethyl-8-ribityllumazine synthase (EC 2.5.1.9)		0.08285	0.0426621	0	0.08285	0	0	0	0	0	0	0.0511509	0	0.0817661	0.119048	0	0.0203417	0	0	0	0	0.0938086	0.0273561	0.0403244	81.7186	8		Phosphorus Metabolism	NULL	Phosphate_metabolism	NAD(P) transhydrogenase alpha subunit (EC 1.6.1.2)		0.0306623	0.0306373	0	0.113443	0	0	0.0733945	0	0	0	0.0385208	0.0276319	0.719424	0.0712504
Cofactors, Vitamins, Prosthetic Groups, Pigments	Tetrapyrroles	Cobalamin_synthesis	Sirohydrochlorin cobaltochelatase CbiK (EC 4.99.1.3)		0.0621375	0.0853242	0	0	0	0	0	0.0564175	0	0	0	0.330033	0	0	0.297177	0.0406835	0	0	0.069541	0	0.0625391	0.0478025	0.0932673	81.7664	8		Protein Metabolism	Protein biosynthesis	rRNAs	LSU rRNA		0.0204415	0	0.0645578	0	0.0437254	0.202102	0	0.0536913	0	0.121212	0	0.0552639	0	0
Cofactors, Vitamins, Prosthetic Groups, Pigments	Tetrapyrroles	Coenzyme_B12_biosynthesis	Cobalt-precorrin-3b C17-methyltransferase		0	0.0853242	0	0.41425	0	0	0	0.112835	0.253646	0.297265	0	0	0.0408831	0.0595238	0	0	0	0	0	0.147059	0	0.0671803	0.117555	81.8336	8		Protein Metabolism	Protein biosynthesis	tRNA_aminoacylation,_Trp	Tryptophanyl-tRNA synthetase (EC 6.1.1.2)		0.0306623	0.0306373	0.193673	0.0283607	0	0	0.0366972	0	0.0207641	0	0.115562	0	0	0
DNA Metabolism	DNA repair	DNA_repair,_bacterial_UmuCD_system	Error-prone, lesion bypass DNA polymerase V (UmuC)		0.0207125	0	0	0.041425	0	0	0	0	0	0	0.204604	0	0	0.0595238	0	0	0.102249	0	0.0463607	0.294118	0.0625391	0.0395968	0.076696	81.8732	8		Protein Metabolism	Protein biosynthesis	Universal_GTPases	GTP-binding and nucleic acid-binding protein YchF		0.0715454	0.0306373	0	0	0.174902	0	0	0.0805369	0.0622924	0.121212	0	0.0828958	0	0
DNA Metabolism	DNA replication	DNA-replication	Single-stranded-DNA-specific exonuclease RecJ (EC 3.1.-.-)		0	0	0	0.041425	0	0.102041	0	0.112835	0	0	0	0	0	0.119048	0.148588	0.0406835	0	0	0.0927214	0.0980392	0	0.0359705	0.0518669	81.9092	8		Protein Metabolism	Protein folding	Protein_chaperones	Heat shock protein GrpE		0.0919869	0.0919118	0.0645578	0.0283607	0	0	0.0733945	0.107383	0	0	0	0.0276319	0	0
Fatty Acids, Lipids, and Isoprenoids	Fatty acids	Fatty_Acid_Biosynthesis_FASII	Acetyl-coenzyme A carboxyl transferase alpha chain (EC 6.4.1.2)		0.041425	0	0	0	0	0	0.323276	0.0282087	0	0.059453	0	0	0	0.0595238	0.148588	0	0	0	0.0463607	0	0.0938086	0.0381259	0.0763542	81.9473	8		Protein Metabolism	Selenoproteins	Glycine_reductase,_sarcosine_reductase_and_betaine_reductase	Glycine reductase component B alpha subunit (EC 1.21.4.2)		0.235078	0	0.0645578	0.0850822	0	0	0	0	0.0830565	0	0.115562	0.13816	0	0.178126
Fatty Acids, Lipids, and Isoprenoids	Phospholipids	Glycerolipid_and_Glycerophospholipid_Metabolism_in_Bacteria	Phosphatidate cytidylyltransferase (EC 2.7.7.41)		0	0	0	0.041425	0	0	0	0.141044	0	0.118906	0	0	0	0.0595238	0	0.0406835	0	0	0.0463607	0.0490196	0.0625391	0.0266429	0.0415348	81.9739	8		Regulation and Cell signaling	NULL	cAMP_signaling_in_bacteria	Adenine phosphoribosyltransferase (EC 2.4.2.7)		0.0102208	0.122549	0	0	0	0	0.0366972	0	0.0207641	0	0.0385208	0.0276319	0	0
Membrane Transport	ABC transporters	ABC_transporter_branched-chain_amino_acid_(TC_3.A.1.4.1)	High-affinity leucine-specific transport system, periplasmic binding protein LivK (TC 3.A.1.4.1)		0.0207125	0	0	0	0.125945	0	0	0	0.126823	0	0.0511509	0	0	0.178571	0	0.0406835	0	0	0	0.147059	0.0312695	0.0343912	0.0575764	82.0083	8		Regulation and Cell signaling	NULL	Two-component_regulatory_systems_in_Campylobacter	Two-component system histidine kinase		0.0102208	0.0306373	0	0.0567215	0	0	0.0733945	0	0.0830565	0	0	0.0552639	0	0
Membrane Transport	ABC transporters	ABC_transporter_oligopeptide_(TC_3.A.1.5.1)	Oligopeptide transport ATP-binding protein OppD (TC 3.A.1.5.1)		0.1657	0.0426621	0	0	0	0	0	0	0	0	0.102302	0	0.0817661	0	0	0.0610252	0	0	0.0927214	0.0490196	0.250156	0.0402549	0.0669704	82.0486	8		Respiration	ATP synthases	V-Type_ATP_synthase	V-type ATP synthase subunit D (EC 3.6.3.14)		0.0102208	0	0.0645578	0.0850822	0	0.0404204	0	0	0.0830565	0	0	0.0828958	0	0.249377
Membrane Transport	NULL	Transport_of_Manganese	Manganese ABC transporter, ATP-binding protein SitB		0.041425	0	0	0	0	0	0.215517	0	0	0.059453	0	0.165017	0.0408831	0	0	0	0	0	0.0463607	0.0980392	0.0312695	0.0332364	0.0592204	82.0818	8		Respiration	NULL	Biogenesis_of_c-type_cytochromes	Cytochrome c-type biogenesis protein DsbD, protein-disulfide reductase (EC 1.8.1.8)		0.0102208	0	0	0.0283607	0.0874508	0.0808407	0	0	0.0415282	0	0.154083	0	0	0
Miscellaneous	Plant-Prokaryote DOE project	COG0451	Undecaprenyl-diphosphatase (EC 3.6.1.27)		0	0.0426621	0	0.041425	0	0	0	0	0	0.059453	0	0	0.122649	0	0	0.0203417	0	0	0.0231803	0.0490196	0.0938086	0.0215495	0.0350112	82.1034	8		RNA Metabolism	RNA processing and modification	RNA_processing_and_degradation,_bacterial	Cytoplasmic axial filament protein CafA and Ribonuclease G (EC 3.1.4.-)		0.0204415	0	0	0.0567215	0	0.0404204	0	0	0.0622924	0	0.0385208	0	0	0
Miscellaneous	Plant-Prokaryote DOE project	Iron-sulfur_cluster_assembly	Iron-sulfur cluster assembly ATPase protein SufC		0.1657	0.0426621	0	0	0	0	0.107759	0.197461	0	0	0	0	0	0.178571	0	0.325468	0	0	0.0231803	0	0.218887	0.0599852	0.0976173	82.1634	8		RNA Metabolism	RNA processing and modification	rRNA_modification_Bacteria	23S rRNA (guanosine-2'-O-) -methyltransferase rlmB (EC 2.1.1.-)		0.0306623	0	0.193673	0.141804	0.0437254	0	0	0.0536913	0.0622924	0	0	0.0276319	0	0
Miscellaneous	Plant-Prokaryote DOE project	PROSC	Hypothetical protein YggS, proline synthase co-transcribed bacterial homolog PROSC		0	0	0	0.08285	0	0	0	0.0846262	0.0634115	0	0	0	0.0408831	0.119048	0	0.0406835	0	0	0.0463607	0	0.0312695	0.0242444	0.036283	82.1876	8		RNA Metabolism	RNA processing and modification	tRNA_modification_Bacteria	tRNA-guanine transglycosylase (EC 2.4.2.29)		0.0613246	0	0	0	0	0.121261	0	0.0805369	0.0207641	0	0	0.13816	0	0
Motility and Chemotaxis	Flagellar motility in Prokaryota	Flagellar_motility	Flagellar motor switch protein FliM		0.0207125	0.0853242	0.0661813	0	0	0	0	0.0282087	0	0.059453	0	0	0	0	0	0	0	0	0.0927214	0.147059	0.0625391	0.0267714	0.0421328	82.2144	8		RNA Metabolism	Transcription	Transcription_factors_bacterial	Transcription elongation factor GreA		0.0306623	0.0919118	0	0.0850822	0	0	0	0	0.0622924	0	0.0770416	0.0276319	0	0.0356252
Nucleosides and Nucleotides	Purines	De_Novo_Purine_Biosynthesis	Phosphoribosylamine--glycine ligase (EC 6.3.4.13)		0.041425	0.170648	0	0.207125	0	0	0	0	0	0.059453	0	0	0	0	0	0.0610252	0	0	0.069541	0.0980392	0.0312695	0.0351679	0.0593504	82.2495	8		Stress Response	Osmotic stress	Choline_and_Betaine_Uptake_and_Betaine_Biosynthesis	L-proline glycine betaine ABC transport system permease protein ProV (TC 3.A.1.12.1)		0	0.0306373	0.0645578	0.0567215	0	0.0404204	0	0.0268456	0.0207641	0	0.0385208	0.0552639	0	0
Nucleosides and Nucleotides	Purines	Purine_conversions	Guanylate kinase (EC 2.7.4.8)		0.041425	0	0	0.041425	0	0	0	0.0564175	0.0634115	0	0	0	0	0.119048	0	0.0610252	0	0	0.069541	0	0.0938086	0.0260048	0.0373946	82.2755	8		Virulence, Disease and Defense	Resistance to antibiotics and toxic compounds	Resistance_to_fluoroquinolones	Topoisomerase IV subunit B (EC 5.99.1.-)		0.102208	0.214461	0	0.0283607	0.0437254	0	0.110092	0.0536913	0.0830565	0	0.0770416	0	0	0
Nucleosides and Nucleotides	Pyrimidines	De_Novo_Pyrimidine_Synthesis	Dihydroorotate dehydrogenase, catalytic subunit (EC 1.3.3.1)		0.103563	0.0426621	0	0	0.377834	0	0	0.141044	0	0	0.102302	0	0	0	0.148588	0.0406835	0	0	0.0463607	0	0	0.0477636	0.0904535	82.3233	8		Amino Acids and Derivatives	Alanine, serine, and glycine	Glycine_and_Serine_Utilization	D-3-phosphoglycerate dehydrogenase (EC 1.1.1.95)		0.0613246	0	0.129116	0	0.131176	0	0	0	0.0830565	0	0.192604	0.0552639	0	0
Phages, Prophages, Transposable elements, Plasmids	Phages, Prophages	Phage_capsid_proteins	Phage major capsid protein		1.07705	0.0853242	0	0	0.125945	0.612245	0.215517	0	0.126823	0.237812	0	0	0	0	0	0	0	0	0	0	0.0312695	0.119618	0.262451	82.4429	8		Amino Acids and Derivatives	Lysine, threonine, methionine, and cysteine	Threonine_degradation	Threonine dehydratase (EC 4.3.1.19)		0.0919869	0.0306373	0	0.0567215	0	0.0808407	0	0.0268456	0	0.121212	0.0770416	0	0	0
Protein Metabolism	Protein biosynthesis	Ribosome_LSU_bacterial	LSU ribosomal protein L34p		0.0207125	0.127986	0.0661813	0.08285	0	0.102041	0	0	0	0	0	0	0	0	0	0.183076	0	0	0.069541	0	0.0625391	0.0340441	0.0530993	82.477	8		Carbohydrates	Central carbohydrate metabolism	Dehydrogenase_complexes	Dihydrolipoamide dehydrogenase of branched-chain alpha-keto acid dehydrogenase (EC 1.8.1.4)		0.0102208	0	0	0	0.0874508	0.121261	0.0733945	0	0	0.121212	0	0.0276319	0	0
Protein Metabolism	Protein processing and modification	G3E_family_of_P-loop_GTPases_(metallocenter_biosynthesis)	putative periplasmic protein kinase ArgK and related GTPases of G3E family		0.0621375	0.0853242	0	0.24855	0	0	0	0.366714	0.253646	0.237812	0	0	0	0	0	0	0	0	0.139082	0.392157	0	0.0850201	0.132216	82.562	8		Carbohydrates	Central carbohydrate metabolism	Glycolysis_and_Gluconeogenesis	Non-phosphorylating glyceraldehyde-3-phosphate dehydrogenase (NADP) (EC 1.2.1.9)		0.0204415	0.0612745	0	0.0567215	0	0	0	0.0268456	0.124585	0	0.0385208	0.0276319	0	0.285002
Respiration	ATP synthases	F0F1-type_ATP_synthase	ATP synthase gamma chain (EC 3.6.3.14)		0.0207125	0	0.0661813	0	0	0.102041	0.215517	0	0.126823	0	0	0	0	0	0	0.162734	0	0	0.0231803	0	0.156348	0.041597	0.0681472	82.6036	8		Carbohydrates	Central carbohydrate metabolism	Glyoxylate_bypass	Citrate synthase (si) (EC 2.3.3.1)		0.0102208	0	0	0.0567215	0	0.0404204	0.110092	0.268456	0.124585	0.242424	0	0.0552639	0	0
Respiration	Electron accepting reactions	Terminal_cytochrome_oxidases	Cytochrome d ubiquinol oxidase subunit I (EC 1.10.3.-)		0.0621375	0.0426621	0	0	0	0	0	0.22567	0	0.178359	0.306905	0	0	0	0	0	0	0	0.139082	0.0980392	0.156348	0.0575811	0.0912096	82.6612	8		Carbohydrates	Central carbohydrate metabolism	Pyruvate_metabolism_II:_acetyl-CoA,_acetogenesis_from_pyruvate	Dihydrolipoamide acetyltransferase component of pyruvate dehydrogenase complex (EC 2.3.1.12)		0.0306623	0	0	0	0.218627	0	0.183486	0.348993	0	0.242424	0	0.13816	0	0
Respiration	Electron donating reactions	Na(+)-translocating_NADH-quinone_oxidoreductase_and_rnf-like_group_of_electron_transport_complexes	Na(+)-translocating NADH-quinone reductase subunit A (EC 1.6.5.-)		0.08285	0.0426621	0	0	0	0	0.107759	0	0.190235	0.178359	0.102302	0.330033	0	0	0	0	0.204499	0	0	0	0	0.0589856	0.0939253	82.7202	8		Carbohydrates	Di- and oligosaccharides	Maltose_and_Maltodextrin_Utilization	Maltose/maltodextrin transport ATP-binding protein MalK (EC 3.6.3.19)		0.0306623	0.153186	0.129116	0	0.0437254	0	0	0.0805369	0	0.121212	0	0	0	0
Respiration	Electron donating reactions	Succinate_dehydrogenase	Succinate dehydrogenase cytochrome b subunit		0.0621375	0	0	0.08285	0	0.102041	0.215517	0	0	0	0	0	0	0	0	0.081367	0	0	0.185443	0.0980392	0.0312695	0.0408888	0.0648362	82.761	8		Carbohydrates	Monosaccharides	Mannose_Metabolism	Phosphomannomutase (EC 5.4.2.8)		0.0102208	0	0	0	0.0437254	0.161681	0.0366972	0.0268456	0.0415282	0	0	0.0276319	0	0
RNA Metabolism	RNA processing and modification	Queuosine-Archaeosine_Biosynthesis	Peptidyl-prolyl cis-trans isomerase (EC 5.2.1.8)		0	0	0	0.1657	0	0	0	0.112835	0	0.118906	0	0	0.0408831	0	0.594354	0.0610252	0	0	0.069541	0.0980392	0	0.0600611	0.132603	82.8211	8		Carbohydrates	NULL	Sugar_utilization_in_Thermotogales	Beta-hexosaminidase (EC 3.2.1.52)		0.0511038	0.0919118	0	0.141804	0.0874508	0	0	0	0.0622924	0	0.0770416	0.0276319	0	0
RNA Metabolism	RNA processing and modification	RNA_processing_and_degradation,_bacterial	Ribonuclease III (EC 3.1.26.3)		0.0207125	0.0853242	0	0.08285	0	0	0.215517	0.0564175	0	0	0	0	0	0	0	0	0	0	0.0463607	0.147059	0.0312695	0.0326434	0.0576975	82.8538	8		Carbohydrates	Organic acids	Lactate_utilization	Predicted L-lactate dehydrogenase, hypothetical protein subunit YkgG		0	0.0919118	0.0645578	0.0283607	0	0	0	0.0536913	0	0	0.0770416	0	0	0
RNA Metabolism	RNA processing and modification	rRNA_modification_Bacteria	23S rRNA (guanosine-2'-O-) -methyltransferase rlmB (EC 2.1.1.-)		0.041425	0.0853242	0	0	0	0	0	0	0.126823	0	0	0	0	0.0595238	0.297177	0.0406835	0	0	0.139082	0	0.0625391	0.0405989	0.0732236	82.8943	8		Carbohydrates	Polysaccharides	Glycogen_metabolism	Predicted glycogen synthase, ADP-glucose transglucosylase (EC 2.4.1.21), Actinobacterial type		0.0306623	0.0306373	0.193673	0.0850822	0	0	0	0.0536913	0	0.121212	0.0385208	0	0	0
RNA Metabolism	RNA processing and modification	tRNA_modification_Bacteria	tRNA-guanine transglycosylase (EC 2.4.2.29)		0.041425	0.127986	0.132363	0	0	0	0	0.0564175	0	0	0	0	0	0	0.148588	0.0610252	0	0	0.0463607	0	0.0625391	0.032224	0.0494248	82.9266	8		Cell Wall and Capsule	Capsular and extracellular polysacchrides	dTDP-rhamnose_synthesis	dTDP-4-dehydrorhamnose 3,5-epimerase (EC 5.1.3.13)		0.0306623	0	0	0	0.218627	0	0	0.0536913	0.0207641	0	0	0.0552639	0	0
Virulence, Disease and Defense	NULL	Streptococcus_agalactiae_virulome	UDP-N-acetylglucosamine 2-epimerase (EC 5.1.3.14)		0.08285	0	0	0.08285	0	0	0.215517	0	0.126823	0.059453	0	0	0.0408831	0	0	0.0406835	0	0	0	0	0.0312695	0.0323966	0.055704	82.959	8		Cell Wall and Capsule	Gram-Negative cell wall components	Lipid_A-Ara4N_pathway_(_Polymyxin_resistance_)	UDP-glucose dehydrogenase (EC 1.1.1.22)		0.0102208	0	0	0.0567215	0	0	0	0.161074	0	0	0.0385208	0.110528	0	0
Virulence, Disease and Defense	Resistance to antibiotics and toxic compounds	Methicillin_resistance_in_Staphylococci	UDP-N-acetylmuramoylalanyl-D-glutamyl-2,6-diaminopimelate--D-alanyl-D-alanine ligase (EC 6.3.2.10)		0.144988	0	0.0661813	0	0	0	0	0	0	0	0.204604	0	0	0	0.148588	0.0406835	0.204499	0	0.0463607	0.0980392	0	0.0454259	0.0711494	83.0044	8		Cell Wall and Capsule	Gram-Negative cell wall components	Perosamine_Synthesis_Vibrio	Mannose-1-phosphate guanylyltransferase (GDP) (EC 2.7.7.22)		0.0204415	0	0	0.0283607	0	0.0404204	0	0	0.0207641	0	0	0	0.719424	0
Amino Acids and Derivatives	Alanine, serine, and glycine	Glycine_and_Serine_Utilization	Phosphoserine phosphatase (EC 3.1.3.3)		0.041425	0.0426621	0	0.1657	0	0	0	0	0.0634115	0	0	0.330033	0	0	0	0	0	0	0.0463607	0.0980392	0	0.0375063	0.0794214	83.0419	7		Cell Wall and Capsule	Gram-Positive cell wall components	D-Alanyl_Lipoteichoic_Acid_Biosynthesis	D-alanine--poly(phosphoribitol) ligase subunit 1 (EC 6.1.1.13)		0.0204415	0.0306373	0.129116	0	0.0437254	0	0.146789	0.0536913	0.0415282	0.121212	0.0770416	0	0	0
Amino Acids and Derivatives	Arginine; urea cycle, polyamines	Arginine_Biosynthesis_extended	Acetylornithine deacetylase (EC 3.5.1.16)		0.0207125	0.0426621	0	0	0	0.204082	0	0	0	0	0	0	0	0.178571	0	0	0	0.257732	0.0231803	0.0490196	0	0.0369505	0.0763152	83.0789	7		Cell Wall and Capsule	NULL	Peptidoglycan_Biosynthesis	Rare lipoprotein A precursor		0.0102208	0	0	0.0283607	0	0.0808407	0.0733945	0.0268456	0.0207641	0	0.192604	0	0	0
Amino Acids and Derivatives	Arginine; urea cycle, polyamines	Arginine_Deiminase_Pathway	Arginine/ornithine antiporter ArcD		0.144988	0	0.0661813	0	0	0	0	0	0	0	0.204604	0.165017	0	0.0595238	0	0.0610252	0	0	0.0231803	0	0	0.0345009	0.0621701	83.1134	7		Cell Wall and Capsule	NULL	Peptidoglycan_Biosynthesis	UDP-N-acetylglucosamine 1-carboxyvinyltransferase (EC 2.5.1.7)		0	0.0612745	0	0.0567215	0	0.242522	0.146789	0	0.0207641	0	0	0.0828958	0	0
Amino Acids and Derivatives	Glutamine, glutamate, aspartate, asparagine; ammonia assimilation	Glutamine,_Glutamate,_Aspartate_and_Asparagine_Biosynthesis	L-asparaginase I, cytoplasmic (EC 3.5.1.1)		0.0207125	0	0.132363	0	0	0	0	0.0564175	0	0	0.102302	0	0	0.119048	0	0	0	0	0.0231803	0	0.0312695	0.0231091	0.0424678	83.1365	7		Clustering-based subsystems	Carbohydrates	Putative_sugar_ABC_transporter_(ytf_cluster)	Peptide methionine sulfoxide reductase MsrA (EC 1.8.4.11)		0.0408831	0.0612745	0	0	0	0.161681	0.0366972	0	0.0415282	0	0	0.0276319	0	0
Amino Acids and Derivatives	Lysine, threonine, methionine, and cysteine	Lysine_Biosynthesis_DAP_Pathway	Dihydrodipicolinate synthase (EC 4.2.1.52)		0	0	0	0	0	0	0.215517	0.112835	0	0	0	0	0.0408831	0	0.148588	0.0406835	0.204499	0	0.115902	0	0	0.0418528	0.0717819	83.1783	7		Clustering-based subsystems	Cytochrome biogenesis	CBSS-196164.1.peg.461	Glutamate-1-semialdehyde aminotransferase (EC 5.4.3.8)		0	0.0306373	0	0	0	0	0.0366972	0	0	0.606061	0.0385208	0.0552639	0	0
Amino Acids and Derivatives	Lysine, threonine, methionine, and cysteine	Lysine_Biosynthesis_DAP_Pathway	Meso-diaminopimelate D-dehydrogenase (EC 1.4.1.16)		0.0207125	0	0	0	0	0	0	0	0	0.059453	0	0	0	0	0.148588	0	0.204499	0	0.0231803	0.0980392	0.0938086	0.0308705	0.057792	83.2092	7		Clustering-based subsystems	NULL	CBSS-138119.3.peg.2719	Ribosome-binding factor A		0.0715454	0.0612745	0	0.0567215	0.174902	0	0	0	0.0207641	0	0	0.13816	0	0
Amino Acids and Derivatives	Proline and 4-hydroxyproline	Proline,_4-hydroxyproline_uptake_and_utilization	D-proline reductase, 26 kDa subunit (EC 1.21.4.1)		0.0621375	0.0426621	0	0	0.125945	0.102041	0	0.0846262	0	0.059453	0	0	0	0	0	0	0.102249	0	0	0	0	0.0275768	0.0430909	83.2368	7		Clustering-based subsystems	NULL	CBSS-196620.1.peg.2477	Delta-1-pyrroline-5-carboxylate dehydrogenase (EC 1.5.1.12)		0	0	0.0645578	0.0283607	0	0.0404204	0.0366972	0.0268456	0	0	0	0	0	0
Carbohydrates	Central carbohydrate metabolism	Glyoxylate_bypass	Aconitate hydratase (EC 4.2.1.3)		0.0621375	0	0	0.041425	0	0	0	0	0	0.118906	0.153453	0	0	0.0595238	0	0.12205	0	0	0	0	0.156348	0.0339925	0.0556247	83.2708	7		Clustering-based subsystems	NULL	Cell_division-ribosomal_stress_proteins_cluster	Hypoxanthine-guanine phosphoribosyltransferase (EC 2.4.2.8)		0.0204415	0.0919118	0.129116	0.0567215	0	0.0808407	0.0733945	0	0	0	0	0.0276319	0	0
Carbohydrates	Central carbohydrate metabolism	TCA_Cycle	Succinyl-CoA ligase [ADP-forming] beta chain (EC 6.2.1.5)		0	0.0853242	0	0	0	0	0	0	0.190235	0	0	0	0	0	0	0.081367	0.408998	0.773196	0.0463607	0	0.0625391	0.0784771	0.186001	83.3492	7		Clustering-based subsystems	NULL	KH_domain_RNA_binding_protein_YlqC	16S rRNA processing protein RimM		0.0102208	0.183824	0	0	0	0.0404204	0.0366972	0.0268456	0	0	0.0770416	0.110528	0	0
Carbohydrates	Di- and oligosaccharides	Maltose_and_Maltodextrin_Utilization	Aldose 1-epimerase (EC 5.1.3.3)		0.0207125	0	0	0	0	0	0	0.112835	0	0	0	0	0.0817661	0.238095	0	0.0406835	0	0	0.069541	0	0.0312695	0.0283287	0.0579447	83.3776	7		Clustering-based subsystems	Probably GTP or GMP signaling related	CBSS-176299.4.peg.1292	GTP pyrophosphokinase (EC 2.7.6.5), (p)ppGpp synthetase I		0.173753	0.122549	0	0.0283607	0.0437254	0	0.0366972	0	0	0	0.0770416	0	0	0
Carbohydrates	Fermentation	Acetone_Butanol_Ethanol_Synthesis	NADH-dependent butanol dehydrogenase A (EC 1.1.1.-)		0	0	0.330907	0	0	0	0.215517	0.0282087	0.126823	0	0	0	0.0408831	0	0	0	0	0	0.0231803	0	0.0312695	0.0379423	0.085376	83.4155	7		Clustering-based subsystems	Ribosomal Protein L28P relates to a set of uncharacterized proteins	A_Gram-positive_cluster_that_relates_ribosomal_protein_L28P_to_a_set_of_uncharacterized_proteins	Ribosome small subunit-stimulated GTPase EngC		0.0306623	0.0306373	0.0645578	0	0	0	0.0733945	0	0.0207641	0	0	0.0828958	0	0
Carbohydrates	Monosaccharides	Deoxyribose_and_Deoxynucleoside_Catabolism	Ribokinase (EC 2.7.1.15)		0	0	0.0661813	0	0	0.204082	0	0	0	0	0.102302	0.330033	0	0	0	0.0406835	0	0	0.0231803	0.0980392	0	0.0411667	0.0841523	83.4567	7		Cofactors, Vitamins, Prosthetic Groups, Pigments	Folate and pterines	5-FCL-like_protein	Alcohol dehydrogenase (EC 1.1.1.1)		0.0306623	0.0612745	0	0	0	0	0.330275	0.134228	0.207641	0.242424	0	0.193424	0	0
Carbohydrates	Monosaccharides	Mannose_Metabolism	Alpha-1,2-mannosidase		0.103563	0.298635	0.0661813	0.24855	0	0	0	0	0	0	0	0	0	0	0	0.0610252	0	0	0.0463607	0.0490196	0	0.0415873	0.0830728	83.4983	7		Cofactors, Vitamins, Prosthetic Groups, Pigments	Pyridoxine	Pyridoxin_(Vitamin_B6)_Biosynthesis	Phosphoserine aminotransferase (EC 2.6.1.52)		0.143091	0	0.193673	0	0.0437254	0	0.0733945	0	0.145349	0	0.0385208	0.0276319	0	0
Carbohydrates	One-carbon Metabolism	One-carbon_metabolism_by_tetrahydropterines	Methenyltetrahydrofolate cyclohydrolase (EC 3.5.4.9)		0	0.0426621	0	0.041425	0	0	0	0	0	0	0	0	0	0.0595238	0	0.0203417	0	0	0.0231803	0.147059	0.0312695	0.0174029	0.0348384	83.5157	7		Cofactors, Vitamins, Prosthetic Groups, Pigments	Riboflavin, FMN, FAD	Flavodoxin	Flavodoxin 1		0.0204415	0.0306373	0.0645578	0.198525	0	0	0.0366972	0	0	0	0.0385208	0	0	0.0356252
Cell Wall and Capsule	Capsular and extracellular polysacchrides	Alginate_metabolism	Mannose-6-phosphate isomerase (EC 5.3.1.8)		0.08285	0	0	0.041425	0	0	0	0	0	0	0	0.165017	0.0817661	0	0	0.101709	0	0	0.0231803	0.0980392	0	0.028285	0.0480568	83.5439	7		Cofactors, Vitamins, Prosthetic Groups, Pigments	Tetrapyrroles	Cobalamin_synthesis	Cobalt-precorrin-4 C11-methyltransferase (EC 2.1.1.133)		0.0613246	0	0.0645578	0.0850822	0	0.0404204	0	0	0	0	0	0.0276319	0.359712	0.0712504
Cell Wall and Capsule	Capsular and extracellular polysacchrides	dTDP-rhamnose_synthesis	Glucose-1-phosphate thymidylyltransferase (EC 2.7.7.24)		0.041425	0.170648	0.132363	0.041425	0	0	0	0	0	0	0.204604	0	0	0	0	0	0	0	0	0.0490196	0.0312695	0.0319407	0.0607832	83.5759	7		DNA Metabolism	DNA repair	DNA_repair,_bacterial_UmuCD_system	Error-prone, lesion bypass DNA polymerase V (UmuC)		0.0408831	0	0	0	0.0874508	0	0	0	0.0830565	0	0.0385208	0.165792	0	0.0712504
Cell Wall and Capsule	Gram-Negative cell wall components	Lipid_A-Ara4N_pathway_(_Polymyxin_resistance_)	UDP-4-amino-4-deoxy-L-arabinose--oxoglutarate aminotransferase (EC 2.6.1.-)		0	0	0	0	0	0.102041	0	0.0564175	0	0	0.102302	0	0	0	0	0.0203417	0.102249	0	0.0463607	0	0.0312695	0.0219515	0.0373748	83.5978	7		DNA Metabolism	NULL	Type_I_Restriction-Modification	Type I restriction-modification system, restriction subunit R (EC 3.1.21.3)		0.0102208	0	0	0.0850822	0	0.0808407	0	0.0536913	0.0207641	0.242424	0	0	0	0
Cell Wall and Capsule	NULL	Peptidoglycan_Biosynthesis	Phospho-N-acetylmuramoyl-pentapeptide-transferase (EC 2.7.8.13)		0.041425	0	0	0.041425	0	0.204082	0	0.0846262	0	0	0.0511509	0	0	0	0	0.0203417	0	0	0	0.245098	0	0.032769	0.0681162	83.6306	7		Fatty Acids, Lipids, and Isoprenoids	Fatty acids	Fatty_Acid_Biosynthesis_FASII	(3R)-hydroxymyristoyl-[acyl carrier protein] dehydratase (EC 4.2.1.-)		0.0408831	0	0	0.0850822	0.0437254	0	0.0366972	0	0.0830565	0	0	0.0552639	0	0.249377
Clustering-based subsystems	Carbohydrates	Putative_sugar_ABC_transporter_(ytf_cluster)	Peptide methionine sulfoxide reductase MsrA (EC 1.8.4.11)		0.269263	0.0426621	0	0	0	0	0	0	0.190235	0	0.102302	0	0	0.0595238	0	0.0406835	0	0	0.0231803	0	0	0.0346595	0.0712341	83.6653	7		Fatty Acids, Lipids, and Isoprenoids	Fatty acids	Fatty_Acid_Biosynthesis_FASII	Enoyl-[acyl-carrier-protein] reductase [NADH] (EC 1.3.1.9)		0.0204415	0	0.129116	0	0.0874508	0	0	0.0536913	0.0207641	0	0	0	0	0.0356252
Clustering-based subsystems	Cytochrome biogenesis	CBSS-196164.1.peg.1690	ABC-type multidrug transport system, permease component		0.0207125	0.0426621	0	0.041425	0	0	0	0	0.0634115	0	0	0	0	0.178571	0	0.0203417	0	0	0.0231803	0	0	0.0185859	0.04097	83.6839	7		Fatty Acids, Lipids, and Isoprenoids	Isoprenoids	polyprenyl_synthesis	1-deoxy-D-xylulose 5-phosphate reductoisomerase (EC 1.1.1.267)		0.0204415	0.153186	0	0.0283607	0	0	0.0366972	0	0.103821	0	0.154083	0.0276319	0	0
Clustering-based subsystems	Fatty acid metabolic cluster	COG1399	FIG004453: protein YceG like		0.0207125	0.0426621	0	0	0	0	0.323276	0.0282087	0	0	0	0	0.0408831	0	0	0.081367	0	0	0.069541	0	0	0.0288881	0.0718175	83.7127	7		Miscellaneous	Plant-Prokaryote DOE project	COG0451	Undecaprenyl-diphosphatase (EC 3.6.1.27)		0	0.183824	0	0.0283607	0	0	0.0366972	0.0268456	0.0622924	0	0	0.0276319	0	0
Clustering-based subsystems	Fatty acid metabolic cluster	COG1399	LSU ribosomal protein L32p		0.0207125	0	0	0.08285	0	0	0	0.0282087	0	0	0	0	0	0	0.148588	0.081367	0	0	0.0463607	0	0.156348	0.0268779	0.0490974	83.7396	7		Miscellaneous	Plant-Prokaryote DOE project	COG3533	L-ribulose-5-phosphate 4-epimerase (EC 5.1.3.4)		0.0408831	0.0306373	0	0	0.0437254	0.121261	0.0366972	0.0268456	0.0207641	0.121212	0.0385208	0	0	0
Clustering-based subsystems	Hypothetical in Lysine biosynthetic cluster	CBSS-323850.3.peg.3269	Diaminopimelate decarboxylase (EC 4.1.1.20)		0.08285	0.170648	0	0	0	0	0	0	0	0.118906	0	0	0	0.0595238	0	0.081367	0	0	0.0231803	0.0490196	0	0.0278807	0.048427	83.7675	7		Miscellaneous	Plant-Prokaryote DOE project	Competence_or_DNA_damage-inducible_protein_CinA_and_related_protein_families	tmRNA-binding protein SmpB		0.0306623	0.153186	0	0	0.0437254	0.0404204	0	0	0.0207641	0	0.0770416	0.0276319	0	0
Clustering-based subsystems	NULL	Bacterial_RNA-metabolizing_Zn-dependent_hydrolases	Cytochrome d ubiquinol oxidase subunit II (EC 1.10.3.-)		0.0621375	0	0.132363	0	0.251889	0	0	0	0	0	0.102302	0	0	0	0	0.0203417	0	0	0.0231803	0	0.0312695	0.0296897	0.0627346	83.7972	7		Nucleosides and Nucleotides	NULL	Ribonucleotide_reduction	Ribonucleotide reductase of class III (anaerobic), activating protein (EC 1.97.1.4)		0	0	0.0645578	0	0	0.0808407	0	0	0.0622924	0	0.115562	0.0828958	0.719424	0
Clustering-based subsystems	NULL	CBSS-176279.3.peg.868	COG0536: GTP-binding protein Obg		0	0.0426621	0	0	0	0	0	0.0282087	0	0.059453	0.102302	0	0	0	0	0.0610252	0	0	0.0463607	0.0980392	0	0.0208596	0.0338848	83.818	7		Nucleosides and Nucleotides	Purines	De_Novo_Purine_Biosynthesis	Phosphoribosylamine--glycine ligase (EC 6.3.4.13)		0.0204415	0	0.0645578	0.0283607	0	0	0	0.0268456	0.0207641	0	0.0385208	0	0	0
Clustering-based subsystems	NULL	CBSS-176279.3.peg.868	FIG139598: Potential ribosomal protein		0.041425	0.0853242	0	0	0	0	0	0	0	0.059453	0.0511509	0	0	0	0	0.142392	0	0	0	0.0490196	0.0625391	0.0233954	0.0388862	83.8414	7		Nucleosides and Nucleotides	Purines	De_Novo_Purine_Biosynthesis	Phosphoribosylaminoimidazole carboxylase catalytic subunit (EC 4.1.1.21)		0	0.122549	0	0.170164	0	0	0.0366972	0.0536913	0.0830565	0	0.0770416	0	0	0.0356252
Clustering-based subsystems	NULL	CBSS-56780.10.peg.1536	Phosphate starvation-inducible protein PhoH, predicted ATPase		0	0	0	0.207125	0	0	0	0.253879	0	0	0.204604	0	0.0408831	0.0595238	0	0.0203417	0	0	0	0.196078	0	0.0467826	0.0858289	83.8882	7		Phages, Prophages, Transposable elements, Plasmids	Phages, Prophages	Phage_replication	DNA helicase (EC 3.6.1.-)		0.0204415	0.0306373	0.0645578	0.0567215	0	0	0	0	0.0415282	0	0.0770416	0.0276319	0	0.0356252
Clustering-based subsystems	NULL	Cell_division-ribosomal_stress_proteins_cluster	Hypoxanthine-guanine phosphoribosyltransferase (EC 2.4.2.8)		0	0	0.0661813	0.1657	0	0	0	0.112835	0	0.118906	0.102302	0	0	0	0.297177	0.0203417	0	0	0	0	0	0.0420687	0.0776966	83.9303	7		Potassium metabolism	NULL	Potassium_homeostasis	Large-conductance mechanosensitive channel		0.0102208	0.0306373	0	0.0567215	0	0	0	0.0805369	0.0207641	0	0	0	0	0
Clustering-based subsystems	NULL	Lipopolysaccharide_assembly_cluster	Arabinose 5-phosphate isomerase (EC 5.3.1.13)		0.041425	0.0426621	0	0	0	0	0	0	0	0.059453	0	0	0	0.119048	0	0	0	0.773196	0.0463607	0.0980392	0	0.0561992	0.168005	83.9865	7		Protein Metabolism	Protein biosynthesis	Ribosome_activity_modulation	Ribosomal subunit interface protein		0.0715454	0	0.0645578	0.0567215	0	0	0.0366972	0	0.0415282	0.242424	0	0.0276319	0	0
Clustering-based subsystems	NULL	LMPTP_YwlE_cluster	Low molecular weight protein tyrosine phosphatase (EC 3.1.3.48)		0.041425	0.0426621	0	0	0	0	0	0.112835	0.0634115	0.059453	0	0	0	0.0595238	0	0	0	0	0.069541	0	0	0.0213739	0.0336221	84.0079	7		Protein Metabolism	Protein biosynthesis	Ribosome_SSU_bacterial	SSU ribosomal protein S21p		0.143091	0	0.129116	0.113443	0	0	0	0.0805369	0.0415282	0	0.0770416	0.13816	0	0
Clustering-based subsystems	Probably GTP or GMP signaling related	CBSS-176299.4.peg.1292	GTP pyrophosphokinase (EC 2.7.6.5), (p)ppGpp synthetase II		0.0621375	0.0426621	0	0.08285	0	0	0	0.0282087	0	0	0	0	0	0	0	0	0	0	0.0927214	0.196078	0.0312695	0.0255204	0.0488291	84.0334	7		Protein Metabolism	Protein biosynthesis	Translation_termination_factors_bacterial	Peptide chain release factor 3		0	0.0306373	0	0.0567215	0.0874508	0	0	0.0805369	0	0	0.0770416	0.0552639	0	0
Clustering-based subsystems	Translation	CBSS-326442.4.peg.1852	LSU m5C1962 methyltransferase RlmI		0.041425	0.0426621	0	0.124275	0	0	0	0	0.0634115	0.059453	0	0	0	0	0	0	0	0.257732	0	0	0.187617	0.0369798	0.070514	84.0704	7		Protein Metabolism	Protein biosynthesis	tRNA_aminoacylation,_Glu_and_Gln	Glutamyl-tRNA(Gln) synthetase (EC 6.1.1.24)		0	0.0919118	0	0	0	0.0808407	0	0.0268456	0.0207641	0	0	0.0276319	0	0.106876
Cofactors, Vitamins, Prosthetic Groups, Pigments	Biotin	Biotin_biosynthesis	8-amino-7-oxononanoate synthase (EC 2.3.1.47)		0.0207125	0	0	0	0	0	0	0.0564175	0	0.178359	0	0	0	0	0	0.0203417	0	0	0.069541	0.294118	0.0938086	0.034919	0.0742876	84.1053	7		Protein Metabolism	Protein degradation	Aminopeptidases_(EC_3.4.11.-)	Membrane alanine aminopeptidase N (EC 3.4.11.2)		0	0.122549	0	0.0567215	0.0874508	0.0808407	0	0	0.166113	0.121212	0.0385208	0	0	0.0356252
Cofactors, Vitamins, Prosthetic Groups, Pigments	Coenzyme A	Coenzyme_A_Biosynthesis	2-dehydropantoate 2-reductase (EC 1.1.1.169)		0.124275	0	0	0.289975	0	0	0	0.338505	0	0	0	0	0	0.238095	0	0	0.408998	0	0.139082	0	0.0625391	0.0762605	0.130233	84.1815	7		Protein Metabolism	Protein processing and modification	G3E_family_of_P-loop_GTPases_(metallocenter_biosynthesis)	putative periplasmic protein kinase ArgK and related GTPases of G3E family		0.13287	0.0306373	0	0.255247	0	0.0404204	0	0	0	0	0.0770416	0	0	0.285002
Cofactors, Vitamins, Prosthetic Groups, Pigments	Folate and pterines	5-FCL-like_protein	Phosphoribosylaminoimidazolecarboxamide formyltransferase (EC 2.1.2.3)		0.124275	0	0	0.1657	0	0.102041	0	0.22567	0	0	0	0	0	0	0	0.12205	0	0	0.185443	0.196078	0	0.0533932	0.0812726	84.2349	7		Regulation and Cell signaling	NULL	WhiB_and_WhiB-type_regulatory_proteins_	WhiB-like transcription regulator		0.0102208	0.0612745	0	0.0283607	0	0.161681	0.110092	0.0536913	0	0	0	0.0552639	0	0
Cofactors, Vitamins, Prosthetic Groups, Pigments	Folate and pterines	Folate_Biosynthesis	Dihydrofolate synthase (EC 6.3.2.12)		0.0207125	0.0853242	0	0	0	0	0	0	0	0.118906	0	0	0	0	0	0	0	0.515464	0.0927214	0.0490196	0.0625391	0.0449851	0.11401	84.2799	7		Respiration	Electron donating reactions	Na(+)-translocating_NADH-quinone_oxidoreductase_and_rnf-like_group_of_electron_transport_complexes	Na(+)-translocating NADH-quinone reductase subunit F (EC 1.6.5.-)		0.0204415	0.0612745	0	0.0850822	0.0437254	0.0808407	0	0.0805369	0.0622924	0	0	0	0.719424	0
Cofactors, Vitamins, Prosthetic Groups, Pigments	Folate and pterines	Molybdenum_cofactor_biosynthesis	GTP cyclohydrolase II (EC 3.5.4.25)		0.124275	0	0	0	0	0	0	0	0	0.118906	0	0.330033	0	0.833333	0	0	0	0	0.069541	0.196078	0.125078	0.0855831	0.192102	84.3655	7		RNA Metabolism	RNA processing and modification	RNA_methylation	tRNA (5-methylaminomethyl-2-thiouridylate)-methyltransferase (EC 2.1.1.61)		0.0613246	0	0.0645578	0	0.0437254	0	0	0	0.0622924	0	0	0.0276319	0	0
Cofactors, Vitamins, Prosthetic Groups, Pigments	Pyridoxine	Pyridoxin_(Vitamin_B6)_Biosynthesis	Pyridoxine 5'-phosphate synthase (EC 2.6.99.2)		0.041425	0.0426621	0.132363	0	0	0	0	0	0	0	0.153453	0	0	0.0595238	0	0.081367	0	0	0.139082	0	0	0.0309464	0.0519615	84.3965	7		RNA Metabolism	Transcription	Transcription_factors_bacterial	Transcription termination protein NusB		0.0102208	0	0	0.0283607	0	0	0.183486	0.0268456	0.0207641	0	0.0770416	0.0276319	0	0
Cofactors, Vitamins, Prosthetic Groups, Pigments	Tetrapyrroles	Cobalamin_synthesis	Cobyric acid synthase		0	0	0	0.24855	0	0	0	0.0846262	0	0.118906	0	0	0.0817661	0.0595238	0	0.0203417	0.102249	0	0	0	0	0.0340935	0.0631527	84.4305	7		Stress Response	Heat shock	Heat_shock_dnaK_gene_cluster_extended	Heat-inducible transcription repressor HrcA		0.0817661	0.0612745	0	0	0.0874508	0	0.146789	0	0	0.242424	0.0770416	0.0276319	0	0
DNA Metabolism	DNA repair	DNA_Repair_Base_Excision	DNA polymerase I (EC 2.7.7.7)		0.08285	0	0	0.289975	0.125945	0	0	0	0	0.118906	0	0	0	0	0	0.0203417	0	0	0.0927214	0.0490196	0	0.0371314	0.0719065	84.4677	7		Stress Response	Oxidative stress	Oxidative_stress	Catalase (EC 1.11.1.6)		0.408831	0	0.0645578	0	0.218627	0.161681	0.220183	0	0.0207641	0	0	0	0	0.0356252
DNA Metabolism	DNA repair	DNA_Repair_Base_Excision	Uracil-DNA glycosylase, family 1		0	0.0853242	0	0.041425	0	0	0	0.0564175	0	0	0.0511509	0	0.0408831	0	0	0.0406835	0	0	0.069541	0	0	0.0183536	0.0281817	84.486	7		Stress Response	Oxidative stress	Oxidative_stress	Superoxide reductase (EC 1.15.1.2)		0.0102208	0.245098	0.0645578	0.0567215	0	0	0	0	0.0207641	0	0	0.0552639	0	0.0356252
DNA Metabolism	DNA repair	DNA_repair,_bacterial_MutL-MutS_system	Recombination inhibitory protein MutS2		0.103563	0.127986	0.0661813	0.1657	0	0	0	0.0282087	0	0.059453	0	0	0	0	0	0.0610252	0	0	0	0	0	0.0291484	0.0495754	84.5152	7		Amino Acids and Derivatives	Alanine, serine, and glycine	Glycine_and_Serine_Utilization	D-serine/D-alanine/glycine transporter		0.0204415	0.0306373	0	0.0283607	0.0437254	0.0404204	0.0733945	0.0268456	0	0	0	0	0	0
DNA Metabolism	DNA replication	DNA_topoisomerases,_Type_I,_ATP-independent	DNA topoisomerase I (EC 5.99.1.2)		0	0.0853242	0	0	0	0	0	0.0282087	0	0.178359	0	0	0	0.0595238	0	0.305126	0	0	0.115902	0	0.0312695	0.0382721	0.0775191	84.5535	7		Amino Acids and Derivatives	Arginine; urea cycle, polyamines	Arginine_Biosynthesis_extended	Argininosuccinate synthase (EC 6.3.4.5)		0.0715454	0.275735	0	0.0850822	0	0.121261	0	0.0268456	0	0	0	0.0276319	0	0
Fatty Acids, Lipids, and Isoprenoids	Fatty acids	Fatty_Acid_Biosynthesis_FASII	Enoyl-[acyl-carrier-protein] reductase [NADH] (EC 1.3.1.9)		0.0207125	0.0853242	0	0	0	0.102041	0	0	0	0.118906	0	0	0	0	0	0.0406835	0	0	0.0463607	0.0980392	0	0.0243841	0.040737	84.5778	7		Amino Acids and Derivatives	Arginine; urea cycle, polyamines	Polyamine_Metabolism	Carboxynorspermidine dehydrogenase, putative (EC 1.1.1.-)		0.0408831	0.0612745	0	0	0.0437254	0.0808407	0	0.107383	0.0622924	0	0	0.0552639	0	0
Fatty Acids, Lipids, and Isoprenoids	Fatty acids	Fatty_acid_metabolism_cluster	3-hydroxyacyl-CoA dehydrogenase (EC 1.1.1.35)		0.124275	0.0426621	0	0	0	0	0.215517	0	0	0.059453	0	0.165017	0	0.119048	0	0	0	0	0.115902	0	0	0.0400892	0.0664577	84.6179	7		Amino Acids and Derivatives	Aromatic amino acids and derivatives	Chorismate:_Intermediate_for_synthesis_of_Tryptophan,_PAPA_antibiotics,_PABA,_3-hydroxyanthranilate_and_more.	Tryptophan synthase beta chain like (EC 4.2.1.20)		0.0613246	0	0.129116	0.0283607	0.0874508	0	0.0733945	0.0268456	0	0	0	0	0	0
Iron acquisition and metabolism	NULL	Transport_of_Iron	Putative high-affinity iron permease		0	0	0.198544	0.041425	0	0	0	0.0282087	0.0634115	0	0	0	0	0	0.148588	0.0203417	0	0	0.069541	0	0	0.0271457	0.0537615	84.6451	7		Amino Acids and Derivatives	Aromatic amino acids and derivatives	Common_Pathway_For_Synthesis_of_Aromatic_Compounds_(DAHP_synthase_to_chorismate)	5-Enolpyruvylshikimate-3-phosphate synthase (EC 2.5.1.19)		0	0	0.0645578	0.0567215	0.0874508	0.121261	0	0	0	0	0.154083	0.0276319	0	0
Membrane Transport	ABC transporters	ABC_transporter_dipeptide_(TC_3.A.1.5.2)	Dipeptide-binding ABC transporter, periplasmic substrate-binding component (TC 3.A.1.5.2)		0.041425	0	0	0	0	0	0	0.169252	0.126823	0	0	0	0.0817661	0	0	0	0	0	0.0231803	0.0490196	0.0312695	0.0248922	0.0469245	84.67	7		Amino Acids and Derivatives	Branched-chain amino acids	Branched_chain_amino_acid_degradation_regulons	Dihydrolipoamide acyltransferase component of branched-chain alpha-keto acid dehydrogenase complex (EC 2.3.1.168)		0.0817661	0.0306373	0	0.0283607	0	0.202102	0.0366972	0.0268456	0	0	0	0	0	0
Membrane Transport	NULL	ECF_class_transporters	ATPase component of general energizing module of ECF transporters		0.041425	0.0426621	0.0661813	0	0	0.102041	0	0	0	0	0.0511509	0	0	0	0	0	0	0	0.0231803	0.0490196	0	0.0178886	0.0292959	84.6879	7		Amino Acids and Derivatives	Branched-chain amino acids	Leucine_Biosynthesis	Branched-chain amino acid aminotransferase (EC 2.6.1.42)		0	0.122549	0	0.113443	0	0.0808407	0	0	0.0622924	0	0.0770416	0.13816	0	0
Membrane Transport	NULL	Transport_of_Manganese	Manganese ABC transporter, periplasmic-binding protein SitA		0.124275	0	0	0	0	0.102041	0.215517	0.0564175	0	0	0.0511509	0	0	0	0	0	0	0	0	0.147059	0.0312695	0.0346538	0.0614366	84.7225	7		Amino Acids and Derivatives	Histidine Metabolism	Histidine_Degradation	Imidazolonepropionase (EC 3.5.2.7)		0.0102208	0.0306373	0	0.0567215	0	0	0	0.161074	0	0	0.0770416	0	0.359712	0
Membrane Transport	NULL	Transport_of_Nickel_and_Cobalt	Substrate-specific component NikM of nickel ECF transporter		0	0.0426621	0.132363	0	0	0	0	0.0846262	0	0	0.0511509	0	0	0.178571	0	0	0	0	0.0463607	0.294118	0	0.0395167	0.0764419	84.762	7		Amino Acids and Derivatives	Lysine, threonine, methionine, and cysteine	Lysine_degradation	Lysine 2,3-aminomutase (EC 5.4.3.2)		0.0306623	0	0	0.0567215	0	0	0	0	0	0	0.115562	0.193424	1.07914	0.0356252
Membrane Transport	Uni- Sym- and Antiporters	Proton-dependent_Peptide_Transporters	Di-/tripeptide transporter		0	0.213311	0	0.041425	0	0	0	0.0564175	0	0.059453	0	0	0	0	0	0.0406835	0	0	0.0463607	0.0980392	0	0.0264614	0.0513064	84.7885	7		Amino Acids and Derivatives	Lysine, threonine, methionine, and cysteine	Methionine_Biosynthesis	Cysteine synthase (EC 2.5.1.47)		0.0204415	0	0	0.0283607	0	0.121261	0.0366972	0.187919	0	0.121212	0.0770416	0	0	0
Metabolism of Aromatic Compounds	Anaerobic degradation of aromatic compounds	Anaerobic_benzoate_metabolism	Benzoyl-CoA reductase subunit BadD (EC 1.3.99.15)		0.103563	0	0.264725	0	0.125945	0	0	0.0564175	0	0	0	0	0.0408831	0	0	0	0	0	0.0463607	0.0980392	0	0.0350444	0.0661407	84.8235	7		Amino Acids and Derivatives	Lysine, threonine, methionine, and cysteine	Threonine_and_Homoserine_Biosynthesis	Homoserine kinase (EC 2.7.1.39)		0.0511038	0.0919118	0.0645578	0.113443	0	0	0.0733945	0.0268456	0.0207641	0	0	0	0	0
Miscellaneous	Plant-Prokaryote DOE project	At3g21300	RNA methyltransferase, TrmA family		0	0.170648	0	0	0	0	0.431034	0	0.126823	0	0	0	0	0	0	0.101709	0	0	0.069541	0.0490196	0.125078	0.0511359	0.102301	84.8747	7		Amino Acids and Derivatives	Proline and 4-hydroxyproline	Proline,_4-hydroxyproline_uptake_and_utilization	D-proline reductase, 45 kDa subunit (EC 1.21.4.1)		0.235078	0	0.322789	0.0567215	0	0	0.146789	0	0.124585	0	0.0385208	0.0828958	0	0.106876
Miscellaneous	Plant-Prokaryote DOE project	At4g38090	FIG000605: protein co-occurring with transport systems (COG1739)		0.0207125	0.0426621	0	0	0	0.102041	0	0.0282087	0.0634115	0	0	0	0	0	0	0.0406835	0	0	0.0463607	0	0	0.0163848	0.0279687	84.8911	7		Amino Acids and Derivatives	Proline and 4-hydroxyproline	Proline,_4-hydroxyproline_uptake_and_utilization	Proline dehydrogenase (EC 1.5.99.8) (Proline oxidase)		0	0	0	0	0	0.0404204	0.0366972	0.0805369	0.0622924	0.121212	0	0.0276319	0	0
Miscellaneous	Plant-Prokaryote DOE project	Competence_or_DNA_damage-inducible_protein_CinA_and_related_protein_families	Lipoate synthase		0	0	0	0	0.125945	0.204082	0.215517	0.141044	0.0634115	0	0	0	0	0	0	0.142392	0	0	0.115902	0	0	0.0480139	0.075223	84.9391	7		Carbohydrates	Central carbohydrate metabolism	Dehydrogenase_complexes	Cytosol aminopeptidase PepA (EC 3.4.11.1)		0.0306623	0.0612745	0.387347	0	0	0.121261	0.110092	0.0536913	0	0	0	0	0	0
Miscellaneous	Plant-Prokaryote DOE project	Competence_or_DNA_damage-inducible_protein_CinA_and_related_protein_families	Lipoate-protein ligase A		0.0207125	0.0853242	0.132363	0	0.125945	0	0	0	0	0	0	0	0	0.0595238	0	0.0406835	0.102249	0	0	0	0	0.0269905	0.0455226	84.9661	7		Carbohydrates	Di- and oligosaccharides	Lactose_utilization	Beta-galactosidase (EC 3.2.1.23)		0.0817661	0	0.0645578	0.255247	0	0.0404204	0	0	0	0	0	0	0	0
Miscellaneous	Plant-Prokaryote DOE project	Experimental_-_Histidine_Degradation	Glutamate formiminotransferase (EC 2.1.2.5)		0.124275	0	0	0.041425	0	0	0	0.0564175	0.126823	0	0	0	0.245298	0	0	0.0203417	0	0	0.115902	0	0	0.0347849	0.0652058	85.0008	7		Carbohydrates	Di- and oligosaccharides	Maltose_and_Maltodextrin_Utilization	PTS system, maltose and glucose-specific IIC component (EC 2.7.1.69)		0.0204415	0	0.0645578	0	0.0437254	0.0808407	0	0.0268456	0.0622924	0.121212	0	0	0	0
Miscellaneous	Plant-Prokaryote DOE project	Experimental-PTPS	Dihydropteroate synthase (EC 2.5.1.15)		0.0207125	0.0853242	0	0	0	0	0	0	0.126823	0	0	0	0	0.119048	0	0.0203417	0	0	0.069541	0	0.0938086	0.0255047	0.0437922	85.0263	7		Carbohydrates	Fermentation	Acetyl-CoA_fermentation_to_Butyrate	3-hydroxybutyryl-CoA dehydratase (EC 4.2.1.55)		0.0408831	0	0.0645578	0	0	0.0808407	0	0	0.145349	0	0.0770416	0	0	0
Miscellaneous	Plant-Prokaryote DOE project	Iron-sulfur_cluster_assembly	PaaD-like protein (DUF59) involved in Fe-S cluster assembly		0	0	0	0	0	0	0	0.0282087	0.0634115	0.059453	0.0511509	0	0	0.297619	0	0.101709	0	0	0.0231803	0	0	0.0297492	0.0677649	85.0561	7		Carbohydrates	Fermentation	Fermentations:_Mixed_acid	Phosphoenolpyruvate carboxylase (EC 4.1.1.31)		0.0102208	0	0	0.0283607	0	0	0.110092	0.134228	0.0207641	0	0	0.0276319	0	0.0712504
Miscellaneous	Plant-Prokaryote DOE project	Scaffold_proteins_for_[4Fe-4S]_cluster_assembly_(MRP_family)	Iron-sulfur cluster-binding protein		0.041425	0	0	0.08285	0	0	0	0.0564175	0	0	0	0	0.0408831	0	0.297177	0	0	0	0.0463607	0.0490196	0	0.0292444	0.0664608	85.0853	7		Carbohydrates	Glycoside hydrolases	Predicted_carbohydrate_hydrolases	COG1649 predicted glycoside hydrolase		0.0102208	0	0	0	0.0874508	0	0.110092	0	0.0622924	0	0.115562	0.165792	0	0
Motility and Chemotaxis	Flagellar motility in Prokaryota	Flagellar_motility	Flagellar motor rotation protein MotA		0.144988	0	0.397088	0	0.503778	0	0	0.0282087	0	0	0.0511509	0	0	0	0	0	0.408998	0	0.0463607	0	0	0.0752653	0.155944	85.1606	7		Carbohydrates	Monosaccharides	L-ascorbate_utilization_(and_related_gene_clusters)	L-xylulose 5-phosphate 3-epimerase (EC 5.1.3.-)		0.0306623	0.0306373	0.0645578	0.0850822	0	0.0404204	0	0	0	0	0	0	0	0
Motility and Chemotaxis	Flagellar motility in Prokaryota	Flagellum_in_Campylobacter	Flagellin protein FlaA		0.0207125	0	0	0.041425	0	0	0	0	0	0.059453	0	0	0.0408831	0.0595238	0	0	0	0	0	0.0490196	0.0312695	0.0143946	0.0222751	85.175	7		Carbohydrates	Organic acids	Lactate_utilization	Predicted L-lactate dehydrogenase, Fe-S oxidoreductase subunit YkgE		0.0204415	0.0612745	0.0645578	0.0567215	0.0437254	0	0.0366972	0	0	0	0	0	0	0.0712504
Nitrogen Metabolism	NULL	Ammonia_assimilation	Glutamine synthetase type I (EC 6.3.1.2)		0.041425	0.213311	0	0	0	0	0	0	0.0634115	0	0.255754	0	0	0	0	0.366151	0	0	0.0463607	0	0.0312695	0.0484611	0.101125	85.2235	7		Carbohydrates	Organic acids	Propionyl-CoA_to_Succinyl-CoA_Module	Methylmalonyl-CoA decarboxylase, alpha chain (EC 4.1.1.41)		0.0511038	0	0	0.0567215	0	0	0	0.0536913	0.0622924	0	0.0385208	0.0276319	0	0
Nucleosides and Nucleotides	Purines	Purine_Utilization	Xanthine/uracil/thiamine/ascorbate permease family protein		0.103563	0.0426621	0.198544	0	0	0	0	0	0	0	0.102302	0	0.122649	0.0595238	0	0.0610252	0	0	0	0	0	0.0328699	0.0557008	85.2563	7		Carbohydrates	Sugar alcohols	Glycerol_and_Glycerol-3-phosphate_Uptake_and_Utilization	Glycerol-3-phosphate ABC transporter, ATP-binding protein UgpC (TC 3.A.1.1.3)		0.0102208	0	0.0645578	0.0283607	0	0	0.0366972	0.0268456	0	0	0.0770416	0	0	0
Protein Metabolism	Protein biosynthesis	rRNAs	LSU rRNA		0.0207125	0	0	0	0	0	0	0.0846262	0.126823	0	0	0	0	0.0595238	0	0.142392	0	0	0.0231803	0.0980392	0	0.0264427	0.0463459	85.2828	7		Cell Division and Cell Cycle	NULL	Bacterial_Cytoskeleton	Cell division protein FtsW		0.0613246	0.0612745	0	0.0567215	0	0.0404204	0.0366972	0	0.0415282	0	0	0.0276319	0	0
Protein Metabolism	Protein biosynthesis	tRNA_aminoacylation,_Glu_and_Gln	Glutaminyl-tRNA synthetase (EC 6.1.1.18)		0.0207125	0.127986	0	0.207125	0	0	0	0	0	0.059453	0	0	0	0	0	0	0	0	0.0927214	0.0980392	0.0938086	0.033326	0.0578493	85.3161	7		Cell Division and Cell Cycle	NULL	Control_of_cell_elongation_-_division_cycle_in_Bacilli	Endonuclease III (EC 4.2.99.18)		0.0102208	0	0	0	0	0.0808407	0.146789	0	0.0415282	0	0	0.0276319	0	0
Protein Metabolism	Protein biosynthesis	Universal_GTPases	GTP-binding and nucleic acid-binding protein YchF		0.0207125	0.127986	0	0.08285	0	0	0	0	0	0	0	0	0.0817661	0	0	0.0610252	0	0	0.0231803	0	0.0312695	0.0204186	0.0366355	85.3365	7		Cell Division and Cell Cycle	NULL	Control_of_cell_elongation_-_division_cycle_in_Bacilli	Septation ring formation regulator EzrA		0.0102208	0	0	0	0.0874508	0.0404204	0.0366972	0	0.0415282	0	0	0	0	0
Protein Metabolism	Selenoproteins	Glycine_reductase,_sarcosine_reductase_and_betaine_reductase	Glycine/sarcosine/betaine reductase component C chain 1		0.124275	0.127986	0	0	0	0	0	0.0282087	0	0	0.153453	0	0.0408831	0	0	0	0.204499	0	0.069541	0	0	0.0356593	0.0623667	85.3722	7		Cell Wall and Capsule	Capsular and extracellular polysacchrides	Rhamnose_containing_glycans	dTDP-4-dehydrorhamnose reductase (EC 1.1.1.133)		0.0408831	0	0	0.0283607	0	0	0.0366972	0.0536913	0	0	0	0.0276319	0	0
Respiration	Electron donating reactions	Hydrogenases	NAD-reducing hydrogenase subunit HoxF (EC 1.12.1.2)		0	0.255973	0.0661813	0.041425	0	0	0.107759	0.0282087	0	0	0	0	0	0.178571	0	0	0	0	0	0.0490196	0	0.0346256	0.0682418	85.4068	7		Cell Wall and Capsule	Capsular and extracellular polysacchrides	Sialic_Acid_Metabolism	N-acetylneuraminate lyase (EC 4.1.3.3)		0.0306623	0.0306373	0	0	0.0437254	0	0.0366972	0.161074	0	0	0	0	0	0.0356252
Respiration	Electron donating reactions	Na(+)-translocating_NADH-quinone_oxidoreductase_and_rnf-like_group_of_electron_transport_complexes	Electron transport complex protein RnfA		0.1657	0.0426621	0	0	0.125945	0	0	0.0846262	0	0	0	0	0.0817661	0	0	0	0	0	0	0.196078	0.0625391	0.0361579	0.0607818	85.443	7		Cell Wall and Capsule	Gram-Negative cell wall components	KDO2-Lipid_A_biosynthesis	Acyl-[acyl-carrier-protein]--UDP-N-acetylglucosamine O-acyltransferase (EC 2.3.1.129)		0.0204415	0.122549	0	0.0850822	0	0.0808407	0.0733945	0	0	0	0.154083	0.0276319	0	0
Respiration	Electron donating reactions	Na(+)-translocating_NADH-quinone_oxidoreductase_and_rnf-like_group_of_electron_transport_complexes	Electron transport complex protein RnfG		0	0	0	0.289975	0	0	0	0.0564175	0	0	0	0.330033	0.0408831	0	0	0	0	0	0.0231803	0.0980392	0.0625391	0.042908	0.0930749	85.4859	7		Cell Wall and Capsule	Gram-Negative cell wall components	KDO2-Lipid_A_biosynthesis	UDP-3-O-[3-hydroxymyristoyl] glucosamine N-acyltransferase (EC 2.3.1.-)		0	0	0	0.0567215	0	0	0	0	0.103821	0	0.115562	0.0552639	0	0.0712504
RNA Metabolism	RNA processing and modification	16S_rRNA_modification_within_P_site_of_ribosome	rRNA small subunit methyltransferase I		0.103563	0	0	0	0	0	0	0.169252	0	0	0	0	0	0	0.445765	0	0.204499	0	0.162262	0.0980392	0.0312695	0.0578405	0.111032	85.5437	7		Cell Wall and Capsule	Gram-Positive cell wall components	Polyglycerolphosphate_lipoteichoic_acid_biosynthesis	Lipoteichoic acid synthase LtaS Type IIc		0.0102208	0	0	0.0283607	0.0874508	0.0808407	0.0733945	0	0.103821	0	0	0	0	0
RNA Metabolism	RNA processing and modification	RNA_pseudouridine_syntheses	Ribosomal large subunit pseudouridine synthase D (EC 4.2.1.70)		0.0621375	0.0853242	0.0661813	0	0	0	0	0	0	0	0	0	0	0.178571	0	0.0406835	0	0	0.0231803	0.147059	0	0.0287208	0.0519159	85.5724	7		Cell Wall and Capsule	Gram-Positive cell wall components	Sortase	Sortase A, LPXTG specific		0.0306623	0.0306373	0	0.0283607	0	0	0.0733945	0.0268456	0.0830565	0	0	0	0	0
RNA Metabolism	RNA processing and modification	tRNA_modification_Bacteria	FIG137478: Hypothetical protein		0	0	0	0	0	0	0	0.112835	0.126823	0.059453	0.102302	0.165017	0.0817661	0	0	0	0	0	0.0231803	0	0	0.0319703	0.0528231	85.6044	7		Cell Wall and Capsule	NULL	Peptidoglycan_biosynthesis--gjo	UDP-N-acetylmuramate:L-alanyl-gamma-D-glutamyl-meso-diaminopimelate ligase (EC 6.3.2.-)		0.0613246	0	0	0.0283607	0	0.121261	0	0	0	0	0	0.0276319	0	0
RNA Metabolism	RNA processing and modification	tRNA_modification_Bacteria	tRNA (guanine46-N7-)-methyltransferase (EC 2.1.1.33)		0.041425	0	0	0.124275	0	0	0	0	0	0	0.204604	0	0	0.0595238	0	0.0610252	0	0	0.0927214	0	0.0312695	0.0292783	0.0537883	85.6337	7		Cell Wall and Capsule	NULL	Peptidoglycan_Biosynthesis	Rod shape-determining protein RodA		0.0102208	0.0612745	0	0	0.0437254	0	0	0.0805369	0	0	0	0	0	0.142501
RNA Metabolism	RNA processing and modification	tRNA_modification_Bacteria	tRNA dihydrouridine synthase B (EC 1.-.-.-)		0.08285	0.0853242	0	0	0	0	0	0	0	0	0.102302	0	0	0	0	0.081367	0	0	0.139082	0.0490196	0.0625391	0.0286897	0.0444991	85.6624	7		Cell Wall and Capsule	NULL	YjeE	Inactive homolog of metal-dependent proteases, putative molecular chaperone		0.0306623	0.0306373	0	0.141804	0.0437254	0	0	0	0	0	0.0770416	0	0	0
RNA Metabolism	RNA processing and modification	tRNA_modification_yeast_mitochondrial	GTPase and tRNA-U34 5-formylation enzyme TrmE		0.0621375	0	0	0	0	0	0	0	0.0634115	0	0.0511509	0	0	0.0595238	0	0.0406835	0	0	0.115902	0.0490196	0	0.0210395	0.0333444	85.6834	7		Clustering-based subsystems	Biosynthesis of galactoglycans and related lipopolysacharides	CBSS-376686.6.peg.291	Glycosyl transferase, family 2		0.0102208	0.122549	0.0645578	0.0283607	0	0.0808407	0.0366972	0.0268456	0	0	0	0	0	0
RNA Metabolism	RNA processing and modification	tRNA_modification_yeast_mitochondrial	tRNA delta(2)-isopentenylpyrophosphate transferase (EC 2.5.1.8)		0.041425	0	0	0	0	0	0	0.112835	0	0.059453	0	0	0	0	0	0.101709	0	0.257732	0.0463607	0	0.0625391	0.0324787	0.0627141	85.7159	7		Clustering-based subsystems	Clustering-based subsystems	CBSS-262719.3.peg.410	Replicative DNA helicase (EC 3.6.1.-) [SA14-24]		0.0408831	0.0612745	0	0	0.0437254	0	0	0	0	0	0	0.0276319	0	0
RNA Metabolism	Transcription	Transcription_factors_bacterial	FIG000325: clustered with transcription termination protein NusA		0.041425	0.0426621	0	0	0	0	0	0.0282087	0	0	0	0	0.0408831	0	0	0.0406835	0	0	0.0927214	0.0490196	0	0.0159811	0.025783	85.7319	7		Clustering-based subsystems	Clustering-based subsystems	CBSS-280355.3.peg.2835	Pantoate--beta-alanine ligase (EC 6.3.2.1)		0.0102208	0	0.0645578	0	0	0	0	0.0268456	0	0.121212	0.0385208	0.0276319	0	0
RNA Metabolism	Transcription	Transcription_factors_bacterial	Transcription termination protein NusB		0.0621375	0	0.0661813	0	0	0	0	0.0282087	0	0.059453	0.0511509	0	0	0	0	0.0406835	0	0	0	0	0.0312695	0.0161469	0.0248451	85.748	7		Clustering-based subsystems	Clustering-based subsystems	CBSS-280355.3.peg.2835	tRNA nucleotidyltransferase (EC 2.7.7.21) (EC 2.7.7.25)		0.0306623	0.0612745	0	0	0.0437254	0	0.0733945	0	0.0415282	0	0.0770416	0	0	0
Stress Response	Heat shock	Heat_shock_dnaK_gene_cluster_extended	Signal peptidase-like protein		0.0621375	0.127986	0	0.041425	0	0.102041	0	0	0	0	0	0	0.0408831	0	0	0	0.102249	0	0.0231803	0	0	0.0238049	0.0407023	85.7718	7		Clustering-based subsystems	NULL	Aerotolerance_operon_in_Bacteroides_and_potentially_orthologous_operons_in_other_organisms	MoxR-like ATPase in aerotolerance operon		0.0102208	0	0	0.0850822	0	0	0	0	0.0207641	0	0	0.0276319	0	0.178126
Stress Response	Oxidative stress	Oxidative_stress	Redox-sensitive transcriptional regulator (AT-rich DNA-binding protein)		0.0207125	0	0.0661813	0	0	0	0	0	0	0	0.102302	0	0	0.238095	0	0.0203417	0	0	0.0927214	0	0.125078	0.0316872	0.0614548	85.8035	7		Clustering-based subsystems	NULL	Bacterial_RNA-metabolizing_Zn-dependent_hydrolases	YgjD/Kae1/Qri7 family, required for N6-threonylcarbamoyl adenosine t(6)A37 modification in tRNA		0	0.0306373	0	0.0850822	0	0.121261	0.0366972	0	0.0830565	0	0.0385208	0	0	0
Stress Response	Oxidative stress	Oxidative_stress	Superoxide dismutase [Fe] (EC 1.15.1.1)		0.0207125	0.0426621	0	0.041425	0	0	0	0.0282087	0	0	0.102302	0	0	0	0	0	0.102249	0	0	0	0.0625391	0.0190523	0.0331435	85.8226	7		Clustering-based subsystems	NULL	CBSS-393131.3.peg.612	Transcription accessory protein (S1 RNA-binding domain)		0.0511038	0.0612745	0	0.0850822	0.0437254	0.0404204	0	0	0.0207641	0	0	0	0	0
Stress Response	Oxidative stress	Regulation_of_Oxidative_Stress_Response	Superoxide dismutase [Mn] (EC 1.15.1.1)		0	0.0426621	0	0.041425	0	0	0	0	0	0	0.102302	0	0	0.119048	0	0.101709	0	0	0.0231803	0	0.0312695	0.0219807	0.0386573	85.8445	7		Clustering-based subsystems	NULL	CBSS-56780.10.peg.1536	Phosphate starvation-inducible protein PhoH, predicted ATPase		0.0306623	0	0.0645578	0.0567215	0.0437254	0	0	0	0.0415282	0	0	0	0	0
Virulence, Disease and Defense	Adhesion	Streptococcus_pyogenes_recombinatorial_zone	Signal peptidase I		0.041425	0.0426621	0	0	0	0	0	0	0	0	0	0	0.0817661	0.0595238	0	0.0610252	0	0	0.0463607	0.0490196	0	0.0181801	0.0274776	85.8627	7		Clustering-based subsystems	NULL	Cluster_containing_CofD-like_protein_and_co-occuring_with_DNA_repair	FIG001886: Cytoplasmic hypothetical protein		0.0204415	0.214461	0	0	0	0	0.330275	0	0.0622924	0.121212	0.0385208	0	0	0
Amino Acids and Derivatives	Alanine, serine, and glycine	Glycine_cleavage_system	Glycine cleavage system H protein		0.041425	0	0.0661813	0	0.125945	0	0	0.0282087	0	0.059453	0	0	0	0	0	0	0	0	0.0463607	0	0	0.0175035	0.0331692	85.8802	6		Clustering-based subsystems	NULL	Conserved_gene_cluster_associated_with_Met-tRNA_formyltransferase	Peptide deformylase (EC 3.5.1.88)		0.0204415	0.0919118	0	0.113443	0	0	0	0.0536913	0	0	0	0.110528	0	0
Amino Acids and Derivatives	Arginine; urea cycle, polyamines	Arginine_Biosynthesis_extended	Argininosuccinate synthase (EC 6.3.4.5)		0.124275	0.127986	0	0	0.251889	0	0.215517	0	0	0	0	0	0	0	0	0.0406835	0	0	0.0463607	0	0	0.0384149	0.0756754	85.9186	6		Clustering-based subsystems	NULL	Conserved_gene_cluster_associated_with_Met-tRNA_formyltransferase	Serine/threonine protein kinase PrkC, regulator of stationary phase		0.102208	0.0612745	0	0	0.0874508	0.0404204	0	0	0	0	0	0.0552639	0	0
Amino Acids and Derivatives	Aromatic amino acids and derivatives	Chorismate_Synthesis	Chorismate synthase (EC 4.2.3.5)		0.144988	0.0853242	0	0	0	0	0	0	0	0	0.102302	0	0	0.297619	0	0.101709	0	0	0.162262	0	0	0.0425811	0.0793542	85.9612	6		Clustering-based subsystems	NULL	Divergent_RNA_modification_related_clusters	Inner membrane protein translocase component YidC, OxaA protein		0.112428	0	0	0	0.0437254	0.0404204	0.0366972	0	0.0207641	0	0	0.0828958	0	0
Amino Acids and Derivatives	Aromatic amino acids and derivatives	Chorismate:_Intermediate_for_synthesis_of_Tryptophan,_PAPA_antibiotics,_PABA,_3-hydroxyanthranilate_and_more.	Tryptophan synthase beta chain like (EC 4.2.1.20)		0	0	0.132363	0	0	0	0.215517	0	0.0634115	0	0	0	0	0	0.297177	0	0	0	0.0231803	0.147059	0	0.0418432	0.0841719	86.0031	6		Clustering-based subsystems	NULL	Lipopolysaccharide_assembly_cluster	Ribosome hibernation protein YhbH		0.0204415	0.153186	0	0.0567215	0	0	0	0.0805369	0	0	0.115562	0.0276319	0	0
Amino Acids and Derivatives	Branched-chain amino acids	Isoleucine_degradation	3-ketoacyl-CoA thiolase (EC 2.3.1.16)		0.0207125	0.0426621	0.132363	0	0	0	0	0.0564175	0	0.118906	0.102302	0	0	0	0	0	0	0	0	0	0	0.0225411	0.0429454	86.0256	6		Clustering-based subsystems	NULL	Ribonucleotide_reductase_cluster	Ribonucleotide reductase of class Ia (aerobic), alpha subunit (EC 1.17.4.1)		0.0306623	0	0	0.113443	0	0	0.146789	0.375839	0.0207641	0	0	0.0552639	0	0.0356252
Amino Acids and Derivatives	Glutamine, glutamate, aspartate, asparagine; ammonia assimilation	Glutamine,_Glutamate,_Aspartate_and_Asparagine_Biosynthesis	L-asparaginase (EC 3.5.1.1)		0.0207125	0	0	0	0	0	0	0.0564175	0	0	0.102302	0	0	0.119048	0	0	0	0	0.0231803	0	0.0312695	0.0168062	0.0345208	86.0424	6		Clustering-based subsystems	NULL	Shikimate_kinase_containing_cluster	3-dehydroquinate synthase (EC 4.2.3.4)		0.0408831	0	0.0645578	0.0567215	0	0	0	0	0.0207641	0	0	0	0	0.106876
Amino Acids and Derivatives	Lysine, threonine, methionine, and cysteine	Lysine_Biosynthesis_DAP_Pathway	Dihydrodipicolinate reductase (EC 1.3.1.26)		0.0207125	0	0	0	0	0	0	0.0564175	0	0	0	0	0	0	0	0.0203417	0	0	0.0463607	0.0980392	0.0625391	0.0144957	0.0276453	86.0569	6		Clustering-based subsystems	Probably GTP or GMP signaling related	CBSS-176299.4.peg.1292	Signal peptidase I (EC 3.4.21.89)		0.0408831	0.0919118	0	0.0283607	0.0437254	0	0	0	0	0	0	0.0276319	0	0.0356252
Amino Acids and Derivatives	Lysine, threonine, methionine, and cysteine	Lysine_fermentation	L-beta-lysine 5,6-aminomutase alpha subunit (EC 5.4.3.3)		0.041425	0.0853242	0	0.08285	0	0	0	0	0	0	0.102302	0	0	0	0	0	0	0	0.069541	0	0.0625391	0.021142	0.0358375	86.078	6		Clustering-based subsystems	Ribosomal Protein L28P relates to a set of uncharacterized proteins	A_Gram-positive_cluster_that_relates_ribosomal_protein_L28P_to_a_set_of_uncharacterized_proteins	Ribulose-phosphate 3-epimerase (EC 5.1.3.1)		0.0613246	0.0306373	0.129116	0	0	0	0	0.0805369	0	0	0	0.0828958	0	0
Carbohydrates	Central carbohydrate metabolism	Glycolysis_and_Gluconeogenesis	Triosephosphate isomerase (EC 5.3.1.1)		0.041425	0.0426621	0	0	0	0	0	0	0	0	0.153453	0	0	0	0	0.223759	0	0	0.069541	0	0.0312695	0.0267671	0.0582751	86.1048	6		Clustering-based subsystems	Two related proteases	CBSS-257314.1.peg.676	FIG002344: Hydrolase (HAD superfamily)		0.204415	0.0306373	0.0645578	0.0283607	0.0437254	0	0	0	0	0	0.154083	0	0	0.0712504
Carbohydrates	Central carbohydrate metabolism	Pentose_phosphate_pathway	Ribose 5-phosphate isomerase B (EC 5.3.1.6)		0.0207125	0	0	0	0	0	0	0.0564175	0	0	0	0.165017	0	0	0	0.0203417	0.102249	0	0.0231803	0	0	0.0184723	0.0418824	86.1233	6		Cofactors, Vitamins, Prosthetic Groups, Pigments	Coenzyme A	Coenzyme_A_Biosynthesis	Phosphopantothenoylcysteine synthetase (EC 6.3.2.5)		0.0408831	0	0	0.0283607	0	0.0808407	0	0.0268456	0	0	0.0385208	0.0276319	0	0
Carbohydrates	Di- and oligosaccharides	Maltose_and_Maltodextrin_Utilization	4-alpha-glucanotransferase (amylomaltase) (EC 2.4.1.25)		0.124275	0.0853242	0	0	0	0	0	0.112835	0	0	0	0	0	0	0	0.081367	0	0	0.0463607	0	0.187617	0.0303704	0.0547982	86.1537	6		Cofactors, Vitamins, Prosthetic Groups, Pigments	Folate and pterines	5-FCL-like_protein	Methylenetetrahydrofolate dehydrogenase (NADP+) (EC 1.5.1.5) / Methenyltetrahydrofolate cyclohydrolase (EC 3.5.4.9)		0.0306623	0	0	0.0850822	0	0	0	0.0805369	0.0207641	0	0.0385208	0	0.359712	0
Carbohydrates	Di- and oligosaccharides	Maltose_and_Maltodextrin_Utilization	Maltose/maltodextrin transport ATP-binding protein MalK (EC 3.6.3.19)		0.0207125	0.170648	0	0	0	0	0	0	0	0	0	0.165017	0.0817661	0	0	0	0	0	0.0231803	0	0.0312695	0.0234568	0.0516849	86.1771	6		Cofactors, Vitamins, Prosthetic Groups, Pigments	NAD and NADP	NAD_regulation	L-aspartate oxidase (EC 1.4.3.16)		0.0408831	0	0.0645578	0	0.0437254	0	0.0366972	0	0.103821	0	0.0770416	0.13816	0	0
Carbohydrates	Fermentation	Acetoin,_butanediol_metabolism	Acetolactate synthase large subunit (EC 2.2.1.6)		0	0	0	0	0	0	0	0.0282087	0.190235	0.059453	0	0	0	0	0	0.203417	0	0	0.0463607	0	0.125078	0.0310835	0.0630088	86.2082	6		Cofactors, Vitamins, Prosthetic Groups, Pigments	NULL	Thiamin_biosynthesis	Phosphomethylpyrimidine kinase (EC 2.7.4.7)		0.0102208	0	0	0.0567215	0	0	0.0733945	0.0536913	0	0	0.115562	0	0	0
Carbohydrates	Fermentation	Acetyl-CoA_fermentation_to_Butyrate	Butyrate-acetoacetate CoA-transferase subunit A (EC 2.8.3.9)		0.0207125	0	0	0	0	0.204082	0.215517	0	0	0	0	0	0.0408831	0	0	0	0	0	0	0.0490196	0.0625391	0.0282263	0.0631586	86.2364	6		Cofactors, Vitamins, Prosthetic Groups, Pigments	Pyridoxine	Pyridoxin_(Vitamin_B6)_Biosynthesis	Pyridoxine 5'-phosphate synthase (EC 2.6.99.2)		0.0102208	0.0612745	0	0.0283607	0	0	0	0.0268456	0.0415282	0	0	0	0	0.0356252
Carbohydrates	Fermentation	Acetyl-CoA_fermentation_to_Butyrate	Butyrate-acetoacetate CoA-transferase subunit B (EC 2.8.3.9)		0.041425	0	0	0	0	0.102041	0	0.0282087	0.126823	0	0	0	0	0	0	0	0	0	0	0.147059	0.0312695	0.022706	0.0451583	86.2591	6		Cofactors, Vitamins, Prosthetic Groups, Pigments	Pyridoxine	Pyridoxin_(Vitamin_B6)_Biosynthesis	Pyridoxine biosynthesis glutamine amidotransferase, synthase subunit (EC 2.4.2.-)		0.0511038	0.0919118	0.0645578	0.0567215	0	0.0808407	0	0	0	0	0	0.0276319	0	0
Carbohydrates	Monosaccharides	D-gluconate_and_ketogluconates_metabolism	6-phosphogluconate dehydrogenase, decarboxylating (EC 1.1.1.44)		0	0	0	0	0	0	0	0	0.126823	0	0.0511509	0	0	0.0595238	0	0.12205	0	0	0.069541	0	0.125078	0.0263889	0.0463662	86.2855	6		DNA Metabolism	DNA repair	DNA_Repair_Base_Excision	Uracil-DNA glycosylase, family 1		0.0306623	0	0	0.0283607	0	0.0404204	0	0	0.0207641	0	0.0385208	0	0	0
Carbohydrates	Sugar alcohols	Propanediol_utilization	Cob(I)alamin adenosyltransferase PduO (EC 2.5.1.17)		0.103563	0	0	0.041425	0	0	0	0.0282087	0	0.059453	0	0	0	0.178571	0	0	0	0	0.185443	0	0	0.0284125	0.0574872	86.3139	6		DNA Metabolism	DNA repair	DNA_repair,_bacterial_RecBCD_pathway	RecD-like DNA helicase YrrC		0.0919869	0	0	0.0567215	0	0.121261	0	0.0268456	0	0	0	0.0828958	0	0
Cell Division and Cell Cycle	NULL	Bacterial_Cytoskeleton	Cell division protein FtsW		0.041425	0	0	0	0.251889	0.102041	0	0.0564175	0	0.118906	0	0	0	0	0	0	0	0	0.069541	0	0	0.0304866	0.0625364	86.3444	6		DNA Metabolism	DNA repair	DNA_repair,_bacterial	DNA polymerase-like protein PA0670		0.0613246	0.122549	0	0.0283607	0	0	0	0	0.0207641	0	0.0385208	0	0	0.178126
Cell Division and Cell Cycle	NULL	Control_of_cell_elongation_-_division_cycle_in_Bacilli	Endonuclease III (EC 4.2.99.18)		0	0.0426621	0	0.041425	0	0	0.107759	0	0	0	0	0	0	0	0	0.0203417	0	0	0.0231803	0	0.0938086	0.0156751	0.031416	86.3601	6		DNA Metabolism	DNA repair	DNA_repair,_bacterial	Exodeoxyribonuclease VII small subunit (EC 3.1.11.6)		0.0102208	0	0.129116	0.226886	0.0437254	0	0	0	0.103821	0	0	0	0	0
Cell Wall and Capsule	Capsular and extracellular polysacchrides	Alginate_metabolism	Probable poly(beta-D-mannuronate) O-acetylase (EC 2.3.1.-)		0.0207125	0	0	0	0	0	0	0.0564175	0	0.059453	0	0	0.0408831	0	0	0	0.102249	0	0	0	0.0625391	0.0162978	0.0296699	86.3764	6		DNA Metabolism	DNA replication	DNA-replication	Chromosomal replication initiator protein DnaA		0.0715454	0	0.258231	0	0	0.0808407	0	0	0	0.242424	0	0.0552639	0	0.0712504
Cell Wall and Capsule	Capsular and extracellular polysacchrides	Colanic_acid_biosynthesis	GDP-L-fucose synthetase (EC 1.1.1.271)		0.041425	0	0	0.08285	0	0	0	0.0846262	0	0	0.204604	0	0	0.0595238	0	0	0	0	0.185443	0	0	0.0313558	0.0611922	86.4077	6		DNA Metabolism	DNA replication	DNA-replication	Single-stranded-DNA-specific exonuclease RecJ (EC 3.1.-.-)		0.0919869	0	0	0	0.131176	0.0808407	0.0733945	0	0.0415282	0	0.0385208	0	0	0
Cell Wall and Capsule	Capsular and extracellular polysacchrides	dTDP-rhamnose_synthesis	dTDP-4-dehydrorhamnose 3,5-epimerase (EC 5.1.3.13)		0	0	0	0.041425	0	0	0	0.0846262	0	0	0.102302	0	0.0408831	0	0	0.0203417	0.102249	0	0	0	0	0.0186584	0.0350518	86.4264	6		DNA Metabolism	DNA replication	DNA-replication	Transcription-repair coupling factor		0.0817661	0	0	0.0567215	0	0	0	0	0	0	0.0385208	0.0276319	0	0
Cell Wall and Capsule	Capsular and extracellular polysacchrides	Exopolysaccharide_Biosynthesis	Glycosyl transferase, group 2 family protein		0	0	0	0.08285	0	0	0	0	0	0	0.0511509	0	0	0	0.148588	0	0	0	0.0463607	0.0980392	0.0312695	0.0218218	0.0414112	86.4482	6		Fatty Acids, Lipids, and Isoprenoids	Isoprenoids	Archaeal_lipids	Geranylgeranyl pyrophosphate synthetase (EC 2.5.1.29)		0.0102208	0.0306373	0	0.0283607	0	0.0404204	0.0366972	0.0268456	0	0.121212	0	0	0	0
Cell Wall and Capsule	Gram-Negative cell wall components	KDO2-Lipid_A_biosynthesis	Acyl-[acyl-carrier-protein]--UDP-N-acetylglucosamine O-acyltransferase (EC 2.3.1.129)		0	0	0	0.08285	0	0	0	0.169252	0	0	0.153453	0	0	0	0	0.0203417	0	0	0.0927214	0	0.125078	0.0306522	0.0565611	86.4789	6		Fatty Acids, Lipids, and Isoprenoids	Phospholipids	Glycerolipid_and_Glycerophospholipid_Metabolism_in_Bacteria	Phosphatidate cytidylyltransferase (EC 2.7.7.41)		0.0102208	0	0	0	0	0.0808407	0	0.0536913	0	0.242424	0	0.0828958	0	0
Cell Wall and Capsule	Gram-Negative cell wall components	Lipopolysaccharide_assembly	Survival protein SurA precursor (Peptidyl-prolyl cis-trans isomerase SurA) (EC 5.2.1.8)		0.0621375	0	0	0	0	0	0	0.0564175	0	0.118906	0.102302	0	0	0	0	0	0	0	0.0463607	0.0980392	0	0.0230554	0.0401539	86.5019	6		Iron acquisition and metabolism	NULL	Heme,_hemin_uptake_and_utilization_systems_in_GramPositives	Two-component sensor kinase SA14-24		0	0	0	0.0283607	0.0437254	0.0404204	0	0	0.0207641	0.121212	0	0.110528	0	0.0356252
Cell Wall and Capsule	Gram-Positive cell wall components	Sortase	Cell wall surface anchor family protein		0.041425	0.0853242	0	0	0	0	0	0	0	0	0.153453	0	0	0	0	0.081367	0	0	0.0231803	0	0.125078	0.0242775	0.0463514	86.5262	6		Membrane Transport	ABC transporters	ABC_transporter_branched-chain_amino_acid_(TC_3.A.1.4.1)	High-affinity leucine-specific transport system, periplasmic binding protein LivK (TC 3.A.1.4.1)		0.0613246	0.122549	0	0	0.0437254	0.121261	0.0733945	0.0268456	0	0	0	0	0	0
Cell Wall and Capsule	NULL	Murein_Hydrolases	N-acetylmuramoyl-L-alanine amidase (EC 3.5.1.28)		0	0	0	0	0	0	0	0	0.126823	0.178359	0.204604	0	0	0	0	0.0610252	0.102249	0	0	0	0.0938086	0.0365176	0.0650898	86.5627	6		Membrane Transport	NULL	ECF_class_transporters	Substrate-specific component RibU of riboflavin ECF transporter		0.0204415	0.0612745	0	0	0	0.0808407	0	0.0805369	0.103821	0	0	0	0	0
Cell Wall and Capsule	NULL	Peptidoglycan_Biosynthesis	Rare lipoprotein A precursor		0	0.0426621	0	0	0	0	0	0	0	0	0	0	0	0	0.148588	0.0406835	0	0.257732	0.0231803	0	0.0625391	0.0273993	0.063507	86.5901	6		Membrane Transport	Protein translocation across cytoplasmic membrane	HtrA_and_Sec_secretion	Preprotein translocase subunit SecE (TC 3.A.5.1.1)		0.0511038	0.0306373	0	0.283607	0	0	0	0	0	0	0.269646	0.13816	0	0
Cell Wall and Capsule	NULL	YjeE	YjeF protein, function unknown		0.041425	0.0426621	0	0.041425	0	0	0	0.0846262	0	0	0	0	0	0	0	0	0	0.257732	0.0231803	0	0	0.0233834	0.0582642	86.6135	6		Membrane Transport	Protein translocation across cytoplasmic membrane	Twin-arginine_translocation_system	Twin-arginine translocation protein TatC		0.0204415	0	0	0.0567215	0	0.0808407	0	0	0.0207641	0.242424	0	0.0552639	0	0.0712504
Clustering-based subsystems	Cell Division	Cell_Division_Cluster	UDP-N-acetylglucosamine--N-acetylmuramyl-(pentapeptide) pyrophosphoryl-undecaprenol N-acetylglucosamine transferase (EC 2.4.1.227)		0	0.0426621	0.132363	0.041425	0	0	0	0.141044	0.126823	0	0	0	0	0	0	0	0	0	0.0463607	0	0	0.0252703	0.0478395	86.6388	6		Membrane Transport	Uni- Sym- and Antiporters	Proton-dependent_Peptide_Transporters	Di-/tripeptide transporter		0.0102208	0.0306373	0	0.0283607	0.131176	0	0	0.0536913	0.0207641	0	0	0.0276319	0	0
Clustering-based subsystems	Clustering-based subsystems	CBSS-280355.3.peg.2835	Pantoate--beta-alanine ligase (EC 6.3.2.1)		0	0	0	0	0	0.102041	0	0	0.126823	0	0	0.165017	0	0	0	0.0203417	0	0	0.0463607	0.0490196	0	0.0242668	0.0481282	86.663	6		Metabolism of Aromatic Compounds	Peripheral pathways for catabolism of aromatic compounds	Biphenyl_Degradation	Acetaldehyde dehydrogenase (EC 1.2.1.10)		0.0511038	0.122549	0	0.113443	0.0437254	0	0.0366972	0	0.0207641	0	0	0.0828958	0	0
Clustering-based subsystems	Isoprenoid/cell wall biosynthesis: PREDICTED UNDECAPRENYL DIPHOSPHATE PHOSPHATASE	CBSS-83331.1.peg.3039	Penicillin-binding protein 2 (PBP-2)		0	0	0	0	0	0	0	0.112835	0.126823	0	0.0511509	0	0.0408831	0	0.297177	0	0.204499	0	0	0	0	0.0396842	0.080674	86.7027	6		Miscellaneous	Plant-Prokaryote DOE project	Experimental-PTPS	Dihydropteroate synthase (EC 2.5.1.15)		0.0306623	0.0306373	0.0645578	0.0283607	0	0	0.110092	0	0.0207641	0	0	0	0	0
Clustering-based subsystems	NULL	CBSS-138119.3.peg.2719	Ribosome-binding factor A		0.0207125	0	0	0.041425	0	0	0	0.0282087	0	0	0	0	0	0.0595238	0	0.0610252	0	0	0.0463607	0	0	0.0122503	0.0214544	86.715	6		Miscellaneous	Plant-Prokaryote DOE project	Iron-sulfur_cluster_assembly	Putative iron-sulfur cluster assembly scaffold protein for SUF system, SufE2		0.0511038	0.0612745	0	0	0	0	0.0366972	0	0.0622924	0	0.0385208	0.0276319	0	0
Clustering-based subsystems	NULL	CBSS-138119.3.peg.2719	tRNA pseudouridine synthase B (EC 4.2.1.70)		0.0621375	0	0	0	0	0	0	0	0.126823	0.118906	0	0	0.0817661	0	0	0.081367	0	0	0	0.0490196	0	0.0247628	0.0429627	86.7397	6		Miscellaneous	Plant-Prokaryote DOE project	Single-Rhodanese-domain_proteins	Rhodanese domain protein UPF0176, Firmicutes subgroup		0	0.0306373	0	0	0	0.0808407	0.293578	0	0	0	0	0.0828958	0	0.0712504
Clustering-based subsystems	NULL	CBSS-235.1.peg.567	2-amino-4-hydroxy-6-hydroxymethyldihydropteridine pyrophosphokinase (EC 2.7.6.3)		0.041425	0	0	0	0	0	0.215517	0.112835	0.126823	0	0	0	0	0	0	0.0406835	0	0	0.0927214	0	0	0.0300002	0.0584515	86.7697	6		Nitrogen Metabolism	NULL	Nitrate_and_nitrite_ammonification	Cytochrome c552 precursor (EC 1.7.2.2)		0.0306623	0	0	0	0	0.121261	0.0366972	0	0.0415282	0	0.0385208	0.0552639	0	0
Clustering-based subsystems	NULL	Conserved_gene_cluster_associated_with_Met-tRNA_formyltransferase	Helicase PriA essential for oriC/DnaA-independent DNA replication		0.041425	0	0	0.124275	0	0	0	0.0282087	0	0	0	0	0.0408831	0	0	0.0610252	0	0	0.0463607	0	0	0.0162942	0.0315637	86.786	6		Nitrogen Metabolism	NULL	Nitrosative_stress	Hydroxylamine reductase (EC 1.7.-.-)		0.0715454	0	0	0.0850822	0.349803	0.0404204	0	0.0805369	0	0	0.115562	0	0	0
Clustering-based subsystems	NULL	CTP_synthase_(EC_6.3.4.2)_cluster	Inner membrane protein translocase component YidC, long form		0.041425	0	0	0	0	0	0	0.0282087	0.0634115	0	0	0	0	0	0	0.081367	0	0	0	0.0490196	0.0312695	0.0140334	0.0248982	86.8001	6		Nucleosides and Nucleotides	Purines	De_Novo_Purine_Biosynthesis	Phosphoribosylformylglycinamidine synthase, synthetase subunit (EC 6.3.5.3)		0.0102208	0.122549	0	0.0567215	0	0.121261	0.0733945	0	0	0	0	0	0	0
Clustering-based subsystems	NULL	EC49-61	Organic solvent tolerance protein precursor		0.041425	0	0	0.08285	0	0	0	0.0564175	0.0634115	0	0	0	0	0.119048	0	0	0	0	0.0231803	0	0	0.0183968	0.0341954	86.8185	6		Nucleosides and Nucleotides	Purines	Purine_conversions	Guanylate kinase (EC 2.7.4.8)		0.112428	0.122549	0.129116	0.0567215	0.0437254	0	0	0	0.0415282	0	0	0	0	0.0356252
Clustering-based subsystems	NULL	Ribonucleotide_reductase_cluster	Ribonucleotide reductase of class Ia (aerobic), alpha subunit (EC 1.17.4.1)		0	0	0	0	0.125945	0	0	0	0.253646	0.059453	0	0	0	0.119048	0.148588	0.0203417	0	0	0	0	0	0.0346201	0.069003	86.8531	6		Phages, Prophages, Transposable elements, Plasmids	Phages, Prophages	Phage_capsid_proteins	Phage major capsid protein		0.643908	0	0.258231	0	0.131176	0.0404204	0.0733945	0.0536913	0.0207641	0	0	0	0	0
Clustering-based subsystems	Probably Pyrimidine biosynthesis-related	CBSS-306254.1.peg.1508	Carbamoyl-phosphate synthase small chain (EC 6.3.5.5)		0.041425	0	0	0	0	0	0	0	0	0	0	0	0.0817661	0	0	0.0203417	0	0	0.0231803	0.0490196	0.125078	0.0162291	0.0330676	86.8693	6		Phosphorus Metabolism	NULL	High_affinity_phosphate_transporter_and_control_of_PHO_regulon	Phosphate transport system regulatory protein PhoU		0	0.0306373	0.0645578	0.0567215	0	0	0.0733945	0	0	0	0	0	0	0.0712504
Clustering-based subsystems	Ribosomal Protein L28P relates to a set of uncharacterized proteins	A_Gram-positive_cluster_that_relates_ribosomal_protein_L28P_to_a_set_of_uncharacterized_proteins	LSU ribosomal protein L28p		0.0207125	0	0	0	0	0	0	0.0846262	0	0.118906	0	0	0.0408831	0	0	0.101709	0	0	0.0231803	0	0	0.0185722	0.036769	86.8879	6		Protein Metabolism	Protein biosynthesis	Translation_elongation_factor_G_family	Translation elongation factor G-related protein		0.0204415	0.0306373	0.322789	0.0283607	0	0.202102	0	0	0	0	0.0770416	0	0	0.0356252
Clustering-based subsystems	Ribosomal Protein L28P relates to a set of uncharacterized proteins	A_Gram-positive_cluster_that_relates_ribosomal_protein_L28P_to_a_set_of_uncharacterized_proteins	Ribosome small subunit-stimulated GTPase EngC		0.041425	0.0426621	0.0661813	0	0	0	0	0	0	0	0	0	0	0	0	0.0406835	0	0	0.0231803	0	0.0312695	0.0116858	0.0202714	86.8996	6		Protein Metabolism	Protein folding	Protein_chaperones	Chaperone protein HtpG		0	0	0	0.36869	0.262352	0	0	0	0.0415282	0	0.0770416	0.0552639	0	0
Clustering-based subsystems	Ribosomal Protein L28P relates to a set of uncharacterized proteins	A_Gram-positive_cluster_that_relates_ribosomal_protein_L28P_to_a_set_of_uncharacterized_proteins	Ribulose-phosphate 3-epimerase (EC 5.1.3.1)		0	0.0853242	0	0.041425	0	0	0	0	0.126823	0.059453	0	0	0	0.0595238	0	0	0	0	0	0.0980392	0	0.022409	0.0395123	86.922	6		Protein Metabolism	Selenoproteins	Glycine_reductase,_sarcosine_reductase_and_betaine_reductase	Glycine reductase component B beta subunit (EC 1.21.4.2)		0.306623	0	0.258231	0.170164	0	0	0	0	0.124585	0	0.154083	0.110528	0	0.178126
Clustering-based subsystems	Two related proteases	CBSS-257314.1.peg.676	CDP-diacylglycerol--glycerol-3-phosphate 3-phosphatidyltransferase (EC 2.7.8.5)		0	0.0426621	0	0	0	0	0	0.0282087	0	0	0	0	0	0	0	0.0406835	0	0	0.0927214	0.0980392	0.0312695	0.015885	0.0301319	86.9379	6		Protein Metabolism	Selenoproteins	Glycine_reductase,_sarcosine_reductase_and_betaine_reductase	Glycine/sarcosine/betaine reductase component C chain 2		0.0408831	0	0	0	0	0.0404204	0	0.107383	0.0622924	0	0	0.0276319	0	0.0712504
Cofactors, Vitamins, Prosthetic Groups, Pigments	Coenzyme A	Coenzyme_A_Biosynthesis	Ketol-acid reductoisomerase (EC 1.1.1.86)		0	0.0853242	0	0	0	0	0	0	0	0	0.0511509	0	0	0.0595238	0	0.142392	0	0	0.069541	0	0.187617	0.0283595	0.0533207	86.9662	6		Regulation and Cell signaling	NULL	cAMP_signaling_in_bacteria	cAMP-binding proteins - catabolite gene activator and regulatory subunit of cAMP-dependent protein kinases		0.0102208	0.0306373	0	0.0567215	0	0.0404204	0.0366972	0	0.0622924	0	0	0	0	0
Cofactors, Vitamins, Prosthetic Groups, Pigments	Folate and pterines	5-FCL-like_protein	Pyruvate dehydrogenase E1 component (EC 1.2.4.1)		0	0	0	0	0	0	0	0	0	0	0.102302	0.330033	0	0	0	0.386493	0	0.515464	0.0927214	0	0.0625391	0.0709311	0.148546	87.0372	6		Respiration	ATP synthases	F0F1-type_ATP_synthase	ATP synthase C chain (EC 3.6.3.14)		0.0306623	0.122549	0	0.0283607	0	0	0.110092	0	0.103821	0	0.0770416	0.193424	0	0
Cofactors, Vitamins, Prosthetic Groups, Pigments	Folate and pterines	Molybdenum_cofactor_biosynthesis	Molybdenum ABC transporter, periplasmic molybdenum-binding protein ModA (TC 3.A.1.8.1)		0.103563	0	0.132363	0	0	0	0.215517	0	0	0	0	0	0.0408831	0	0.148588	0	0	0	0.0231803	0	0	0.0316235	0.0624416	87.0688	6		Respiration	Electron accepting reactions	Ubiquinone_Menaquinone-cytochrome_c_reductase_complexes	Ubiquinol--cytochrome c reductase, cytochrome B subunit (EC 1.10.2.2)		0	0	0	0	0.218627	0.0808407	0.0733945	0.0805369	0.0207641	0	0	0	0	0
Cofactors, Vitamins, Prosthetic Groups, Pigments	Folate and pterines	YgfZ-Iron	Dihydroorotase (EC 3.5.2.3)		0.0621375	0	0	0.041425	0	0	0	0.141044	0	0	0	0	0	0	0	0.0203417	0	0	0.0231803	0.147059	0	0.0207232	0.0441754	87.0895	6		Respiration	Electron donating reactions	Na(+)-translocating_NADH-quinone_oxidoreductase_and_rnf-like_group_of_electron_transport_complexes	Electron transport complex protein RnfB		0.0817661	0	0	0.0850822	0	0	0	0	0.0415282	0	0.0385208	0.0828958	0	0.178126
Cofactors, Vitamins, Prosthetic Groups, Pigments	Folate and pterines	YgfZ	Queuosine Biosynthesis QueC ATPase		0.041425	0.0426621	0	0	0	0.306122	0	0.0564175	0	0	0	0	0	0	0	0.0406835	0	0	0	0.0490196	0	0.0255395	0.067376	87.115	6		Respiration	Electron donating reactions	Na(+)-translocating_NADH-quinone_oxidoreductase_and_rnf-like_group_of_electron_transport_complexes	Electron transport complex protein RnfC		0.0408831	0.0612745	0	0	0.174902	0	0.0733945	0	0	0	0.192604	0	0	0.142501
Cofactors, Vitamins, Prosthetic Groups, Pigments	Riboflavin, FMN, FAD	riboflavin_to_FAD	Riboflavin synthase alpha chain (EC 2.5.1.9)		0	0.0853242	0	0	0.125945	0	0	0.0846262	0.0634115	0.297265	0	0	0	0	0	0	0	0	0.0927214	0	0	0.0356806	0.0723027	87.1507	6		Respiration	Electron donating reactions	Na(+)-translocating_NADH-quinone_oxidoreductase_and_rnf-like_group_of_electron_transport_complexes	Na(+)-translocating NADH-quinone reductase subunit A (EC 1.6.5.-)		0.0102208	0	0	0.0850822	0	0	0	0.0268456	0	0	0.115562	0	0	0
Cofactors, Vitamins, Prosthetic Groups, Pigments	Riboflavin, FMN, FAD	Riboflavin,_FMN_and_FAD_metabolism	5-amino-6-(5-phosphoribosylamino)uracil reductase (EC 1.1.1.193)		0.0207125	0	0	0	0	0	0	0	0.126823	0	0.102302	0	0.0817661	0.0595238	0	0	0	0	0.0463607	0	0	0.0208328	0.0388862	87.1716	6		Respiration	Electron donating reactions	Na(+)-translocating_NADH-quinone_oxidoreductase_and_rnf-like_group_of_electron_transport_complexes	Na(+)-translocating NADH-quinone reductase subunit B (EC 1.6.5.-)		0.0408831	0	0	0.141804	0	0	0.0366972	0	0.0415282	0	0.0385208	0.0552639	0	0.0356252
Cofactors, Vitamins, Prosthetic Groups, Pigments	Tetrapyrroles	Coenzyme_B12_biosynthesis	Vitamin B12 ABC transporter, permease component BtuC		0.041425	0	0	0.08285	0	0	0	0	0.0634115	0	0	0	0.0408831	0	0	0	0	0	0.069541	0.0980392	0	0.0188643	0.0325938	87.1904	6		Respiration	Electron donating reactions	Respiratory_dehydrogenases_1	NADH dehydrogenase (EC 1.6.99.3)		0.0306623	0.0612745	0	0	0.0437254	0.0404204	0	0	0	0.363636	0	0	0	0
DNA Metabolism	DNA repair	DNA_repair,_bacterial_RecBCD_pathway	RecD-like DNA helicase YrrC		0.0207125	0	0	0	0.251889	0	0	0	0	0.118906	0	0	0	0	0.297177	0.162734	0	0	0	0	0.0312695	0.0420328	0.0885122	87.2325	6		Respiration	Electron donating reactions	Succinate_dehydrogenase	Succinate dehydrogenase cytochrome b subunit		0.0306623	0	0	0.0283607	0	0	0	0.0536913	0.0830565	0	0.0385208	0	0	0
DNA Metabolism	DNA repair	DNA_repair,_bacterial_RecFOR_pathway	ATP-dependent DNA helicase, RecQ family		0	0	0	0	0	0	0	0.0564175	0	0	0	0	0	0.119048	0	0.0203417	0	0	0.069541	0.245098	0.0312695	0.025796	0.0590262	87.2583	6		Respiration	Sodium Ion-Coupled Energetics	Na+_translocating_decarboxylases_and_related_biotin-dependent_enzymes	Oxaloacetate decarboxylase beta chain (EC 4.1.1.3)		0.0715454	0	0	0.0567215	0	0	0	0	0.0415282	0	0.0770416	0.0276319	0	0.213751
DNA Metabolism	DNA repair	DNA_repair,_UvrABC_system	Excinuclease ABC subunit A paralog in greater Bacteroides group		0.0207125	0.127986	0	0.041425	0	0	0	0	0	0.237812	0	0	0.0817661	0	0	0	0	0	0.0463607	0	0	0.0264792	0.058818	87.2847	6		RNA Metabolism	RNA processing and modification	16S_rRNA_modification_within_P_site_of_ribosome	Cell division protein MraZ		0.0102208	0	0.0645578	0	0	0.0808407	0.0733945	0.0268456	0	0	0	0.0276319	0	0
DNA Metabolism	DNA uptake, competence	DNA_processing_cluster	DNA polymerase III subunits gamma and tau (EC 2.7.7.7)		0.0621375	0	0	0	0	0.102041	0	0	0	0	0	0	0.0408831	0	0	0.0406835	0	0	0.0231803	0.0980392	0	0.0174745	0.0326623	87.3022	6		RNA Metabolism	RNA processing and modification	Queuosine-Archaeosine_Biosynthesis	Peptidyl-prolyl cis-trans isomerase (EC 5.2.1.8)		0.0306623	0.0612745	0	0	0	0	0	0	0.0830565	0	0	0.0276319	0	0.142501
Fatty Acids, Lipids, and Isoprenoids	Fatty acids	Fatty_Acid_Biosynthesis_FASII	Acetyl-coenzyme A carboxyl transferase beta chain (EC 6.4.1.2)		0.0207125	0	0	0	0	0	0	0	0	0	0.204604	0	0	0.119048	0	0.0610252	0	0	0.0231803	0	0.0625391	0.0233861	0.0515516	87.3256	6		RNA Metabolism	RNA processing and modification	RNA_processing_and_degradation,_bacterial	Ribonuclease III (EC 3.1.26.3)		0.0613246	0	0	0	0	0.0404204	0.110092	0.0268456	0	0	0.0385208	0	0	0.0712504
Fatty Acids, Lipids, and Isoprenoids	Fatty acids	Fatty_Acid_Biosynthesis_FASII	Biotin carboxylase of acetyl-CoA carboxylase (EC 6.3.4.14)		0	0	0	0	0	0	0	0.0564175	0	0	0	0	0	0.0595238	0	0.0406835	0	0	0.0231803	0.0980392	0.0625391	0.0162087	0.0290896	87.3418	6		RNA Metabolism	RNA processing and modification	tRNA_modification_Bacteria	tRNA-i(6)A37 methylthiotransferase		0.0408831	0	0.129116	0	0	0	0	0	0.0207641	0.242424	0	0	0	0.0712504
Fatty Acids, Lipids, and Isoprenoids	Isoprenoids	polyprenyl_synthesis	1-deoxy-D-xylulose 5-phosphate reductoisomerase (EC 1.1.1.267)		0	0	0	0.041425	0	0	0	0	0	0	0	0.165017	0	0	0.594354	0.12205	0	0	0.0463607	0.0490196	0	0.0484869	0.132718	87.3903	6		Stress Response	Acid stress	Acid_resistance_mechanisms	Arginine decarboxylase (EC 4.1.1.19)		0.0102208	0	0	0.113443	0.0874508	0	0	0.0268456	0.0830565	0	0.0385208	0	0	0
Fatty Acids, Lipids, and Isoprenoids	Phospholipids	Glycerolipid_and_Glycerophospholipid_Metabolism_in_Bacteria	1-acyl-sn-glycerol-3-phosphate acyltransferase (EC 2.3.1.51)		0	0.0426621	0	0.08285	0	0	0	0.0564175	0	0	0	0	0	0	0	0.0610252	0	0	0	0.0980392	0.0312695	0.0177268	0.0312903	87.408	6		Stress Response	Osmotic stress	Osmoregulation	Aquaporin Z		0.0102208	0	0	0.0283607	0.0874508	0	0	0	0.0207641	0	0	0	0	0.0356252
Fatty Acids, Lipids, and Isoprenoids	Phospholipids	Glycerolipid_and_Glycerophospholipid_Metabolism_in_Bacteria	Dihydroxyacetone kinase family protein		0	0	0	0	0	0	0	0	0	0	0.0511509	0.165017	0	0.0595238	0.297177	0.0203417	0	0	0	0	0.0312695	0.0297371	0.0722929	87.4378	6		Stress Response	Oxidative stress	Glutaredoxins	Glutaredoxin		0	0.0612745	0	0	0	0.0404204	0.0366972	0.0536913	0	0	0	0.0276319	0	0
Fatty Acids, Lipids, and Isoprenoids	Phospholipids	Glycerolipid_and_Glycerophospholipid_Metabolism_in_Bacteria	Phosphate:acyl-ACP acyltransferase PlsX		0	0.127986	0.0661813	0	0	0	0	0	0	0	0.102302	0	0	0	0.148588	0.0406835	0	0	0.0927214	0	0	0.0275458	0.0487969	87.4653	6		Stress Response	Periplasmic Stress	Periplasmic_Stress_Response	Intramembrane protease RasP/YluC, implicated in cell division based on FtsL cleavage		0.0511038	0.0919118	0	0	0.131176	0	0	0	0.0415282	0	0.0385208	0.0828958	0	0
Iron acquisition and metabolism	NULL	Campylobacter_Iron_Metabolism	Magnesium and cobalt transport protein CorA		0.08285	0	0	0	0	0	0	0.0564175	0	0	0	0	0	0	0	0.0203417	0.204499	0	0.0231803	0	0.0312695	0.0199313	0.0476725	87.4852	6		Sulfur Metabolism	NULL	Thioredoxin-disulfide_reductase	Alkylhydroperoxidase protein D		0.0102208	0	0	0	0	0.0808407	0.0366972	0.107383	0.0207641	0.242424	0.0385208	0	0	0
Iron acquisition and metabolism	NULL	Transport_of_Iron	Ferrous iron transport protein A		0.0621375	0.0426621	0.0661813	0	0	0	0.107759	0	0	0	0.0511509	0	0	0	0	0	0.204499	0	0	0	0	0.0254471	0.0512399	87.5107	6		Virulence, Disease and Defense	NULL	C_jejuni_colonization_of_chick_caeca	UDP-N-acetylglucosamine 4,6-dehydratase (EC 4.2.1.-)		0.0204415	0	0.0645578	0.0283607	0.0437254	0	0.0733945	0	0	0.121212	0	0	0	0
Membrane Transport	ABC transporters	ABC_transporter_oligopeptide_(TC_3.A.1.5.1)	Oligopeptide transport system permease protein OppB (TC 3.A.1.5.1)		0.0207125	0	0.132363	0	0	0	0	0	0	0	0	0	0	0.119048	0	0.0203417	0.204499	0	0	0.0490196	0	0.0259992	0.0559297	87.5367	6		Virulence, Disease and Defense	Resistance to antibiotics and toxic compounds	Methicillin_resistance_in_Staphylococci	D-alanyl transfer protein DltB		0.0102208	0	0	0	0.0874508	0	0.0733945	0	0.0207641	0	0	0.0276319	0	0
Membrane Transport	NULL	Transport_of_Nickel_and_Cobalt	Predicted cobalt ABC transporter periplasmic component		0.103563	0	0	0	0	0	0	0.0564175	0	0	0.0511509	0	0	0.0595238	0	0.0406835	0	0	0.0231803	0	0	0.0159295	0.0290959	87.5526	6		Virulence, Disease and Defense	Resistance to antibiotics and toxic compounds	Multidrug_Resistance_Efflux_Pumps	Acriflavin resistance protein		0.0919869	0	0	0.0850822	0	0	0.0733945	0.0805369	0.0207641	0	0	0.0276319	0	0
Membrane Transport	NULL	Transport_of_Nickel_and_Cobalt	Predicted cobalt transporter in Bacteroides_Porphyromonas		0.041425	0	0	0.08285	0.125945	0	0	0.0564175	0	0	0	0	0	0	0	0	0	0	0.069541	0	0.0312695	0.0194023	0.0357306	87.572	6		Amino Acids and Derivatives	Alanine, serine, and glycine	Alanine_biosynthesis	Alanine racemase (EC 5.1.1.1)		0.0306623	0	0.0645578	0.0283607	0	0	0	0	0.0415282	0	0	0.0552639	0	0
Membrane Transport	Protein translocation across cytoplasmic membrane	HtrA_and_Sec_secretion	Preprotein translocase subunit SecG (TC 3.A.5.1.1)		0	0.0426621	0	0.041425	0	0	0	0	0.0634115	0	0.0511509	0	0	0	0	0.0203417	0	0	0.0463607	0	0	0.0126358	0.0216607	87.5846	6		Amino Acids and Derivatives	Alanine, serine, and glycine	Glycine_and_Serine_Utilization	Glycine dehydrogenase [decarboxylating] (glycine cleavage system P2 protein) (EC 1.4.4.2)		0.0817661	0	0.322789	0	0	0.161681	0	0	0	0	0.385208	0	0	0
Membrane Transport	Uni- Sym- and Antiporters	NhaA,_NhaD_and_Sodium-dependent_phosphate_transporters	Na+/H+ antiporter NhaA type		0	0	0	0	0	0.102041	0	0	0.0634115	0.059453	0	0	0	0.0595238	0	0.0203417	0	0	0.0927214	0	0	0.0189282	0.0339104	87.6036	6		Amino Acids and Derivatives	Alanine, serine, and glycine	Glycine_Biosynthesis	L-threonine 3-dehydrogenase (EC 1.1.1.103)		0.0306623	0.0612745	0	0	0	0	0	0	0	0	0	0.0276319	0	0
Miscellaneous	Plant-Prokaryote DOE project	At1g69340_At2g40600	NAD-dependent protein deacetylase of SIR2 family		0.0207125	0	0	0	0	0	0	0	0	0	0	0	0.0817661	0.119048	0	0.0203417	0	0	0.0463607	0	0.0625391	0.0167032	0.0330925	87.6203	6		Amino Acids and Derivatives	Arginine; urea cycle, polyamines	Arginine_Biosynthesis_extended	Acetylornithine deacetylase (EC 3.5.1.16)		0.173753	0.0612745	0.193673	0	0.0874508	0	0	0.0536913	0	0	0	0	0	0
Miscellaneous	Plant-Prokaryote DOE project	At3g21300	Glutamyl-tRNA(Gln) amidotransferase subunit B (EC 6.3.5.7)		0.0207125	0	0	0	0	0	0.215517	0	0	0	0	0	0	0	0	0.0610252	0.102249	0	0.069541	0	0.0625391	0.0253136	0.0530785	87.6456	6		Amino Acids and Derivatives	Arginine; urea cycle, polyamines	Polyamine_Metabolism	Arginine/ornithine antiporter		0	0	0	0.0283607	0	0.0404204	0.0366972	0	0	0	0	0.0552639	0	0
Miscellaneous	Plant-Prokaryote DOE project	At5g63420	Zn-dependent hydrolase, RNA-metabolising, CPSF 100 kDa analog		0	0.0426621	0	0	0	0	0	0.0282087	0.0634115	0	0	0	0	0	0	0.162734	0	0	0.069541	0	0.0312695	0.0189441	0.039621	87.6645	6		Amino Acids and Derivatives	Arginine; urea cycle, polyamines	Polyamine_Metabolism	Carbamate kinase (EC 2.7.2.2)		0.0715454	0.0306373	0.129116	0.0850822	0.0437254	0	0.0733945	0	0	0	0	0	0	0
Miscellaneous	Plant-Prokaryote DOE project	COG2509	Hypothetical protein YbbP, contains nucleotide-binding domain of DisA bacterial checkpoint controller		0.08285	0.0853242	0	0	0	0	0	0.0282087	0	0	0	0	0	0.0595238	0	0	0	0	0.0231803	0	0.0312695	0.0147789	0.0277593	87.6793	6		Amino Acids and Derivatives	Branched-chain amino acids	Branched-Chain_Amino_Acid_Biosynthesis	2-isopropylmalate synthase (EC 2.3.3.13)		0.0306623	0.0612745	0.258231	0	0	0	0	0.107383	0.0415282	0	0	0.0276319	0	0
Miscellaneous	Plant-Prokaryote DOE project	Conserved_gene_cluster_possibly_involved_in_RNA_metabolism	Serine acetyltransferase (EC 2.3.1.30)		0	0	0.0661813	0	0.125945	0	0	0.0282087	0	0	0	0	0	0	0.148588	0.0406835	0	0	0	0	0.0312695	0.0209941	0.0427162	87.7003	6		Amino Acids and Derivatives	Branched-chain amino acids	Branched-Chain_Amino_Acid_Biosynthesis	3-isopropylmalate dehydratase large subunit (EC 4.2.1.33)		0.0306623	0	0	0.0283607	0	0.121261	0.0733945	0.0536913	0	0	0	0	0	0
Miscellaneous	Plant-Prokaryote DOE project	Iojap	Endoribonuclease L-PSP		0.0207125	0.0426621	0	0.08285	0	0	0	0.0282087	0	0	0	0	0	0	0	0	0	0	0.0231803	0	0.0625391	0.0123882	0.0235951	87.7127	6		Amino Acids and Derivatives	Glutamine, glutamate, aspartate, asparagine; ammonia assimilation	Glutamine,_Glutamate,_Aspartate_and_Asparagine_Biosynthesis	Glutamate synthase [NADPH] large chain (EC 1.4.1.13)		0.0408831	0.0306373	0	0	0	0.161681	0	0	0.0207641	0	0.0385208	0	0	0
Motility and Chemotaxis	Flagellar motility in Prokaryota	Flagellar_motility	Flagellar biosynthesis protein FlhA		0.0621375	0.255973	0	0	0	0	0	0.0282087	0.126823	0.059453	0.0511509	0	0	0	0	0	0	0	0	0	0	0.0277974	0.0617201	87.7405	6		Amino Acids and Derivatives	Lysine, threonine, methionine, and cysteine	Lysine_Biosynthesis_DAP_Pathway	Dihydrodipicolinate synthase (EC 4.2.1.52)		0.0613246	0	0	0.170164	0	0.161681	0	0	0	0.242424	0	0.0276319	0	0
Motility and Chemotaxis	Flagellar motility in Prokaryota	Flagellar_motility	Flagellar motor switch protein FliN		0	0.0426621	0	0	0	0	0.107759	0.0564175	0	0.118906	0	0	0	0	0.297177	0	0	0	0	0.0490196	0	0.0319972	0.0707002	87.7725	6		Amino Acids and Derivatives	Lysine, threonine, methionine, and cysteine	Methionine_Biosynthesis	5-methyltetrahydrofolate--homocysteine methyltransferase (EC 2.1.1.13)		0.0715454	0.0612745	0	0	0.0437254	0	0	0.0536913	0	0	0	0.0276319	0	0.106876
Motility and Chemotaxis	Flagellar motility in Prokaryota	Flagellar_motility	Flagellum-specific ATP synthase FliI		0.103563	0	0	0	0	0	0	0	0.190235	0.118906	0.153453	0	0	0	0	0	0	0.773196	0.0231803	0	0	0.0648825	0.172419	87.8374	6		Amino Acids and Derivatives	Lysine, threonine, methionine, and cysteine	Methionine_Biosynthesis	Adenosylhomocysteinase (EC 3.3.1.1)		0.0306623	0	0	0.0567215	0	0.0404204	0.0733945	0	0	0	0.154083	0	0	0
Motility and Chemotaxis	Flagellar motility in Prokaryota	Flagellum	Flagellar sensor histidine kinase FleS		0	0.0426621	0.0661813	0	0	0	0	0.0282087	0.0634115	0	0	0	0	0	0	0	0	0	0.0463607	0.0490196	0	0.0140878	0.023876	87.8515	6		Carbohydrates	Central carbohydrate metabolism	Dehydrogenase_complexes	Pyruvate dehydrogenase E1 component beta subunit (EC 1.2.4.1)		0	0.0306373	0	0	0	0	0.110092	0.0268456	0.0207641	0.121212	0	0.0276319	0	0
Motility and Chemotaxis	NULL	Bacterial_Chemotaxis	Chemotaxis response regulator protein-glutamate methylesterase CheB (EC 3.1.1.61)		0.041425	0.170648	0	0	0.125945	0	0	0	0	0	0.102302	0	0	0	0	0	0	0.515464	0.115902	0	0	0.0510326	0.118661	87.9025	6		Carbohydrates	Central carbohydrate metabolism	Pyruvate_metabolism_I:_anaplerotic_reactions,_PEP	Pyruvate carboxyl transferase (EC 6.4.1.1)		0.0511038	0.0612745	0	0.0850822	0	0	0	0.0536913	0.0207641	0	0	0	0	0
Nucleosides and Nucleotides	NULL	Ribonucleotide_reduction	Ribonucleotide reductase of class Ia (aerobic), beta subunit (EC 1.17.4.1)		0.041425	0.0853242	0	0	0	0.204082	0	0.0282087	0	0	0.255754	0	0	0	0	0	0	0	0	0	0.125078	0.035232	0.0729483	87.9377	6		Carbohydrates	Central carbohydrate metabolism	Pyruvate_metabolism_II:_acetyl-CoA,_acetogenesis_from_pyruvate	Pyruvate dehydrogenase E1 component alpha subunit (EC 1.2.4.1)		0.0102208	0.0306373	0	0	0	0.0808407	0	0.0536913	0.0415282	0	0	0	0	0
Nucleosides and Nucleotides	Pyrimidines	pyrimidine_conversions	Uridine kinase (EC 2.7.1.48)		0.0621375	0	0	0.207125	0	0	0	0.0846262	0	0	0	0	0	0	0	0	0	0	0.208623	0.147059	0.0625391	0.0367671	0.0687736	87.9745	6		Carbohydrates	Central carbohydrate metabolism	TCA_Cycle	Dihydrolipoamide succinyltransferase component (E2) of 2-oxoglutarate dehydrogenase complex (EC 2.3.1.61)		0	0	0.0645578	0	0	0	0.0366972	0.0805369	0.0830565	0	0	0	0	0
Phages, Prophages, Transposable elements, Plasmids	Phages, Prophages	r1t-like_streptococcal_phages	Phage capsid and scaffold		1.44988	0.0426621	0	0	0.125945	0.102041	0	0.0564175	0	0	0	0	0	0	0	0	0	0	0.0463607	0	0	0.0868239	0.314425	88.0613	6		Carbohydrates	Central carbohydrate metabolism	TCA_Cycle	Fumarate hydratase class I, aerobic (EC 4.2.1.2)		0.0613246	0	0	0.0567215	0.131176	0	0	0	0	0	0.0770416	0.0276319	0	0
Phosphorus Metabolism	NULL	Phosphate_metabolism	Exopolyphosphatase (EC 3.6.1.11)		0	0.0426621	0	0	0	0	0	0	0.0634115	0	0	0	0	0	0	0.0610252	0.102249	0	0.069541	0	0.0312695	0.0176266	0.0310719	88.0789	6		Carbohydrates	Di- and oligosaccharides	Fructooligosaccharides(FOS)_and_Raffinose_Utilization	Multiple sugar ABC transporter, membrane-spanning permease protein MsmG		0.0204415	0.0919118	0.0645578	0.141804	0	0	0	0.0268456	0	0.121212	0	0	0	0
Protein Metabolism	Protein biosynthesis	tRNA_aminoacylation,_Glu_and_Gln	Glutamyl-tRNA(Gln) synthetase (EC 6.1.1.24)		0.0207125	0.0426621	0	0.041425	0	0.102041	0.107759	0	0	0	0	0	0	0.119048	0	0	0	0	0	0	0	0.0206498	0.0395012	88.0996	6		Carbohydrates	Di- and oligosaccharides	Maltose_and_Maltodextrin_Utilization	Multiple sugar ABC transporter, ATP-binding protein		0.0306623	0.0919118	0.193673	0.0283607	0.0437254	0	0	0	0.0415282	0	0	0	0	0
Protein Metabolism	Protein biosynthesis	tRNA_aminoacylation,_Gly	Glycyl-tRNA synthetase beta chain (EC 6.1.1.14)		0.0207125	0	0	0	0	0	0.215517	0	0	0	0.102302	0	0	0.0595238	0	0	0	0	0.0463607	0.0490196	0	0.0234969	0.0518861	88.1231	6		Carbohydrates	Fermentation	Acetone_Butanol_Ethanol_Synthesis	3-hydroxybutyryl-CoA dehydrogenase (EC 1.1.1.157)		0	0.0306373	0.387347	0.0283607	0.0437254	0	0	0	0.0207641	0	0.231125	0	0	0
Protein Metabolism	Protein biosynthesis	Universal_GTPases	GTP-binding protein Era		0.124275	0.0853242	0	0.08285	0	0	0	0.0564175	0	0	0	0	0	0	0	0.0406835	0	0	0	0.0490196	0	0.0208843	0.0371957	88.144	6		Carbohydrates	Fermentation	Acetyl-CoA_fermentation_to_Butyrate	Butyrate-acetoacetate CoA-transferase subunit B (EC 2.8.3.9)		0	0	0	0.0850822	0	0.0404204	0	0	0.0622924	0	0.0770416	0.0276319	0	0
Protein Metabolism	Selenoproteins	Glycine_reductase,_sarcosine_reductase_and_betaine_reductase	Glycine/sarcosine/betaine reductase component C chain 2		0.144988	0	0	0.207125	0	0	0	0	0	0	0.0511509	0.330033	0	0	0	0	0	0	0.0231803	0.294118	0	0.0500283	0.102456	88.194	6		Carbohydrates	NULL	Sugar_utilization_in_Thermotogales	1-phosphofructokinase (EC 2.7.1.56)		0.0408831	0.0306373	0.193673	0	0.0437254	0.0404204	0	0	0	0	0	0.0276319	0	0
Regulation and Cell signaling	NULL	cAMP_signaling_in_bacteria	Adenine phosphoribosyltransferase (EC 2.4.2.7)		0.041425	0	0	0.08285	0	0	0	0.0282087	0	0	0	0	0	0	0	0.0203417	0	0	0.0231803	0	0.0312695	0.0108226	0.0210298	88.2048	6		Carbohydrates	One-carbon Metabolism	Serine-glyoxylate_cycle	Methylenetetrahydrofolate dehydrogenase (NADP+) (EC 1.5.1.5)		0	0	0	0.0850822	0	0	0	0.0268456	0.0207641	0	0.0385208	0	0.359712	0
Regulation and Cell signaling	NULL	WhiB_and_WhiB-type_regulatory_proteins_	Sporulation regulatory protein WhiB		0	0.0853242	0	0	0	0	0	0	0	0	0.0511509	0.165017	0	0	0	0.0610252	0	0	0.208623	0	0.0625391	0.0301752	0.0588067	88.235	6		Carbohydrates	Organic acids	Propionate-CoA_to_Succinate_Module	2-methylisocitrate dehydratase (EC 4.2.1.99)		0	0.0306373	0	0	0	0.0404204	0	0.0268456	0	0	0	0	0	0
Respiration	ATP synthases	F0F1-type_ATP_synthase	ATP synthase epsilon chain (EC 3.6.3.14)		0	0	0	0	0	0	0	0	0.190235	0	0.102302	0	0	0.0595238	0	0.0406835	0	0	0.069541	0	0.0938086	0.0264806	0.0503803	88.2615	6		Carbohydrates	Sugar alcohols	Glycerol_fermenation_to_1,3-propanediol	Glycerol uptake facilitator protein		0	0	0	0	0.0874508	0.0404204	0	0.0805369	0	0.242424	0	0.165792	0	0
Respiration	ATP synthases	V-Type_ATP_synthase	V-type ATP synthase subunit C (EC 3.6.3.14)		0.0207125	0.0426621	0	0.041425	0	0	0.107759	0	0	0	0	0	0.0817661	0.595238	0	0	0	0	0	0	0	0.0423601	0.130171	88.3038	6		Cell Wall and Capsule	Capsular and extracellular polysacchrides	Rhamnose_containing_glycans	Alpha-D-GlcNAc alpha-1,2-L-rhamnosyltransferase (EC 2.4.1.-)		0.0613246	0.0306373	0	0	0.0437254	0	0.0733945	0	0	0.121212	0	0	0	0
Respiration	ATP synthases	V-Type_ATP_synthase	V-type ATP synthase subunit D (EC 3.6.3.14)		0.08285	0	0	0.207125	0	0	0	0	0	0	0.102302	0	0	0	0	0	0	0	0.069541	0.147059	0.0938086	0.0334612	0.0599917	88.3373	6		Cell Wall and Capsule	Capsular and extracellular polysacchrides	Sialic_Acid_Metabolism	N-acetylmannosamine-6-phosphate 2-epimerase (EC 5.1.3.9)		0.0102208	0	0	0.0567215	0.131176	0.0404204	0	0.0536913	0	0.242424	0	0	0	0
Respiration	Electron donating reactions	Na(+)-translocating_NADH-quinone_oxidoreductase_and_rnf-like_group_of_electron_transport_complexes	Na(+)-translocating NADH-quinone reductase subunit E (EC 1.6.5.-)		0.0207125	0	0	0	0	0	0	0.0564175	0	0.059453	0	0	0	0.119048	0	0.0203417	0	0	0	0	0.0312695	0.0146306	0.030179	88.3519	6		Clustering-based subsystems	Choline bitartrate degradation, putative	CBSS-344610.3.peg.2335	3-isopropylmalate dehydrogenase (EC 1.1.1.85)		0.0102208	0.122549	0	0.0283607	0.0874508	0	0.0733945	0	0.0207641	0	0	0	0	0
Respiration	Sodium Ion-Coupled Energetics	Na+_translocating_decarboxylases_and_related_biotin-dependent_enzymes	Glutaconyl-CoA decarboxylase beta chain (EC 4.1.1.70)		0.103563	0	0	0	0.251889	0	0	0.0564175	0	0	0.102302	0	0	0	0.742942	0	0	0	0.0463607	0	0	0.0620702	0.167485	88.414	6		Clustering-based subsystems	NULL	Aerotolerance_operon_in_Bacteroides_and_potentially_orthologous_operons_in_other_organisms	BatA (Bacteroides aerotolerance operon)		0	0.0306373	0	0.0283607	0	0	0	0	0	0	0.0385208	0.0276319	0	0.0356252
RNA Metabolism	RNA processing and modification	Methylthiotransferases	Ribosomal protein S12p Asp88 (E. coli) methylthiotransferase		0	0	0	0.24855	0	0	0	0	0	0	0	0.660066	0	0	0	0	0.102249	0.515464	0.162262	0.196078	0	0.0897462	0.182928	88.5037	6		Clustering-based subsystems	NULL	Bacterial_RNA-metabolizing_Zn-dependent_hydrolases	Trk system potassium uptake protein TrkA		0.0408831	0	0	0.0283607	0.0437254	0.0808407	0	0	0	0.121212	0	0	0	0
Stress Response	Heat shock	Heat_shock_dnaK_gene_cluster_extended	Nucleoside 5-triphosphatase RdgB (dHAPTP, dITP, XTP-specific) (EC 3.6.1.15)		0	0	0	0	0	0	0	0	0	0	0	0	0	0.0595238	0	0.0406835	0	0.257732	0.0463607	0.147059	0.0625391	0.0292332	0.0637826	88.533	6		Clustering-based subsystems	NULL	Bacterial_RNA-metabolizing_Zn-dependent_hydrolases	Zn-dependent hydrolase, RNA-metabolising, CPSF 73 kDa analog		0.0102208	0.153186	0	0.0283607	0.0437254	0.161681	0	0	0	0	0	0.0552639	0	0.106876
Stress Response	NULL	Hfl_operon	GTP-binding protein HflX		0	0.0426621	0	0	0	0	0	0	0.126823	0	0	0	0.0408831	0.119048	0	0.0203417	0	0	0.0463607	0	0	0.0188628	0.0379731	88.5518	6		Clustering-based subsystems	NULL	CBSS-176280.1.peg.1561	A/G-specific adenine glycosylase (EC 3.2.2.-)		0.0102208	0	0	0.0283607	0.0437254	0	0	0	0	0.242424	0	0	0	0
Stress Response	Oxidative stress	Oxidative_stress	Iron-binding ferritin-like antioxidant protein		0.0207125	0	0	0	0	0	0.107759	0.197461	0	0	0	0	0	0.119048	0	0.0610252	0	0	0	0.0490196	0	0.0264298	0.0532269	88.5783	6		Clustering-based subsystems	NULL	CBSS-316057.3.peg.3521	Thiol peroxidase, Bcp-type (EC 1.11.1.15)		0.0408831	0.0612745	0.0645578	0	0	0	0.0366972	0.0536913	0	0	0.0770416	0	0	0
Stress Response	Oxidative stress	Oxidative_stress	Probable peroxiredoxin (EC 1.11.1.15)		0	0.298635	0.0661813	0	0	0	0	0.112835	0	0	0	0	0.0408831	0	0	0	0	1.03093	0.0463607	0	0	0.0759916	0.22931	88.6543	6		Clustering-based subsystems	NULL	RNA_modification_cluster	Protein YidD		0.0715454	0.0306373	0	0	0	0	0	0.0805369	0.0415282	0	0	0	0	0
Virulence, Disease and Defense	NULL	C_jejuni_colonization_of_chick_caeca	UDP-N-acetylglucosamine 4,6-dehydratase (EC 4.2.1.-)		0.0207125	0	0	0	0	0	0	0	0.0634115	0	0.0511509	0	0.0817661	0	0	0.0610252	0	0	0.0463607	0	0	0.0154489	0.027031	88.6697	6		Clustering-based subsystems	NULL	RNA_modification_cluster	Ribonuclease P protein component (EC 3.1.26.5)		0.0102208	0	0.0645578	0	0.0437254	0	0	0.0536913	0.0622924	0	0	0	0	0
Virulence, Disease and Defense	Resistance to antibiotics and toxic compounds	Cobalt-zinc-cadmium_resistance	Cobalt-zinc-cadmium resistance protein CzcD		0.0207125	0	0.0661813	0	0	0	0	0.0564175	0	0	0.102302	0	0	0	0.148588	0	0	0	0.139082	0	0	0.0253945	0.0481339	88.6951	6		Clustering-based subsystems	Ribosomal Protein L28P relates to a set of uncharacterized proteins	A_Gram-positive_cluster_that_relates_ribosomal_protein_L28P_to_a_set_of_uncharacterized_proteins	ATP-dependent DNA helicase RecG (EC 3.6.1.-)		0	0	0	0	0.0874508	0.0404204	0	0.0268456	0	0.242424	0.0770416	0	0	0
Virulence, Disease and Defense	Resistance to antibiotics and toxic compounds	Multidrug_efflux_pump_in_Campylobacter_jejuni_(CmeABC_operon)	RND efflux system, inner membrane transporter CmeB		0.0207125	0.0853242	0	0	0	0	0	0.0282087	0	0	0	0	0	0	0	0.0406835	0	0	0.0231803	0	0.0625391	0.0124118	0.0238469	88.7075	6		Clustering-based subsystems	Shiga toxin cluster	CBSS-194948.1.peg.143	P protein		0.102208	0	0.0645578	0	0	0	0	0.107383	0.145349	0	0.231125	0	0	0.498753
Amino Acids and Derivatives	Arginine; urea cycle, polyamines	Anaerobic_Oxidative_Degradation_of_L-Ornithine	2-amino-4-ketopentanoate thiolase, beta subunit		0.08285	0	0.198544	0	0	0	0	0	0.190235	0.118906	0	0	0	0.238095	0	0	0	0	0	0	0	0.0394586	0.0776545	88.747	5		Cofactors, Vitamins, Prosthetic Groups, Pigments	Folate and pterines	Folate_Biosynthesis	Folylpolyglutamate synthase (EC 6.3.2.17)		0.0204415	0.0306373	0	0	0	0.0404204	0	0.0536913	0	0	0	0.0552639	0	0
Amino Acids and Derivatives	Arginine; urea cycle, polyamines	Arginine_and_Ornithine_Degradation	Agmatine deiminase (EC 3.5.3.12)		0.0207125	0	0.132363	0	0	0.102041	0	0	0	0	0	0	0	0	0	0	0	0	0.0463607	0	0.0312695	0.0158451	0.0362049	88.7628	5		Cofactors, Vitamins, Prosthetic Groups, Pigments	Folate and pterines	Pterin_metabolism_3	Fumarylacetoacetate hydrolase family protein		0.0204415	0	0	0.0567215	0	0	0	0	0	0	0.0770416	0	1.07914	0.320627
Amino Acids and Derivatives	Arginine; urea cycle, polyamines	Arginine_and_Ornithine_Degradation	N-carbamoylputrescine amidase (3.5.1.53)		0.08285	0.0426621	0	0.041425	0	0	0	0	0	0	0	0	0.0408831	0	0	0	0	0	0.0463607	0	0	0.0121039	0.0236055	88.7749	5		Cofactors, Vitamins, Prosthetic Groups, Pigments	Quinone cofactors	Menaquinone_and_Phylloquinone_Biosynthesis	1,4-dihydroxy-2-naphthoate octaprenyltransferase (EC 2.5.1.-)		0.0102208	0	0	0.0283607	0	0.0404204	0	0.0268456	0	0	0	0.0276319	0	0
Amino Acids and Derivatives	Aromatic amino acids and derivatives	Chorismate_Synthesis	2-keto-3-deoxy-D-arabino-heptulosonate-7-phosphate synthase I beta (EC 2.5.1.54)		0	0	0	0.041425	0	0.102041	0	0	0	0	0	0	0	0	0	0.0610252	0	0	0.0231803	0.0980392	0	0.01551	0.0323649	88.7904	5		Cofactors, Vitamins, Prosthetic Groups, Pigments	Riboflavin, FMN, FAD	riboflavin_to_FAD	Riboflavin synthase alpha chain (EC 2.5.1.9)		0.0306623	0.0919118	0	0	0.0437254	0	0	0	0	0	0.0770416	0.0552639	0	0.0712504
Amino Acids and Derivatives	Branched-chain amino acids	Branched-Chain_Amino_Acid_Biosynthesis	2-isopropylmalate synthase (EC 2.3.3.13)		0	0.0853242	0	0	0	0	0	0	0.126823	0	0	0	0	0	0	0.142392	0	0	0.0463607	0	0.0312695	0.0205795	0.0435162	88.811	5		Cofactors, Vitamins, Prosthetic Groups, Pigments	Riboflavin, FMN, FAD	Riboflavin,_FMN_and_FAD_metabolism	5-amino-6-(5-phosphoribosylamino)uracil reductase (EC 1.1.1.193)		0.0102208	0.0306373	0	0	0	0	0.0366972	0	0.0415282	0	0.0770416	0	0	0.0356252
Amino Acids and Derivatives	Branched-chain amino acids	Branched-Chain_Amino_Acid_Biosynthesis	Dihydroxy-acid dehydratase (EC 4.2.1.9)		0	0.0853242	0	0	0	0	0	0	0.126823	0.178359	0	0	0	0	0	0.183076	0	0	0.185443	0	0	0.036144	0.0691548	88.8472	5		Cofactors, Vitamins, Prosthetic Groups, Pigments	Tetrapyrroles	Cobalamin_synthesis	Cobyric acid synthase		0	0	0	0.0567215	0	0	0.0733945	0.0536913	0.0415282	0	0	0	0	0
Amino Acids and Derivatives	Branched-chain amino acids	Isoleucine_degradation	Butyrate kinase (EC 2.7.2.7)		0	0.0426621	0	0	0	0	0	0	0	0	0	0	0	0	0	0	0.204499	0	0.0231803	0.147059	0.0625391	0.0228543	0.0541969	88.87	5		DNA Metabolism	DNA repair	DNA_repair,_bacterial_UmuCD_system	SOS-response repressor and protease LexA (EC 3.4.21.88)		0.0408831	0	0	0	0.0437254	0	0	0.0805369	0	0	0	0.110528	1.07914	0
Amino Acids and Derivatives	Lysine, threonine, methionine, and cysteine	Cysteine_Biosynthesis	Sulfate permease		0	0	0	0	0	0.102041	0	0	0	0	0	0	0	0.119048	0	0.0406835	0	0	0.0231803	0.0490196	0	0.0159034	0.0345462	88.8859	5		DNA Metabolism	DNA replication	DNA-replication	Holliday junction DNA helicase RuvA		0	0	0	0.0283607	0.0437254	0	0	0.0536913	0.0207641	0.242424	0	0	0	0
Amino Acids and Derivatives	Lysine, threonine, methionine, and cysteine	Lysine_fermentation	3-aminobutyrl-CoA ammonia lyase (EC 4.3.1.14)		0.041425	0.0426621	0	0	0.125945	0	0	0.0564175	0	0	0	0	0.0408831	0	0	0	0	0	0	0	0	0.0146349	0.0314283	88.9006	5		DNA Metabolism	DNA replication	DNA-replication	Holliday junction DNA helicase RuvB		0.0204415	0	0	0.0283607	0	0	0.183486	0	0	0	0	0	0	0.0712504
Amino Acids and Derivatives	Lysine, threonine, methionine, and cysteine	Methionine_Biosynthesis	5-methyltetrahydrofolate--homocysteine methyltransferase (EC 2.1.1.13)		0	0	0	0.041425	0	0	0	0.0282087	0	0	0	0	0.0408831	0	0	0	0.102249	0	0	0.0490196	0	0.012466	0.0262466	88.913	5		DNA Metabolism	DNA replication	DNA-replication	Replicative DNA helicase (EC 3.6.1.-)		0.0613246	0	0	0	0.0437254	0	0	0.0268456	0	0	0	0.0552639	0	0.0356252
Amino Acids and Derivatives	Lysine, threonine, methionine, and cysteine	Methionine_Biosynthesis	S-ribosylhomocysteine lyase (EC 4.4.1.21)		0	0	0	0	0	0	0	0.0564175	0	0	0.102302	0	0	0	0	0.0203417	0	0	0.0231803	0	0.125078	0.0155866	0.0354559	88.9286	5		DNA Metabolism	NULL	Restriction-Modification_System	Type I restriction-modification system, DNA-methyltransferase subunit M (EC 2.1.1.72)		0.0102208	0	0	0	0	0	0.0733945	0	0.103821	0	0	0.0552639	0	0
Amino Acids and Derivatives	Lysine, threonine, methionine, and cysteine	Threonine_and_Homoserine_Biosynthesis	Threonine synthase (EC 4.2.3.1)		0.124275	0	0	0	0	0	0	0	0	0	0	0	0	0.119048	0	0.183076	0	0	0	0.196078	0.125078	0.0355979	0.0673102	88.9642	5		Iron acquisition and metabolism	NULL	Campylobacter_Iron_Metabolism	Magnesium and cobalt transport protein CorA		0.0306623	0	0	0	0	0.242522	0.0733945	0	0.0415282	0	0.0385208	0	0	0
Carbohydrates	Central carbohydrate metabolism	Dehydrogenase_complexes	Acetoin dehydrogenase E1 component alpha-subunit (EC 1.2.4.-)		0.08285	0	0	0.041425	0	0	0.107759	0	0	0	0	0	0	0	0	0.12205	0	0	0	0	0.125078	0.0228173	0.0446093	88.987	5		Membrane Transport	ABC transporters	ABC_transporter_dipeptide_(TC_3.A.1.5.2)	Dipeptide transport system permease protein DppB (TC 3.A.1.5.2)		0.0306623	0	0	0.0283607	0	0	0	0.0268456	0.0415282	0	0	0.110528	0	0.0356252
Carbohydrates	Central carbohydrate metabolism	Dehydrogenase_complexes	Acetoin dehydrogenase E1 component beta-subunit (EC 1.2.4.-)		0.08285	0	0	0	0	0	0	0	0	0	0	0	0	0	0	0.162734	0	0	0.0927214	0.196078	0.0312695	0.0269359	0.057503	89.014	5		Membrane Transport	NULL	ECF_class_transporters	ATPase component of general energizing module of ECF transporters		0.0306623	0	0	0	0.131176	0	0.0366972	0.107383	0	0	0.115562	0.0552639	0	0
Carbohydrates	Central carbohydrate metabolism	Glycolysis_and_Gluconeogenesis,_including_Archaeal_enzymes	Enolase (EC 4.2.1.11)		0	0.0426621	0	0.041425	0	0	0	0.112835	0	0	0	0	0	0.119048	0	0.0203417	0	0	0	0	0	0.0160148	0.0356847	89.03	5		Membrane Transport	NULL	Ton_and_Tol_transport_systems	Biopolymer transport protein ExbD/TolR		0.0102208	0	0.129116	0	0.0437254	0	0	0.107383	0.0415282	0	0.0385208	0	0	0
Carbohydrates	Central carbohydrate metabolism	HPr_kinase_and_hprK_operon_in_Gram-positive_organisms	HPr kinase/phosphorylase (EC 2.7.1.-) (EC 2.7.4.-)		0	0	0.132363	0	0	0	0	0	0	0.059453	0.102302	0.330033	0	0	0	0	0	0	0	0.0980392	0	0.03439	0.0791257	89.0644	5		Metabolism of Aromatic Compounds	Anaerobic degradation of aromatic compounds	Anaerobic_benzoate_metabolism	Benzoyl-CoA reductase subunit BadG (EC 1.3.99.15)		0.0204415	0.0612745	0	0	0	0.0404204	0	0	0	0	0.0385208	0.0552639	1.07914	0
Carbohydrates	Di- and oligosaccharides	Maltose_and_Maltodextrin_Utilization	PTS system, maltose and glucose-specific IIC component (EC 2.7.1.69)		0.0207125	0	0	0	0	0.102041	0	0	0	0	0.0511509	0	0	0	0	0	0	0	0.0231803	0	0.0312695	0.010874	0.0249897	89.0752	5		Miscellaneous	Plant-Prokaryote DOE project	At1g26220_At1g32070	Site-specific recombinase XerD		0	0.0306373	0	0.0283607	0.0874508	0.0404204	0	0	0	0	0.0385208	0.0552639	0	0
Carbohydrates	Fermentation	Acetoin,_butanediol_metabolism	Dihydrolipoamide dehydrogenase of acetoin dehydrogenase (EC 1.8.1.4)		0.103563	0	0	0	0	0	0	0	0	0	0.102302	0	0	0	0	0.12205	0	0	0	0.0490196	0.0312695	0.0194383	0.0397071	89.0947	5		Miscellaneous	Plant-Prokaryote DOE project	At3g21300	Glutamyl-tRNA(Gln) amidotransferase subunit B (EC 6.3.5.7)		0.0408831	0.0612745	0	0	0.131176	0	0	0.134228	0	0	0	0	0	0.0356252
Carbohydrates	Fermentation	Fermentations:_Lactate	D-lactate dehydrogenase (EC 1.1.1.28)		0.0207125	0	0	0	0	0	0.215517	0	0	0	0.102302	0	0	0	0	0	0	0	0.0231803	0	0.0312695	0.0187134	0.0507462	89.1134	5		Miscellaneous	Plant-Prokaryote DOE project	At4g10620_At3g57180_At3g47450	Iojap protein		0	0	0	0.0283607	0.0437254	0.0404204	0.0366972	0.0536913	0.0415282	0	0	0	0	0
Carbohydrates	Monosaccharides	L-fucose_utilization	Fucose permease		0.041425	0	0	0	0	0	0	0	0	0	0.0511509	0	0.0817661	0	0	0	0	0.257732	0	0	0.0312695	0.022064	0.0583946	89.1355	5		Miscellaneous	Plant-Prokaryote DOE project	COG0398	Mercuric ion reductase (EC 1.16.1.1)		0.0204415	0	0	0.0567215	0	0.161681	0.0366972	0.0268456	0	0	0	0	0	0
Carbohydrates	Polysaccharides	Cellulosome	Alpha-glucosidase SusB (EC 3.2.1.20)		0.0207125	0	0.132363	0.041425	0	0	0	0	0	0	0	0	0	0	0	0.0203417	0	0	0.069541	0	0	0.013542	0.0324527	89.149	5		Miscellaneous	Plant-Prokaryote DOE project	COG0398	PF00070 family, FAD-dependent NAD(P)-disulphide oxidoreductase		0.0102208	0	0.0645578	0.0567215	0	0.0808407	0	0	0.0207641	0	0	0	0	0
Cell Wall and Capsule	Capsular and extracellular polysacchrides	Rhamnose_containing_glycans	dTDP-4-dehydrorhamnose reductase (EC 1.1.1.133)		0	0	0	0	0	0	0	0.0564175	0	0	0	0.330033	0.122649	0	0	0.0610252	0	0	0	0.0490196	0	0.0294831	0.0758354	89.1785	5		Miscellaneous	Plant-Prokaryote DOE project	COG0523	Zinc ABC transporter, inner membrane permease protein ZnuB		0.0817661	0.0306373	0	0.0283607	0	0	0.0366972	0.0805369	0	0	0.0385208	0	0	0
Cell Wall and Capsule	Capsular and extracellular polysacchrides	Rhamnose_containing_glycans	Glycerol-3-phosphate cytidylyltransferase (EC 2.7.7.39)		0	0.0426621	0.0661813	0	0	0	0	0	0	0	0	0	0	0	0	0.162734	0	0	0.0231803	0	0.0312695	0.0155251	0.038168	89.194	5		Miscellaneous	Plant-Prokaryote DOE project	COG2363	Thiamin biosynthesis protein ThiC		0.0102208	0	0	0.141804	0	0	0	0.0268456	0.0207641	0	0	0	0	0.142501
Cell Wall and Capsule	Capsular and extracellular polysacchrides	Sialic_Acid_Metabolism	N-acetylglucosamine-6-phosphate deacetylase (EC 3.5.1.25)		0.041425	0	0	0	0	0	0	0	0	0	0	0	0	0.119048	0.148588	0.0203417	0	0	0	0	0.0312695	0.0171749	0.040721	89.2112	5		Miscellaneous	Plant-Prokaryote DOE project	Competence_or_DNA_damage-inducible_protein_CinA_and_related_protein_families	Lipoate-protein ligase A		0.0408831	0	0	0	0	0.161681	0	0.0268456	0.0622924	0	0	0	0	0
Cell Wall and Capsule	Capsular and extracellular polysacchrides	Sialic_Acid_Metabolism	N-acetylmannosamine kinase (EC 2.7.1.60)		0	0	0	0	0.251889	0	0	0.0282087	0	0	0	0	0	0.119048	0	0.0406835	0	0	0	0	0.0625391	0.0239223	0.0599853	89.2351	5		Miscellaneous	Plant-Prokaryote DOE project	Iojap	Endoribonuclease L-PSP		0.0102208	0	0	0	0	0	0.0366972	0.0268456	0.0415282	0	0.0385208	0.0276319	0	0
Cell Wall and Capsule	Capsular and extracellular polysacchrides	Sialic_Acid_Metabolism	PTS system, mannose-specific IID component (EC 2.7.1.69)		0.144988	0.127986	0	0	0	0	0	0	0	0	0	0	0	0	0	0.203417	0	0	0.0231803	0	0.125078	0.0297452	0.0617989	89.2648	5		Miscellaneous	Plant-Prokaryote DOE project	Iron-sulfur_cluster_assembly	Ferritin-like protein 2		0.0204415	0	0	0.0283607	0	0	0	0	0.0207641	0	0.0770416	0	0	0.0712504
Cell Wall and Capsule	Gram-Negative cell wall components	KDO2-Lipid_A_biosynthesis	3-deoxy-D-manno-octulosonic-acid transferase (EC 2.-.-.-)		0.0207125	0.0426621	0	0.041425	0	0	0	0.0564175	0	0	0	0	0.122649	0	0	0	0	0	0	0	0	0.0135174	0.0302933	89.2784	5		Motility and Chemotaxis	NULL	Bacterial_Chemotaxis	Chemotaxis regulator - transmits chemoreceptor signals to flagelllar motor components CheY		0	0.0306373	0.129116	0.0567215	0.131176	0	0	0	0	0	0.154083	0.0552639	0	0
Cell Wall and Capsule	Gram-Negative cell wall components	Lipopolysaccharide-related_cluster_in_Alphaproteobacteria	TldE/PmbA protein, part of proposed TldE/TldD proteolytic complex (PMID 12029038)		0.0207125	0	0	0	0	0	0	0.0564175	0.0634115	0	0	0	0	0	0	0	0	0	0.0231803	0.0980392	0	0.0124648	0.0269436	89.2908	5		Nitrogen Metabolism	NULL	Denitrification	Copper-containing nitrite reductase (EC 1.7.2.1)		0	0	0	0	0	0.0404204	0.110092	0.0536913	0.228405	0	0	0.0828958	0	0
Cell Wall and Capsule	Gram-Negative cell wall components	LOS_core_oligosaccharide_biosynthesis	D-glycero-beta-D-manno-heptose 7-phosphate kinase		0.041425	0.0426621	0	0	0	0	0	0	0.0634115	0	0	0	0.0408831	0	0	0	0	0	0.069541	0	0	0.012282	0.0233417	89.3031	5		Nucleosides and Nucleotides	NULL	Ribonucleotide_reduction	Ribonucleotide reductase of class Ia (aerobic), beta subunit (EC 1.17.4.1)		0	0.122549	0	0.0283607	0.0437254	0	0	0	0.0622924	0	0	0	0	0.0712504
Cell Wall and Capsule	Gram-Negative cell wall components	Major_Outer_Membrane_Proteins	Outer membrane protein A precursor		0.08285	0	0	0.041425	0	0	0	0	0	0	0.511509	0	0	0	0	0.081367	0	0	0	0	0.0938086	0.0386171	0.112766	89.3417	5		Nucleosides and Nucleotides	Purines	Purine_conversions	5'-nucleotidase (EC 3.1.3.5)		0.0408831	0	0.129116	0	0	0	0.0733945	0	0	0	0	0	0	0.0712504
Cell Wall and Capsule	Gram-Negative cell wall components	Vibrio_Core_Oligosaccharide_Biosynthesis	Polysaccharide deacetylase		0.0207125	0.0426621	0	0.041425	0	0	0	0	0	0	0	0	0	0	0	0	0	0	0	0.0980392	0.0312695	0.011148	0.0244384	89.3529	5		Nucleosides and Nucleotides	Pyrimidines	De_Novo_Pyrimidine_Synthesis	Orotidine 5'-phosphate decarboxylase (EC 4.1.1.23)		0	0.0612745	0	0.0283607	0	0	0	0.0536913	0	0.242424	0	0	0	0
Cell Wall and Capsule	NULL	Peptidoglycan_Biosynthesis	UDP-N-acetylglucosamine 1-carboxyvinyltransferase (EC 2.5.1.7)		0.041425	0	0	0	0	0	0	0.0846262	0	0	0.0511509	0	0	0	0	0.081367	0	0	0	0	0.0625391	0.0152909	0.0292538	89.3682	5		Nucleosides and Nucleotides	Pyrimidines	pyrimidine_conversions	Thymidine kinase (EC 2.7.1.21)		0.0306623	0.0612745	0	0	0	0	0	0	0	0	0	0	0	0.0356252
Clustering-based subsystems	Choline bitartrate degradation, putative	CBSS-344610.3.peg.2335	3-isopropylmalate dehydrogenase (EC 1.1.1.85)		0.041425	0.0853242	0	0	0	0	0	0	0.126823	0	0	0	0	0	0	0.0610252	0	0	0	0	0.0312695	0.0164699	0.0347029	89.3846	5		Phages, Prophages, Transposable elements, Plasmids	Phages, Prophages	Phage_replication	DNA primase (EC 2.7.7.-)		0.0715454	0.183824	0	0	0	0.161681	0	0.0536913	0.0830565	0	0	0.0276319	0	0
Clustering-based subsystems	Clustering-based subsystems	CBSS-262719.3.peg.410	Phosphoesterase, DHH family protein		0.041425	0	0	0	0	0	0	0	0.126823	0	0	0	0	0	0	0.0406835	0	0	0	0.0980392	0.0938086	0.0190847	0.0388705	89.4037	5		Phages, Prophages, Transposable elements, Plasmids	Phages, Prophages	r1t-like_streptococcal_phages	Phage capsid and scaffold		0.39861	0.0306373	0	0	0.0874508	0	0.110092	0.0805369	0.0207641	0	0	0	0	0
Clustering-based subsystems	Fatty acid metabolic cluster	COG1399	Chromosome partition protein smc		0.0621375	0	0	0	0	0	0	0.0282087	0	0	0	0	0	0	0.148588	0	0	0	0.0927214	0.0980392	0	0.0204617	0.0425159	89.4242	5		Phosphorus Metabolism	NULL	High_affinity_phosphate_transporter_and_control_of_PHO_regulon	Phosphate transport ATP-binding protein PstB (TC 3.A.1.7.1)		0.0102208	0	0	0	0	0.0404204	0.0366972	0	0	0.363636	0	0.0828958	0	0
Clustering-based subsystems	Fatty acid metabolic cluster	COG1399	COG1399 protein in cluster with ribosomal protein L32p, Bacteroidetes/Chlorobi subfamily		0.124275	0	0	0	0	0	0	0.0282087	0	0	0	0	0	0.238095	0	0	0.102249	0	0.0463607	0	0	0.0256757	0.0598705	89.4499	5		Phosphorus Metabolism	NULL	High_affinity_phosphate_transporter_and_control_of_PHO_regulon	Polyphosphate kinase (EC 2.7.4.1)		0	0.0612745	0	0	0.0437254	0	0	0.0268456	0	0	0	0	0	0.213751
Clustering-based subsystems	Nucleotidyl-phosphate metabolic cluster	CBSS-222523.1.peg.1311	NAD kinase (EC 2.7.1.23)		0.0621375	0	0.132363	0.207125	0	0	0	0	0	0	0	0	0	0	0	0.0406835	0	0	0	0.0490196	0	0.0233966	0.0533125	89.4733	5		Potassium metabolism	NULL	Potassium_homeostasis	Potassium uptake protein, integral membrane component, KtrA		0	0.122549	0.129116	0	0	0.0808407	0	0	0.0207641	0.363636	0	0	0	0.0712504
Clustering-based subsystems	NULL	Aerotolerance_operon_in_Bacteroides_and_potentially_orthologous_operons_in_other_organisms	hypothetical protein PA3071		0.08285	0	0	0	0	0	0	0.0846262	0	0	0.0511509	0	0	0.238095	0	0	0	0	0.069541	0	0	0.0250602	0.0569996	89.4983	5		Protein Metabolism	Protein biosynthesis	Translation_initiation_factors_bacterial	Methionyl-tRNA formyltransferase (EC 2.1.2.9)		0	0.0612745	0.0645578	0.141804	0	0	0	0	0.0207641	0	0	0	0	0
Clustering-based subsystems	NULL	Bacterial_RNA-metabolizing_Zn-dependent_hydrolases	YgjD/Kae1/Qri7 family, required for N6-threonylcarbamoyl adenosine t(6)A37 modification in tRNA		0.0207125	0.127986	0	0.1657	0	0	0	0	0	0	0	0	0	0	0	0.0203417	0	0	0	0	0.0312695	0.0174291	0.0443161	89.5157	5		Protein Metabolism	Protein biosynthesis	tRNA_aminoacylation,_Gly	Glycyl-tRNA synthetase beta chain (EC 6.1.1.14)		0.0408831	0.0612745	0	0	0.0437254	0	0	0.0268456	0.0415282	0	0.0385208	0.0828958	0	0
Clustering-based subsystems	NULL	CBSS-316057.3.peg.3521	Thiol peroxidase, Bcp-type (EC 1.11.1.15)		0.041425	0	0	0	0	0	0	0.141044	0	0	0	0	0	0	0.148588	0	0	0	0.0927214	0.0490196	0	0.0225142	0.0469273	89.5383	5		Protein Metabolism	Protein biosynthesis	Universal_GTPases	GTP-binding protein Era		0.0204415	0	0.0645578	0	0	0	0	0	0	0.121212	0.0385208	0.0552639	0	0
Clustering-based subsystems	NULL	CBSS-393121.3.peg.1913	His repressor		0.0621375	0	0	0.041425	0	0	0	0	0	0.059453	0	0	0.122649	0	0	0	0	0	0	0.147059	0	0.0206059	0.0429326	89.5589	5		Protein Metabolism	Protein folding	Peptidyl-prolyl_cis-trans_isomerase	FKBP-type peptidyl-prolyl cis-trans isomerase fklB (EC 5.2.1.8)		0.0102208	0.0306373	0	0.0283607	0	0	0	0	0.0415282	0	0	0.0276319	0	0.0712504
Clustering-based subsystems	NULL	CBSS-56780.10.peg.1536	Metal-dependent hydrolase YbeY, involved in rRNA and/or ribosome maturation and assembly		0.0207125	0	0	0	0	0.102041	0	0	0	0	0	0	0	0.0595238	0	0	0	0	0	0.0980392	0.0312695	0.0148374	0.0318989	89.5737	5		Regulation and Cell signaling	NULL	HPr_catabolite_repression_system	Catabolite control protein A		0.163532	0.0919118	0	0	0	0.0808407	0	0.0805369	0	0	0	0.110528	0	0
Clustering-based subsystems	NULL	Conserved_gene_cluster_associated_with_Met-tRNA_formyltransferase	GTP-sensing transcriptional pleiotropic repressor codY		0.08285	0	0	0	0	0	0	0.0564175	0.190235	0.118906	0	0	0	0	0	0.0406835	0	0	0	0	0	0.0232901	0.0503185	89.597	5		Respiration	ATP synthases	V-Type_ATP_synthase	V-type ATP synthase subunit I (EC 3.6.3.14)		0.0613246	0	0	0.198525	0	0	0	0.0268456	0	0	0.0770416	0.0828958	0	0.142501
Clustering-based subsystems	NULL	Conserved_gene_cluster_associated_with_Met-tRNA_formyltransferase	Serine/threonine protein kinase PrkC, regulator of stationary phase		0	0.0426621	0	0	0	0	0	0	0	0	0.0511509	0	0	0	0	0.0406835	0	0	0.0231803	0	0.0312695	0.00899745	0.0171853	89.606	5		Respiration	Electron accepting reactions	Terminal_cytochrome_C_oxidases	Cytochrome c oxidase subunit CcoN (EC 1.9.3.1)		0	0	0	0	0.0437254	0	0	0.107383	0.124585	0.606061	0	0.110528	0	0
Clustering-based subsystems	NULL	EC699-706	FIG042796: Hypothetical protein		0	0	0	0	0	0	0	0.0282087	0	0.059453	0	0	0	0.0595238	0	0	0	0	0.162262	0	0.0625391	0.0177137	0.0397017	89.6237	5		Respiration	Electron donating reactions	Respiratory_Complex_I	NADH-ubiquinone oxidoreductase chain G (EC 1.6.5.3)		0.0306623	0.153186	0.0645578	0	0	0	0.0366972	0	0.0415282	0	0	0	0	0
Clustering-based subsystems	Protein export?	CBSS-393121.3.peg.2760	NLP/P60 family protein		0	0.0426621	0	0	0	0	0	0.0282087	0	0	0	0	0	0	0	0.0406835	0	0	0.069541	0.0490196	0	0.0109579	0.0211993	89.6347	5		RNA Metabolism	RNA processing and modification	Methylthiotransferases	Ribosomal protein S12p Asp88 (E. coli) methylthiotransferase		0.0306623	0	0	0.0850822	0	0	0	0.0268456	0.0207641	0	0.0385208	0.0552639	0	0
Clustering-based subsystems	Ribosomal Protein L28P relates to a set of uncharacterized proteins	A_Gram-positive_cluster_that_relates_ribosomal_protein_L28P_to_a_set_of_uncharacterized_proteins	ATP-dependent DNA helicase RecG (EC 3.6.1.-)		0.186413	0	0	0	0	0	0	0.141044	0	0	0	0	0	0	0.148588	0	0	0	0.0231803	0	0.0625391	0.0267507	0.0575076	89.6614	5		RNA Metabolism	RNA processing and modification	rRNA_modification_Bacteria	Ribosomal large subunit pseudouridine synthase B (EC 4.2.1.70)		0.0613246	0	0	0.0567215	0	0	0.0733945	0	0	0	0.231125	0.0276319	0	0
Clustering-based subsystems	Tricarboxylate transporter	CBSS-49338.1.peg.459	TRAP-type C4-dicarboxylate transport system, large permease component		0	0	0.0661813	0	0.251889	0	0	0	0	0	0	0	0.0817661	0	0	0	0	0	0.115902	0.0490196	0	0.0268932	0.0613033	89.6883	5		RNA Metabolism	RNA processing and modification	tRNA_modification_Archaea	Iron-sulfur cluster assembly scaffold protein IscU		0.0102208	0	0	0	0	0	0	0.0268456	0.0207641	0	0	0.0276319	0	0
Clustering-based subsystems	Two related proteases	CBSS-257314.1.peg.676	FIG002344: Hydrolase (HAD superfamily)		0.0621375	0.0426621	0	0	0	0	0.431034	0.112835	0	0	0	0	0	0	0	0.0610252	0	0	0	0	0	0.033795	0.0959019	89.7221	5		Stress Response	Heat shock	Heat_shock_dnaK_gene_cluster_extended	MiaB family protein, possibly involved in tRNA or rRNA modification		0.0102208	0.0306373	0	0	0	0	0	0	0.0415282	0	0.0770416	0.0276319	0	0
Cofactors, Vitamins, Prosthetic Groups, Pigments	Biotin	Biotin_biosynthesis	Adenosylmethionine-8-amino-7-oxononanoate aminotransferase (EC 2.6.1.62)		0	0	0.132363	0	0	0	0	0.0282087	0	0.059453	0	0	0.0408831	0.119048	0	0	0	0	0	0	0	0.0180931	0.0392552	89.7402	5		Stress Response	NULL	Hfl_operon	GTP-binding protein HflX		0	0	0	0	0	0.0404204	0.0366972	0	0.0207641	0	0.0385208	0	0	0.0712504
Cofactors, Vitamins, Prosthetic Groups, Pigments	Coenzyme A	Coenzyme_A_Biosynthesis	Pantothenate kinase type III, CoaX-like (EC 2.7.1.33)		0	0	0	0	0	0	0	0.0282087	0	0.059453	0.204604	0	0	0	0.297177	0	0	0	0.0231803	0	0	0.0291725	0.0765417	89.7694	5		Stress Response	NULL	Universal_stress_protein_family	Universal stress protein family		0.0102208	0.0612745	0	0.0283607	0	0	0.110092	0.0268456	0.0622924	0	0	0	0	0
Cofactors, Vitamins, Prosthetic Groups, Pigments	Coenzyme A	Coenzyme_A_Biosynthesis	Phosphopantothenoylcysteine decarboxylase (EC 4.1.1.36)		0	0	0	0.08285	0	0	0	0.0564175	0	0	0	0	0.0817661	0	0	0.0203417	0	0	0	0	0.0938086	0.0159611	0.032091	89.7853	5		Sulfur Metabolism	Inorganic sulfur assimilation	Inorganic_Sulfur_Assimilation	4Fe-4S ferredoxin, iron-sulfur binding		0.0204415	0	0	0.0567215	0	0	0	0.161074	0.0207641	0	0	0	0	0
Cofactors, Vitamins, Prosthetic Groups, Pigments	Coenzyme A	Coenzyme_A_Biosynthesis	Phosphopantothenoylcysteine synthetase (EC 6.3.2.5)		0	0	0	0	0.125945	0	0	0.0564175	0.0634115	0	0	0	0.0408831	0	0	0	0	0	0	0	0.0312695	0.0151393	0.032328	89.8005	5		Virulence, Disease and Defense	Resistance to antibiotics and toxic compounds	Cobalt-zinc-cadmium_resistance	Cation efflux system protein CusA		0.0204415	0	0	0.113443	0	0	0	0	0	0	0.0770416	0	0	0.142501
Cofactors, Vitamins, Prosthetic Groups, Pigments	Folate and pterines	5-FCL-like_protein	Formiminotetrahydrofolate cyclodeaminase (EC 4.3.1.4)		0.0621375	0	0	0	0	0	0	0	0.126823	0	0.0511509	0	0.0408831	0	0	0.0406835	0	0	0	0	0	0.015318	0.0323734	89.8158	5		Amino Acids and Derivatives	Alanine, serine, and glycine	Glycine_and_Serine_Utilization	Glycine dehydrogenase [decarboxylating] (glycine cleavage system P protein) (EC 1.4.4.2)		0.0408831	0	0	0	0	0	0	0.0536913	0.0830565	0	0.0385208	0	0	0
Cofactors, Vitamins, Prosthetic Groups, Pigments	Folate and pterines	Folate_Biosynthesis	Folylpolyglutamate synthase (EC 6.3.2.17)		0.0207125	0.0853242	0	0	0	0	0	0.0564175	0	0	0	0	0	0	0	0.0406835	0	0	0	0	0.0312695	0.0111623	0.0233544	89.8269	5		Amino Acids and Derivatives	Arginine; urea cycle, polyamines	Arginine_Biosynthesis_extended	Acetylornithine aminotransferase (EC 2.6.1.11)		0.0102208	0	0	0	0	0.0808407	0	0	0.0207641	0	0.308166	0	0	0
Cofactors, Vitamins, Prosthetic Groups, Pigments	Folate and pterines	Molybdenum_cofactor_biosynthesis	Molybdenum transport ATP-binding protein ModC (TC 3.A.1.8.1)		0.0207125	0	0	0	0.125945	0.306122	0	0	0	0	0	0	0.122649	0	0	0	0	0	0.0231803	0	0	0.0285052	0.0736609	89.8555	5		Amino Acids and Derivatives	Aromatic amino acids and derivatives	Aromatic_amino_acid_interconversions_with_aryl_acids	Indolepyruvate oxidoreductase subunit IorB (EC 1.2.7.8)		0	0	0	0	0.0874508	0	0	0	0	0	0.0385208	0	0.359712	0.106876
Cofactors, Vitamins, Prosthetic Groups, Pigments	NULL	Thiamin_biosynthesis	Phosphomethylpyrimidine kinase (EC 2.7.4.7)		0.041425	0	0	0	0	0	0	0.112835	0	0	0.0511509	0	0	0	0	0	0	0	0	0.0490196	0.0938086	0.0165828	0.0335353	89.872	5		Amino Acids and Derivatives	Aromatic amino acids and derivatives	Chorismate_Synthesis	2-keto-3-deoxy-D-arabino-heptulosonate-7-phosphate synthase I alpha (EC 2.5.1.54)		0.0511038	0	0	0	0	0.121261	0	0	0.0415282	0	0	0.110528	0	0
Cofactors, Vitamins, Prosthetic Groups, Pigments	Pyridoxine	Pyridoxin_(Vitamin_B6)_Biosynthesis	Pyridoxine biosynthesis glutamine amidotransferase, synthase subunit (EC 2.4.2.-)		0.041425	0	0	0.041425	0	0	0	0	0	0.118906	0	0	0	0	0	0.101709	0.204499	0	0	0	0	0.0241888	0.0535949	89.8962	5		Amino Acids and Derivatives	Aromatic amino acids and derivatives	Chorismate:_Intermediate_for_synthesis_of_Tryptophan,_PAPA_antibiotics,_PABA,_3-hydroxyanthranilate_and_more.	Anthranilate phosphoribosyltransferase (EC 2.4.2.18)		0.0204415	0	0	0.0850822	0	0	0.0733945	0.0536913	0.0415282	0	0	0	0	0
Cofactors, Vitamins, Prosthetic Groups, Pigments	Quinone cofactors	Menaquinone_and_Phylloquinone_Biosynthesis	Ubiquinone/menaquinone biosynthesis methyltransferase UbiE (EC 2.1.1.-)		0.0207125	0	0	0	0	0	0.107759	0	0	0.118906	0	0	0	0	0	0.0203417	0	0	0	0.0490196	0	0.0150828	0.0347987	89.9113	5		Amino Acids and Derivatives	Aromatic amino acids and derivatives	Chorismate:_Intermediate_for_synthesis_of_Tryptophan,_PAPA_antibiotics,_PABA,_3-hydroxyanthranilate_and_more.	Anthranilate synthase, aminase component (EC 4.1.3.27)		0.0204415	0	0	0.0283607	0.0437254	0.0404204	0	0.0268456	0	0	0	0	0	0
Cofactors, Vitamins, Prosthetic Groups, Pigments	Riboflavin, FMN, FAD	Flavodoxin	Flavodoxin 1		0	0	0	0.041425	0	0	0.107759	0	0.0634115	0	0	0	0	0	0	0	0	0	0.208623	0	0.0625391	0.0230361	0.051788	89.9343	5		Amino Acids and Derivatives	Aromatic amino acids and derivatives	Indole-pyruvate_oxidoreductase_complex	Indolepyruvate oxidoreductase subunit IorA (EC 1.2.7.8)		0.0102208	0	0	0.0283607	0.0874508	0	0	0	0	0	0.115562	0	0	0
Cofactors, Vitamins, Prosthetic Groups, Pigments	Riboflavin, FMN, FAD	riboflavin_to_FAD	3,4-dihydroxy-2-butanone 4-phosphate synthase		0.041425	0	0	0	0	0	0	0	0	0	0	0.49505	0.0408831	0.0595238	0	0	0	0	0	0.0490196	0	0.032662	0.107704	89.967	5		Amino Acids and Derivatives	Branched-chain amino acids	Branched-Chain_Amino_Acid_Biosynthesis	3-isopropylmalate dehydratase small subunit (EC 4.2.1.33)		0	0.0612745	0	0	0.0437254	0	0	0.0536913	0	0	0.0770416	0	0	0
Cofactors, Vitamins, Prosthetic Groups, Pigments	Tetrapyrroles	Cobalamin_synthesis	Cobalt-precorrin-4 C11-methyltransferase (EC 2.1.1.133)		0.103563	0	0	0	0	0	0	0.0846262	0	0	0.153453	0	0	0.178571	0	0	0	0	0.0927214	0	0	0.0291873	0.0565816	89.9962	5		Amino Acids and Derivatives	Branched-chain amino acids	Branched-Chain_Amino_Acid_Biosynthesis	Acetolactate synthase small subunit (EC 2.2.1.6)		0.0204415	0.0919118	0	0	0	0	0.0366972	0.187919	0	0	0	0	0	0
Cofactors, Vitamins, Prosthetic Groups, Pigments	Tetrapyrroles	Cobalamin_synthesis	L-threonine 3-O-phosphate decarboxylase (EC 4.1.1.81)		0.0207125	0	0	0.08285	0.125945	0	0	0	0	0	0.102302	0	0	0	0	0	0	0	0	0.0980392	0	0.020469	0.0414934	90.0167	5		Amino Acids and Derivatives	Histidine Metabolism	Histidine_Biosynthesis	Imidazoleglycerol-phosphate dehydratase (EC 4.2.1.19)		0	0.0612745	0	0	0	0.0404204	0	0.134228	0	0	0	0	0.359712	0
Cofactors, Vitamins, Prosthetic Groups, Pigments	Tetrapyrroles	Coenzyme_B12_biosynthesis	Cobalt-precorrin-6y C5-methyltransferase (EC 2.1.1.-)		0.041425	0	0	0.08285	0	0	0	0.0282087	0	0	0	0	0.0817661	0	0	0	0	0	0.0927214	0	0	0.0155701	0.0312793	90.0322	5		Amino Acids and Derivatives	Lysine, threonine, methionine, and cysteine	Lysine_Biosynthesis_DAP_Pathway	Dihydrodipicolinate reductase (EC 1.3.1.26)		0.0102208	0.122549	0	0	0	0	0	0.0536913	0.0415282	0	0	0	0	0
DNA Metabolism	DNA repair	DNA_repair,_bacterial	Exodeoxyribonuclease VII small subunit (EC 3.1.11.6)		0	0	0	0	0	0	0	0.0564175	0	0	0	0	0	0	0.297177	0	0	0	0.0231803	0.0490196	0.0625391	0.023254	0.0659518	90.0555	5		Amino Acids and Derivatives	Lysine, threonine, methionine, and cysteine	Methionine_Biosynthesis	Homoserine O-succinyltransferase (EC 2.3.1.46)		0.0204415	0	0	0	0	0	0.0733945	0	0.0415282	0	0	0.0276319	0	0
DNA Metabolism	DNA replication	DNA_topoisomerases,_Type_I,_ATP-independent	DNA topoisomerase III (EC 5.99.1.2)		0	0	0	0.08285	0	0	0.215517	0	0	0	0	0	0	0.119048	0	0.0406835	0	0	0.069541	0	0	0.0251257	0.055099	90.0806	5		Amino Acids and Derivatives	Lysine, threonine, methionine, and cysteine	Methionine_Biosynthesis	O-succinylhomoserine sulfhydrylase (EC 2.5.1.48)		0	0	0	0	0.218627	0	0.0366972	0	0.0415282	0	0.0770416	0	0	0
DNA Metabolism	DNA replication	Plasmid_replication	Chromosome (plasmid) partitioning protein ParB		0.08285	0.0426621	0	0	0	0	0	0.0846262	0	0	0.0511509	0	0.0408831	0	0	0	0	0	0	0	0	0.0143892	0.0280941	90.095	5		Amino Acids and Derivatives	Lysine, threonine, methionine, and cysteine	Methionine_Biosynthesis	S-ribosylhomocysteine lyase (EC 4.4.1.21)		0.0102208	0	0	0	0	0.202102	0.0733945	0.0536913	0.0622924	0	0	0	0	0
DNA Metabolism	NULL	Restriction-Modification_System	Type I restriction-modification system, DNA-methyltransferase subunit M (EC 2.1.1.72)		0.0207125	0	0	0	0	0	0	0.0564175	0.0634115	0	0	0	0	0	0	0.0406835	0	0	0.0231803	0	0	0.00973359	0.0197937	90.1047	5		Amino Acids and Derivatives	Lysine, threonine, methionine, and cysteine	Methionine_Degradation	Methionine gamma-lyase (EC 4.4.1.11)		0.0204415	0	0	0.0567215	0	0	0	0	0	0	0.192604	0	0	0.249377
Dormancy and Sporulation	NULL	Spore_Core_Dehydration	Spore maturation protein A-like protein		0.041425	0	0	0	0	0	0	0.0564175	0	0	0	0	0	0.0595238	0.297177	0	0	0	0.0231803	0	0	0.0227487	0.0657365	90.1275	5		Amino Acids and Derivatives	Proline and 4-hydroxyproline	Proline,_4-hydroxyproline_uptake_and_utilization	D-proline reductase, 23 kDa subunit (EC 1.21.4.1)		0.0715454	0.0306373	0	0.0567215	0.0874508	0	0	0	0.0207641	0	0.0385208	0	0	0
Fatty Acids, Lipids, and Isoprenoids	Isoprenoids	polyprenyl_synthesis	2-C-methyl-D-erythritol 2,4-cyclodiphosphate synthase (EC 4.6.1.12)		0	0	0	0.041425	0	0	0	0.0282087	0	0.059453	0	0	0.0408831	0	0	0	0	0	0	0.0490196	0	0.0104281	0.0197954	90.1379	5		Carbohydrates	Central carbohydrate metabolism	Glycolysis_and_Gluconeogenesis,_including_Archaeal_enzymes	Pyrophosphate--fructose 6-phosphate 1-phosphotransferase, alpha subunit (EC 2.7.1.90)		0.0408831	0.275735	0	0.0283607	0	0	0	0	0.166113	0	0.192604	0	0	0
Fatty Acids, Lipids, and Isoprenoids	Phospholipids	Glycerolipid_and_Glycerophospholipid_Metabolism_in_Bacteria	Cardiolipin synthetase (EC 2.7.8.-)		0.041425	0	0	0	0	0	0	0.0564175	0	0	0	0	0	0.0595238	0	0.0406835	0	0	0.0231803	0	0	0.0105348	0.0203764	90.1484	5		Carbohydrates	Central carbohydrate metabolism	Glyoxylate_bypass	Aconitate hydratase 2 (EC 4.2.1.3)		0.0204415	0	0	0	0	0	0	0.0805369	0	0.121212	0	0	0	0
Membrane Transport	ABC transporters	ABC_transporter_branched-chain_amino_acid_(TC_3.A.1.4.1)	Branched-chain amino acid transport ATP-binding protein LivF (TC 3.A.1.4.1)		0	0.0426621	0	0	0	0	0.107759	0	0	0	0	0	0	0.178571	0	0	0	0	0	0.196078	0.0938086	0.0294704	0.0609622	90.1779	5		Carbohydrates	Central carbohydrate metabolism	HPr_kinase_and_hprK_operon_in_Gram-positive_organisms	HPr kinase/phosphorylase (EC 2.7.1.-) (EC 2.7.4.-)		0.0102208	0	0	0.0850822	0.0874508	0	0	0	0.0830565	0	0	0.0828958	0	0
Membrane Transport	ABC transporters	ABC_transporter_branched-chain_amino_acid_(TC_3.A.1.4.1)	High-affinity branched-chain amino acid transport system permease protein LivH (TC 3.A.1.4.1)		0.041425	0	0	0	0.251889	0	0	0	0	0	0	0	0.0408831	0	0	0	0	0	0.0231803	0	0.0312695	0.018507	0.0552983	90.1964	5		Carbohydrates	Central carbohydrate metabolism	Pyruvate_Alanine_Serine_Interconversions	L-serine dehydratase (EC 4.3.1.17)		0.0408831	0	0	0.0283607	0.0437254	0	0	0	0	0	0	0	0	0.0356252
Membrane Transport	ABC transporters	ABC_transporter_dipeptide_(TC_3.A.1.5.2)	Dipeptide transport ATP-binding protein DppD (TC 3.A.1.5.2)		0.0621375	0.170648	0	0	0	0	0	0	0	0	0	0	0	0	0	0	0	0	0.0231803	0.0980392	0.0312695	0.0183464	0.0430351	90.2148	5		Carbohydrates	Di- and oligosaccharides	Trehalose_Uptake_and_Utilization	PTS system, trehalose-specific IIA component (EC 2.7.1.69)		0.0306623	0.0919118	0.129116	0	0	0	0.0733945	0.134228	0	0	0.0385208	0	0	0
Membrane Transport	ABC transporters	ABC_transporter_dipeptide_(TC_3.A.1.5.2)	Dipeptide transport ATP-binding protein DppF (TC 3.A.1.5.2)		0	0	0	0	0	0.306122	0	0.0564175	0	0	0	0	0	0	0	0.0203417	0	0	0.0463607	0.147059	0	0.0274429	0.0725493	90.2422	5		Carbohydrates	Fermentation	Acetoin,_butanediol_metabolism	2,3-butanediol dehydrogenase, R-alcohol forming, (R)- and (S)-acetoin-specific (EC 1.1.1.4)		0	0	0	0	0.0437254	0.161681	0.0733945	0.241611	0.0830565	0	0	0.0828958	0	0
Membrane Transport	ABC transporters	ABC_transporter_dipeptide_(TC_3.A.1.5.2)	Dipeptide transport system permease protein DppC (TC 3.A.1.5.2)		0	0	0	0	0	0	0	0	0	0	0	0	0.0408831	0.357143	0	0	0	0	0.0463607	0.0980392	0.0312695	0.0273188	0.0794634	90.2695	5		Carbohydrates	Fermentation	Acetyl-CoA_fermentation_to_Butyrate	Butyrate-acetoacetate CoA-transferase subunit A (EC 2.8.3.9)		0.0715454	0	0	0	0	0	0	0	0	0	0.231125	0.0828958	0	0.106876
Membrane Transport	NULL	ECF_class_transporters	Duplicated ATPase component BL0693 of energizing module of predicted ECF transporter		0.0621375	0.127986	0.0661813	0	0	0	0	0	0	0.178359	0	0.330033	0	0	0	0	0	0	0	0	0	0.0364142	0.0829185	90.3059	5		Carbohydrates	Fermentation	Fermentations:_Lactate	D-lactate dehydrogenase (EC 1.1.1.28)		0.0408831	0.0306373	0.129116	0.0567215	0	0	0	0	0.0622924	0	0	0	0	0
Membrane Transport	NULL	Transport_of_Nickel_and_Cobalt	Additional periplasmic component NikK of nickel ECF transporter		0	0	0	0	0	0	0.107759	0	0.0634115	0	0	0	0.0817661	0	0	0	0	0	0.069541	0.196078	0	0.0246931	0.0513793	90.3306	5		Carbohydrates	Monosaccharides	Deoxyribose_and_Deoxynucleoside_Catabolism	Deoxyribose-phosphate aldolase (EC 4.1.2.4)		0.0408831	0.0612745	0	0	0	0.0404204	0	0	0.0207641	0	0	0	0	0.0356252
Membrane Transport	Protein translocation across cytoplasmic membrane	HtrA_and_Sec_secretion	Serine protease, DegP/HtrA, do-like (EC 3.4.21.-)		0	0.0853242	0	0	0.377834	0	0	0.0282087	0	0	0.0511509	0	0	0.119048	0	0	0	0	0	0	0	0.0315031	0.0856685	90.3621	5		Carbohydrates	Monosaccharides	Deoxyribose_and_Deoxynucleoside_Catabolism	Putative deoxyribose-specific ABC transporter, permease protein		0	0.0612745	0	0	0.131176	0	0	0	0.0415282	0	0	0.0552639	0	0.0712504
Membrane Transport	Uni- Sym- and Antiporters	Proton-dependent_Peptide_Transporters	Di/tripeptide permease DtpT		0.041425	0	0.0661813	0	0	0	0	0	0	0	0.255754	0	0	0	0	0	0	0	0.0463607	0.0980392	0	0.0241791	0.0595777	90.3863	5		Carbohydrates	Monosaccharides	Mannose_Metabolism	Alpha-1,2-mannosidase		0.0613246	0.0612745	0	0	0	0	0	0	0	0	0.0385208	0.0828958	0	0
Metabolism of Aromatic Compounds	Peripheral pathways for catabolism of aromatic compounds	Biphenyl_Degradation	Acetaldehyde dehydrogenase (EC 1.2.1.10)		0.0621375	0	0	0	0	0	0	0.0282087	0	0	0.102302	0	0	0	0	0	0	0	0.069541	0	0.0625391	0.0154632	0.0306987	90.4018	5		Carbohydrates	NULL	Sugar_utilization_in_Thermotogales	Galactose-1-phosphate uridylyltransferase (EC 2.7.7.10)		0.0102208	0	0	0	0	0	0.0366972	0.0805369	0	0	0	0.0276319	0	0
Miscellaneous	Plant-Prokaryote DOE project	COG0523	Zinc ABC transporter, ATP-binding protein ZnuC		0.041425	0	0.264725	0	0	0	0	0.0282087	0	0	0	0	0	0	0	0	0.102249	0	0	0	0.0938086	0.025258	0.0626295	90.427	5		Carbohydrates	NULL	Sugar_utilization_in_Thermotogales	Glycerol-3-phosphate dehydrogenase (EC 1.1.5.3)		0.0102208	0	0.0645578	0	0	0	0	0.134228	0.0622924	0	0	0	0	0
Miscellaneous	Plant-Prokaryote DOE project	Experimental-yggC	Fructose-1,6-bisphosphatase, GlpX type (EC 3.1.3.11)		0	0	0.0661813	0	0.125945	0	0	0	0	0	0	0	0.0408831	0	0	0	0.204499	0	0	0.147059	0	0.0278365	0.0587738	90.4549	5		Carbohydrates	NULL	Sugar_utilization_in_Thermotogales	PTS system, fructose-specific IIB component (EC 2.7.1.69)		0	0	0.0645578	0	0	0.161681	0.0366972	0	0.0207641	0	0	0	0	0
Motility and Chemotaxis	Flagellar motility in Prokaryota	Flagellum_in_Campylobacter	Flagellar basal-body rod protein FlgC		0	0	0	0	0	0.102041	0	0	0	0	0.0511509	0	0.0817661	0	0	0	0	0	0	0.0980392	0.0312695	0.017346	0.0346304	90.4722	5		Carbohydrates	NULL	Unknown_carbohydrate_utilization_(_cluster_Ydj_)	Peptide methionine sulfoxide reductase MsrB (EC 1.8.4.12)		0.0306623	0	0	0	0	0	0	0.0536913	0.0207641	0	0.0770416	0	0	0
Motility and Chemotaxis	NULL	Bacterial_Chemotaxis	Galactose/methyl galactoside ABC transport system, D-galactose-binding periplasmic protein MglB (TC 3.A.1.2.3)		0	0	0	0	0.251889	0	0.107759	0	0.126823	0	0	0	0.0408831	0	0	0	0	0	0.0463607	0	0	0.0273197	0.0629647	90.4995	5		Carbohydrates	One-carbon Metabolism	Serine-glyoxylate_cycle	Propionyl-CoA carboxylase beta chain (EC 6.4.1.3)		0.0102208	0.0612745	0	0.0283607	0	0	0	0	0.0207641	0	0	0	0	0
Motility and Chemotaxis	NULL	Bacterial_Chemotaxis	Positive regulator of CheA protein activity (CheW)		0.0621375	0	0.132363	0	0	0	0	0.0282087	0	0	0	0	0	0	0.297177	0	0	0.515464	0	0	0	0.0493024	0.127505	90.5488	5		Carbohydrates	Polysaccharides	Cellulosome	Alpha-glucosidase SusB (EC 3.2.1.20)		0	0	0	0.141804	0.0874508	0	0.0366972	0	0.0207641	0	0	0	0	0
Nitrogen Metabolism	NULL	Ammonia_assimilation	Glutamine synthetase type III, GlnN (EC 6.3.1.2)		0.0207125	0	0	0.041425	0	0	0	0	0.0634115	0	0.153453	0	0	0	0	0	0	0	0	0	0.0312695	0.0147748	0.0361299	90.5636	5		Carbohydrates	Polysaccharides	Cellulosome	SusC, outer membrane protein involved in starch binding		0.0204415	0	0.0645578	0	0	0	0	0.0268456	0	0	0	0.0552639	0	0.0712504
Nitrogen Metabolism	NULL	Denitrification	Nitrous-oxide reductase (EC 1.7.99.6)		0	0	0.0661813	0	0	0	0	0	0	0	0.102302	0	0	0	0	0.162734	0	0	0.0231803	0	0.0312695	0.0183651	0.0422849	90.582	5		Carbohydrates	Polysaccharides	Glycogen_metabolism	Glycogen biosynthesis protein GlgD, glucose-1-phosphate adenylyltransferase family		0.235078	0.0306373	0	0	0.0874508	0.0404204	0	0	0	0	0.0770416	0.0276319	0	0
Nitrogen Metabolism	NULL	Nitrate_and_nitrite_ammonification	Cytochrome c nitrite reductase, small subunit NrfH		0.0207125	0	0	0.124275	0	0	0	0.0846262	0	0	0	0	0	0	0	0	0	0	0.0463607	0.0980392	0	0.0178102	0.0375064	90.5998	5		Carbohydrates	Sugar alcohols	Inositol_catabolism	Methylmalonate-semialdehyde dehydrogenase [inositol] (EC 1.2.1.27)		0.0306623	0.0919118	0	0.0850822	0.0874508	0	0	0	0.0207641	0	0	0	0	0
Nitrogen Metabolism	NULL	Nitrosative_stress	Hydroxylamine reductase (EC 1.7.-.-)		0	0	0	0	0	0	0	0.0564175	0	0	0	0	0	0.297619	0	0.101709	0	0	0.069541	0	0.156348	0.0324588	0.0739122	90.6323	5		Cell Division and Cell Cycle	NULL	Two_cell_division_clusters_relating_to_chromosome_partitioning	Segregation and condensation protein A		0	0	0	0	0	0.0808407	0	0.134228	0	0	0	0	0	0.142501
Nucleosides and Nucleotides	NULL	Adenosyl_nucleosidases	5'-methylthioadenosine nucleosidase (EC 3.2.2.16)		0	0	0	0	0	0	0	0.0564175	0	0	0.0511509	0.330033	0	0	0	0	0	0	0.0231803	0	0.0312695	0.023431	0.0723557	90.6557	5		Cell Wall and Capsule	Capsular and extracellular polysacchrides	Alginate_metabolism	Mannose-6-phosphate isomerase (EC 5.3.1.8)		0.0102208	0	0	0	0.0437254	0	0	0	0.0415282	0	0.269646	0	0	0
Nucleosides and Nucleotides	NULL	Ribonucleotide_reduction	Ribonucleotide reductase of class Ib (aerobic), alpha subunit (EC 1.17.4.1)		0	0.213311	0	0	0	0	0	0.0282087	0	0	0	0	0	0	0	0.244101	0	0	0.069541	0	0.125078	0.0323924	0.0722248	90.6881	5		Cell Wall and Capsule	Capsular and extracellular polysacchrides	Sialic_Acid_Metabolism	N-acetylglucosamine-6-phosphate deacetylase (EC 3.5.1.25)		0	0.0306373	0.129116	0	0	0.0404204	0.110092	0	0	0.121212	0	0	0	0
Nucleosides and Nucleotides	NULL	Ribonucleotide_reduction	Ribonucleotide reductase transcriptional regulator NrdR		0	0	0.0661813	0	0	0.204082	0	0	0	0	0	0.330033	0	0.0595238	0	0.081367	0	0	0	0	0	0.0352946	0.0833531	90.7234	5		Cell Wall and Capsule	Gram-Negative cell wall components	Outer_membrane	Outer membrane protein assembly factor YaeT precursor		0	0	0	0.0283607	0	0	0	0.134228	0.0622924	0	0	0.0828958	0	0
Nucleosides and Nucleotides	Purines	De_Novo_Purine_Biosynthesis	Phosphoribosylformylglycinamidine synthase, synthetase subunit (EC 6.3.5.3)		0	0.0853242	0	0	0	0	0	0	0	0	0.153453	0	0	0	0	0.12205	0	0	0.0927214	0	0.0938086	0.0260646	0.0494241	90.7494	5		Cell Wall and Capsule	Gram-Negative cell wall components	Outer_membrane	Outer membrane protein H precursor		0.0204415	0.0612745	0	0.113443	0	0	0	0.0268456	0	0	0	0.110528	0	0
Nucleosides and Nucleotides	Purines	Purine_conversions	Inosine-uridine preferring nucleoside hydrolase (EC 3.2.2.1)		0	0	0	0.08285	0	0	0	0	0.126823	0	0	0	0	0	0	0.0406835	0	0	0.0231803	0.0490196	0	0.0153598	0.0336074	90.7648	5		Cell Wall and Capsule	Gram-Positive cell wall components	Sortase	Cell wall surface anchor family protein		0	0.214461	0	0	0	0	0.40367	0	0	0	0	0	0	0.0356252
Nucleosides and Nucleotides	Pyrimidines	pyrimidine_conversions	Thymidine kinase (EC 2.7.1.21)		0.041425	0	0	0.08285	0	0	0	0	0	0	0	0	0.0408831	0	0	0.0203417	0	0	0.0231803	0	0	0.00993715	0.0213647	90.7747	5		Cell Wall and Capsule	Gram-Positive cell wall components	Teichoic_and_lipoteichoic_acids_biosynthesis	Undecaprenyl-phosphate N-acetylglucosaminyl 1-phosphate transferase (EC 2.7.8.-)		0.0817661	0.0306373	0	0.0567215	0	0.0404204	0	0	0.0207641	0	0.0385208	0	0	0
Phages, Prophages, Transposable elements, Plasmids	Transposable elements	CBSS-203122.12.peg.188	MG(2+) CHELATASE FAMILY PROTEIN		0	0.0426621	0	0	0	0	0	0	0	0	0	0	0	0	0	0.0406835	0	0	0.0463607	0.147059	0.0312695	0.0146683	0.0344313	90.7894	5		Cell Wall and Capsule	NULL	Murein_Hydrolases	N-acetylmuramoyl-L-alanine amidase (EC 3.5.1.28)		0.0408831	0.0612745	0	0	0	0	0	0.0536913	0	0	0	0.110528	0	0
Phosphorus Metabolism	NULL	Phosphate_metabolism	Manganese-dependent inorganic pyrophosphatase (EC 3.6.1.1)		0.0207125	0	0	0	0	0.204082	0	0.112835	0	0	0.102302	0	0	0.0595238	0	0	0	0	0	0	0	0.0237836	0.0533573	90.8132	5		Clustering-based subsystems	Cell Division	Cell_Division_Cluster	FIG001583: hypothetical protein, contains S4-like RNA binding domain		0.0817661	0	0	0	0	0.0404204	0	0	0	0	0	0.0276319	0	0.0356252
Phosphorus Metabolism	NULL	Phosphate_metabolism	Predicted ATPase related to phosphate starvation-inducible protein PhoH		0.041425	0	0.0661813	0	0	0	0	0	0.126823	0	0	0	0.122649	0	0	0	0	0	0	0.0490196	0	0.019338	0.0398577	90.8325	5		Clustering-based subsystems	DNA polymerase III epsilon cluster	CBSS-342610.3.peg.1536	Membrane-bound lytic murein transglycosylase D precursor (EC 3.2.1.-)		0	0.0306373	0	0.0850822	0	0	0	0.0268456	0	0	0.0385208	0	0	0
Phosphorus Metabolism	NULL	Phosphate_metabolism	Sodium-dependent phosphate transporter		0.0207125	0.0426621	0.198544	0	0	0.102041	0	0	0	0	0	0	0	0	0	0	0	0	0	0.0980392	0	0.0219999	0.0507587	90.8545	5		Clustering-based subsystems	Hypothetical in Lysine biosynthetic cluster	CBSS-323850.3.peg.3269	Diaminopimelate decarboxylase (EC 4.1.1.20)		0.0204415	0.0612745	0	0.113443	0	0	0	0	0.0415282	0	0	0	0	0.0712504
Protein Metabolism	Protein biosynthesis	Ribosome_activity_modulation	Ribosomal subunit interface protein		0	0	0.132363	0	0	0.102041	0	0.0846262	0	0	0	0	0	0	0	0.0406835	0	0	0.0463607	0	0	0.0193369	0.0393993	90.8739	5		Clustering-based subsystems	Nucleotidyl-phosphate metabolic cluster	CBSS-222523.1.peg.1311	Adenylate cyclase		0.0102208	0.0306373	0	0	0	0	0.0366972	0.0268456	0	0	0.0385208	0	0	0
Protein Metabolism	Protein biosynthesis	Ribosome_biogenesis_bacterial	RNA pseudouridylate synthase, group 1		0	0	0.0661813	0	0	0.102041	0	0	0	0	0.0511509	0	0	0.0595238	0	0	0.204499	0	0	0	0	0.0230188	0.0508156	90.8969	5		Clustering-based subsystems	Nucleotidyl-phosphate metabolic cluster	CBSS-222523.1.peg.1311	GTP pyrophosphokinase (EC 2.7.6.5)		0.0102208	0	0	0	0.0437254	0	0	0	0.0207641	0	0	0	0	0
Protein Metabolism	Protein biosynthesis	tRNA_aminoacylation,_Gly	Glycyl-tRNA synthetase alpha chain (EC 6.1.1.14)		0	0	0	0.08285	0	0	0	0	0.126823	0.059453	0	0.660066	0	0.0595238	0	0	0	0	0	0	0	0.0470817	0.144769	90.944	5		Clustering-based subsystems	Nucleotidyl-phosphate metabolic cluster	CBSS-222523.1.peg.1311	NAD kinase (EC 2.7.1.23)		0.0204415	0	0.0645578	0	0	0	0	0.0536913	0.0830565	0	0.0385208	0	0	0
Regulation and Cell signaling	NULL	Zinc_regulated_enzymes	Porphobilinogen synthase (EC 4.2.1.24)		0.0207125	0.0426621	0.0661813	0	0	0	0	0	0	0	0	0	0	0	0	0.0203417	0	0	0	0	0.0312695	0.00862701	0.017969	90.9526	5		Clustering-based subsystems	NULL	Bacterial_Cell_Division	Cell division protein FtsQ		0.0102208	0	0	0	0	0	0	0	0	0	0.0385208	0.0276319	0	0
Respiration	ATP synthases	F0F1-type_ATP_synthase	ATP synthase A chain (EC 3.6.3.14)		0	0	0.132363	0	0	0	0	0	0.126823	0	0.102302	0	0	0	0.148588	0.101709	0	0	0	0	0	0.0291326	0.0541618	90.9817	5		Clustering-based subsystems	NULL	CBSS-138119.3.peg.2719	tRNA pseudouridine synthase B (EC 4.2.1.70)		0.122649	0	0	0.0567215	0	0	0	0.0536913	0	0	0	0.0276319	0	0
Respiration	Electron accepting reactions	Anaerobic_respiratory_reductases	Adenylylsulfate reductase alpha-subunit (EC 1.8.99.2)		0.041425	0	0.0661813	0	0	0	0	0	0.126823	0	0.153453	0	0	0	0	0	0	0	0	0.245098	0	0.0301419	0.0658489	91.0119	5		Clustering-based subsystems	NULL	CBSS-316273.3.peg.922	probable iron binding protein from the HesB_IscA_SufA family		0	0.0612745	0	0	0	0	0	0.0268456	0.0622924	0	0.0385208	0	0	0
Respiration	Electron donating reactions	Na(+)-translocating_NADH-quinone_oxidoreductase_and_rnf-like_group_of_electron_transport_complexes	Na(+)-translocating NADH-quinone reductase subunit F (EC 1.6.5.-)		0.0207125	0	0	0	0	0	0	0	0	0.059453	0	0	0	0	0	0.142392	0	0	0.069541	0	0.0625391	0.0168875	0.0367405	91.0287	5		Clustering-based subsystems	NULL	Cell_division-ribosomal_stress_proteins_cluster	Peptidyl-tRNA hydrolase (EC 3.1.1.29)		0	0.122549	0.129116	0.0567215	0.0437254	0	0	0	0	0	0.0385208	0	0	0
RNA Metabolism	RNA processing and modification	16S_rRNA_modification_within_P_site_of_ribosome	Cell division protein MraZ		0	0	0	0.041425	0	0	0	0	0	0	0.255754	0	0	0.0595238	0	0.0406835	0	0	0.0463607	0	0	0.0211308	0.0570514	91.0499	5		Clustering-based subsystems	NULL	Cluster_co-expressed_with_butyrate_metabolism_cluster	Potassium uptake protein TrkH		0	0	0	0	0	0.0808407	0.0366972	0	0.103821	0	0.0385208	0	0	0
RNA Metabolism	RNA processing and modification	RNA_methylation	tRNA (5-methylaminomethyl-2-thiouridylate)-methyltransferase (EC 2.1.1.61)		0.124275	0	0	0	0	0	0	0.0846262	0	0	0	0	0	0	0	0.0406835	0	0	0	0.0980392	0.0625391	0.0195316	0.0385829	91.0694	5		Clustering-based subsystems	NULL	Conserved_gene_cluster_associated_with_Met-tRNA_formyltransferase	Helicase PriA essential for oriC/DnaA-independent DNA replication		0.0613246	0	0	0.0283607	0.0874508	0	0	0	0	0	0.0385208	0	0	0
RNA Metabolism	RNA processing and modification	RNA_processing_and_degradation,_bacterial	3'-to-5' oligoribonuclease (orn)		0	0.0426621	0	0	0	0	0	0	0	0	0	0	0	0.0595238	0	0.0406835	0.102249	0	0.0231803	0	0	0.0127762	0.0270025	91.0822	5		Clustering-based subsystems	NULL	Yfa_cluster	Competence/damage-inducible protein CinA		0.0613246	0	0	0.0567215	0	0	0	0.0536913	0	0	0	0.0552639	0	0
RNA Metabolism	RNA processing and modification	rRNA_modification_Archaea	Dimethyladenosine transferase (EC 2.1.1.-)		0.0207125	0	0	0.041425	0	0	0	0	0.126823	0	0	0	0	0.0595238	0	0	0	0	0	0.0980392	0	0.0165011	0.0358231	91.0987	5		Cofactors, Vitamins, Prosthetic Groups, Pigments	Biotin	Biotin_biosynthesis	Biotin synthase (EC 2.8.1.6)		0.0102208	0.0612745	0	0.170164	0	0	0.0366972	0	0	0	0	0	0	0.106876
RNA Metabolism	RNA processing and modification	rRNA_modification_Bacteria	Ribosomal large subunit pseudouridine synthase B (EC 4.2.1.70)		0	0	0	0	0	0	0	0.112835	0	0	0	0	0	0	0	0.0406835	0	0	0.0231803	0.0490196	0.0625391	0.0137265	0.0293951	91.1124	5		Cofactors, Vitamins, Prosthetic Groups, Pigments	Coenzyme A	Coenzyme_A_Biosynthesis	Pantothenate kinase type III, CoaX-like (EC 2.7.1.33)		0.0613246	0	0.0645578	0.0850822	0	0	0.0366972	0	0.0415282	0	0	0	0	0
RNA Metabolism	RNA processing and modification	tRNA_modification_Archaea	Iron-sulfur cluster assembly scaffold protein IscU		0.0621375	0	0.0661813	0	0	0	0	0.0846262	0.126823	0	0	0	0	0.0595238	0	0	0	0	0	0	0	0.0190139	0.037039	91.1314	5		Cofactors, Vitamins, Prosthetic Groups, Pigments	NAD and NADP	NAD_and_NADP_cofactor_biosynthesis_global	Ribosylnicotinamide kinase (EC 2.7.1.22)		0.0306623	0	0.0645578	0	0	0	0	0.0268456	0	0	0.115562	0.0276319	0	0.142501
RNA Metabolism	RNA processing and modification	tRNA_modification_Archaea	Methylthioadenosine deaminase		0.041425	0	0	0.124275	0	0	0	0	0	0	0.0511509	0	0	0	0	0	0	0	0.0231803	0.245098	0	0.0231014	0.0588132	91.1545	5		Cofactors, Vitamins, Prosthetic Groups, Pigments	NAD and NADP	NAD_regulation	Nicotinamidase (EC 3.5.1.19)		0.0306623	0	0	0	0	0	0.0366972	0	0	0	0	0.0276319	0	0.0712504
RNA Metabolism	RNA processing and modification	tRNA_processing	tRNA-specific adenosine-34 deaminase (EC 3.5.4.-)		0.08285	0	0	0	0	0	0	0.0564175	0	0	0	0	0	0	0	0.0203417	0	0	0.0231803	0	0.0312695	0.0101933	0.0221292	91.1647	5		Cofactors, Vitamins, Prosthetic Groups, Pigments	Riboflavin, FMN, FAD	riboflavin_to_FAD	3,4-dihydroxy-2-butanone 4-phosphate synthase		0.102208	0.0306373	0	0	0	0	0	0.0536913	0.103821	0	0	0.0552639	0	0
Stress Response	Heat shock	Heat_shock_dnaK_gene_cluster_extended	Heat-inducible transcription repressor HrcA		0	0	0	0	0	0	0	0	0.0634115	0	0	0	0.0408831	0	0	0.0610252	0	0	0.0231803	0	0.0312695	0.0104652	0.0207746	91.1752	5		Cofactors, Vitamins, Prosthetic Groups, Pigments	Tetrapyrroles	Coenzyme_B12_biosynthesis	Vitamin B12 ABC transporter, ATPase component BtuD		0.0102208	0	0	0.0283607	0	0	0	0	0	0	0	0.0276319	0	0.0356252
Stress Response	Heat shock	Heat_shock_dnaK_gene_cluster_extended	MiaB family protein, possibly involved in tRNA or rRNA modification		0.041425	0	0	0.08285	0	0	0	0	0.0634115	0	0.102302	0	0	0	0	0	0	0	0	0.294118	0	0.0278146	0.0683101	91.203	5		DNA Metabolism	DNA repair	DNA_repair,_bacterial_MutL-MutS_system	Recombination inhibitory protein MutS2		0	0.0612745	0	0.0567215	0	0.0404204	0	0	0	0	0.0385208	0	0	0
Stress Response	Osmotic stress	Choline_and_Betaine_Uptake_and_Betaine_Biosynthesis	Choline binding protein A		0	0	0	0.041425	0	0	0	0	0.0634115	0	0	0	0	0	0	0.142392	0	0	0.0231803	0	0.0312695	0.0143656	0.0340543	91.2174	5		DNA Metabolism	NULL	YcfH	Putative deoxyribonuclease YcfH		0.0306623	0	0	0	0.218627	0	0	0.0536913	0	0	0.0770416	0	0	0
Stress Response	Oxidative stress	Glutathione:_Redox_cycle	Glutathione peroxidase (EC 1.11.1.9)		0.041425	0	0	0.041425	0	0	0	0.0564175	0	0	0	0	0	0	0	0.0203417	0	0	0.0463607	0	0	0.00980809	0.0189181	91.2272	5		Fatty Acids, Lipids, and Isoprenoids	Isoprenoids	Archaeal_lipids	Geranyltranstransferase (farnesyldiphosphate synthase) (EC 2.5.1.10)		0	0	0	0.0850822	0.0874508	0	0	0.107383	0.0207641	0	0	0	0.359712	0
Stress Response	Oxidative stress	Oxidative_stress	Alkyl hydroperoxide reductase subunit C-like protein		0.041425	0	0.0661813	0	0.125945	0	0	0	0	0	0	0.165017	0	0	0	0	0	0	0	0	0.0312695	0.0204684	0.0454798	91.2476	5		Fatty Acids, Lipids, and Isoprenoids	Isoprenoids	Isoprenoid_Biosynthesis	Dimethylallyltransferase (EC 2.5.1.1)		0	0	0	0	0	0	0	0.0268456	0.0207641	0	0.115562	0	1.07914	0.0356252
Stress Response	Oxidative stress	Oxidative_stress	transcriptional regulator, Crp/Fnr family		0.08285	0	0	0.24855	0	0	0	0	0	0.297265	0	0	0	0	0	0	0	0	0	0.0980392	0.0938086	0.0390721	0.0846642	91.2867	5		Fatty Acids, Lipids, and Isoprenoids	Isoprenoids	Isoprenoid_Biosynthesis	Hydroxymethylglutaryl-CoA reductase (EC 1.1.1.34)		0.0102208	0.0919118	0	0	0	0	0	0	0.0415282	0	0	0.0552639	0	0.0356252
Stress Response	Periplasmic Stress	Periplasmic_Stress_Response	Intramembrane protease RasP/YluC, implicated in cell division based on FtsL cleavage		0.0621375	0	0	0.08285	0	0	0	0	0	0	0.102302	0	0.0408831	0	0	0.0406835	0	0	0	0	0	0.0156598	0.0311188	91.3024	5		Fatty Acids, Lipids, and Isoprenoids	Phospholipids	Glycerolipid_and_Glycerophospholipid_Metabolism_in_Bacteria	Alpha-glycerophosphate oxidase (EC 1.1.3.21)		0	0	0	0	0	0	0.110092	0	0.0207641	0	0.0770416	0.0552639	0	0
Sulfur Metabolism	Inorganic sulfur assimilation	Inorganic_Sulfur_Assimilation	4Fe-4S ferredoxin, iron-sulfur binding		0.0207125	0	0	0.08285	0	0	0	0	0	0	0.102302	0	0	0.0595238	0	0.0203417	0	0	0	0	0	0.0136062	0.0298563	91.316	5		Fatty Acids, Lipids, and Isoprenoids	Phospholipids	Glycerolipid_and_Glycerophospholipid_Metabolism_in_Bacteria	Phosphate:acyl-ACP acyltransferase PlsX		0.0408831	0.0612745	0	0	0	0.0404204	0	0	0	0	0	0.0828958	0	0
Sulfur Metabolism	NULL	Galactosylceramide_and_Sulfatide_metabolism	Sialidase (EC 3.2.1.18)		0.0207125	0	0	0.041425	0	0	0	0	0	0	0	0	0	0	0	0.0203417	0	0	0.0231803	0.343137	0	0.0213713	0.0745815	91.3374	5		Iron acquisition and metabolism	NULL	Ferrous_iron_transporter_EfeUOB,_low-pH-induced	Ferrous iron transport peroxidase EfeB		0.0102208	0	0.0645578	0.0283607	0	0.0404204	0.0733945	0.0536913	0	0	0	0	0	0
Sulfur Metabolism	NULL	Sulfate_reduction-associated_complexes	Sulfite reduction-associated complex DsrMKJOP protein DsrK (=HmeD)		0	0	0	0	0.251889	0	0	0	0	0.118906	0	0	0	0	0	0	0.204499	0	0	0.0980392	0.0312695	0.0335525	0.0729229	91.3709	5		Iron acquisition and metabolism	NULL	Heme,_hemin_uptake_and_utilization_systems_in_GramPositives	Two-component response regulator SA14-24		0.0204415	0	0	0	0.131176	0.0404204	0	0	0.0207641	0.121212	0	0	0	0
Virulence, Disease and Defense	NULL	C_jejuni_colonization_of_chick_caeca	Flagellar motor rotation protein MotB		0.103563	0.0426621	0.0661813	0	0	0	0	0	0	0	0	0	0	0.119048	0	0	0	0	0	0.0980392	0	0.020452	0.0399533	91.3914	5		Iron acquisition and metabolism	Siderophores	Siderophore_Yersiniabactin_Biosynthesis	iron aquisition yersiniabactin synthesis enzyme (Irp2)		0	0	0	0	0	0	0.0366972	0	0.0207641	0.121212	0	0	0	0
[truncated: 1,881 more rows]
[truncated: 40 more columns]

## Sheet: Table S1C
Table S1C. Relative read abundances (%) of mRNA clusters assigned with bacterial genes in the KEGG (in the descending order of mean values)
[truncated: 1,450 more rows]
[truncated: 40 more columns]

## Sheet: Table S1D
Table S1D. Relative read abundances (%) of taxa assigned by NCBI nr (in the descending order of mean values)
[truncated: 2,282 more rows]
[truncated: 31 more columns]

## Sheet: Table S1E
Table S1E. Relative read abundances (%) of mRNA clusters assigned with bacterial genes in the NCBI nr (in the descending order of mean values)
[truncated: 22,516 more rows]
[truncated: 31 more columns]

[truncated: 2 more sheets: Table S1F, Table S1G]
