# Supplementary material for: Discrimination of Bacterial Community Structures among Healthy, Gingivitis, and Periodontitis Statuses through Integrated Metatranscriptomic and Network Analyses
Source: mSystems. 2021 Oct 26;6(6):e00886-21. doi: 10.1128/mSystems.00886-21 (PMC8547322; doi:10.1128/mSystems.00886-21)
Supplement: TABLE S2 [file msystems.00886-21-st002.xlsx]

## Sheet: Table S2
Table S2. Taxa exhibiting significant differences in read abundances between rc-rRNA and mRNA analyses
Taxa at the species level	Wilcoxon test			Periodontitis; RPKM abundance values
				rc-rRNA																									mRNA
	p value	q value		1	2	3	4	5	6	7	8	9	10	11	12	13	14	15	16	17	18	19	20	21	Mean	Standard deviation	Number of samples detected		1	2	3	4	5	6	7	8	9	10	11	12	13	14	15	16	17	18	19	20	21
Tannerella forsythia	9.537e-07	0.000106792		190.307	1473.01	1147.01	2619.77	430.863	320.227	593.005	1846.9	1648.29	133.999	2537.64	262.529	1621.85	3016.99	2806.48	98.0248	1433.53	113.999	288.144	15348.9	2210.94	1911.54	3234.12	21		51848.6	55575.1	73754.2	86975.6	86133.7	22675.3	74418.6	68887.7	95638.3	53711.2	3953.3	62855.8	96000.1	73698.7	90631.8	397.1	57893.9	46321.4	39404.7	107927	38755.7
Fusobacterium nucleatum	1.907e-06	0.000106792		0	754.004	997.996	499.993	1684	196.004	1400	1520.01	1978.99	534.001	11969.7	580	3715.03	4240	1402.01	4300.62	858.008	146.001	1588	28235.5	2622.21	3296.29	6277.87	20		0	15998	20783.1	14207.7	28876.3	11305.2	63369.4	31715.7	46112.2	13163.6	139905	60475.4	30413.1	15748.4	18354.6	8614.3	10575.1	21180.1	21601.6	74325.6	14591.5
Porphyromonas gingivalis	3.815e-06	0.000142427		969.694	1478.83	0	8056.23	655.137	0	1132	10373	2735.58	610.001	13435.9	634.471	3867.55	5935.9	2412.26	270.099	3432.11	293.999	2243.86	37157.6	7969.56	4936.37	8281.27	19		173136	76260.3	0	322953	77232.4	0	143562	265641	167549	260377	24152.4	201321	188312	156964	134272	1774	165724	166503	230992	173656	120713
Treponema denticola	1.526e-05	0.000341824		506.001	610.005	1742	0	607.999	652.125	522.001	2713.04	833.998	264.746	1652.15	56.0012	738.773	610.002	716.005	0	1043.99	297	195.998	0	579.997	682.944	662.491	18		36718.2	17925.1	29977.8	0	18478	7975.3	8911.8	25468.5	15545.5	23351.4	1639.7	15247.9	19042	7900.4	31400.6	0	26878.1	31830.6	2971.5	0	8375.9
Mogibacterium timidum	1.526e-05	0.000341824		0	421.656	397.997	487.995	79.9985	121.995	222.002	527.005	686.004	82.0007	72.0736	0	277.451	312.01	360.003	72.9878	295.997	0	101.998	0	119.995	220.913	200.247	17		0	12763.6	22983.3	20914	14324.9	12895.8	17719.8	13799.4	14681.6	25019.3	294.1	0	14993.3	14990.3	19993.8	354.6	10946.1	0	7319.6	0	2432.3
Fretibacterium fastidiosum	3.052e-05	0.000569707		36.822	295.351	262.869	0	278.008	135.755	334.367	442.068	655.524	0	277.391	50.1039	665.23	459.681	371.141	0	250.782	33.9994	59.9887	0	0	219.48	214.176	16		30962.5	42189.3	63536.2	0	94305.1	37605.7	68390	29472.7	49602.7	0	2509.5	44043.3	84391.2	77278.7	57040.5	0	53339.7	75353.4	22648.7	0	0
Treponema sp.	0.01025	0.0675294		104.001	283.998	1422.02	0	133.999	2158.66	148.001	3034.96	0	53.2554	636.465	0	1177.44	133.99	1413.99	0	1355.98	653.687	0	0	55.0032	607.879	846.908	15		7545.3	2092.8	3502.1	0	1489.4	1489.6	211.9	1621	0	1170.6	959.7	0	1139	444.4	4361.2	0	5880.9	5201.3	0	0	103.1
Filifactor alocis	0.0001221	0.0019536		58.9986	183.995	269.996	0	94.0027	192.001	150	598.005	0	91.9998	543.416	66.0003	273.932	0	0	0	340.005	0	138	0	239.009	154.255	174.827	14		35584.3	24705.8	50146.9	0	42995	35767.9	52430.4	57319.4	0	29898.2	1085.6	31964.4	35741.6	0	0	0	28908	0	14182.2	0	11385.7
Eubacterium nodatum	0.0002441	0.00248538		0	354.004	572.001	0	82.0019	92.0039	0	1280.01	0	62	246.159	27.9994	177.959	861.99	279.993	0	137.993	0	0	0	207.995	208.672	329.569	13		0	23299.9	75246.5	0	25665.5	46545.7	0	45196	0	34244.8	835.5	41771.9	31761.5	30176.4	29072.5	0	21050	0	0	0	11468.3
Eubacterium saphenum	0.0002441	0.00248538		35.9989	0	62.001	719.994	95.0011	63.9966	238.003	487.006	374.006	39	476.61	0	84.3097	0	0	0	347.993	0	125.999	0	0	149.996	208.643	13		18632.4	0	3768.3	28102.8	24431.3	9600.2	47921.3	22759.1	49102	11580.7	1471.8	0	10859.6	0	0	0	28387.3	0	5816.6	0	0
Porphyromonas endodontalis	0.0002441	0.00248538		0	108.063	960.006	0	67.9977	186.282	0	652.087	256.128	91.9998	2676.05	0	236.09	1092.11	1915.26	132.97	320.01	0	0	0	0	414.05	709.567	13		0	10595.9	98678.5	0	20284	48346.9	0	47663.3	36033.6	65883.3	8701.4	0	14893.7	40546.6	108534	1613.3	18863.2	0	0	0	0
Prevotella sp.	0.0002441	0.00248538		101.999	23.9978	0	0	40.0026	161.999	66.0004	424.012	23.9943	52.0009	860.447	0	0	0	0	288.501	232.094	0	0	72.0459	59.9973	114.623	204.523	13		22246.1	17948.8	0	0	6766	27464.2	12527.6	4235.5	3912.8	9236.1	13991.8	0	0	0	0	17297.1	42819	0	0	4924.2	11261.1
Campylobacter rectus	0.001953	0.0168258		0	157.803	186.003	123.998	70.0012	0	0	0	208.401	0	366.836	0	123.969	54.0008	0	0	132.006	0	156.001	1406	0	142.144	305.806	11		0	3708.6	4332.2	4003.1	3126.5	0	0	0	5500.9	0	148.8	0	1649.5	1873.4	0	0	3498.3	0	7014.3	15038.5	0
Treponema maltophilum	0.001953	0.0168258		0	19.9982	31.9973	35.9949	0	0	32.0011	79.9989	0	0	124.096	0	43.2475	75.9913	0	0	47.9933	0	0	0	97.9888	28.0622	37.7862	10		0	1969.2	3786.9	2844.7	0	0	7133.2	2882.5	0	0	183.1	0	2260.3	2052.7	0	0	1920	0	0	0	1614.9
Prevotella intermedia	0.003906	0.0291648		0	289.998	533.911	0	0	1914.89	0	0	0	0	2923.69	64	0	0	142.006	430.672	666.151	0	0	60.0383	0	334.541	737.928	9		0	26540.6	39112	0	0	77250.6	0	0	0	0	3683.5	29189.4	0	0	16330.4	3747.7	47880.3	0	0	1383.9	0
Pseudoramibacter alactolyticus	0.003906	0.0291648		0	0	34.0033	0	32.002	130	30.0029	26.004	0	0	0	29.9997	71.9795	0	46.0072	0	57.9988	0	0	0	0	21.8094	33.339	9		0	0	1681.4	0	4313.8	9228.8	4276.5	812.1	0	0	0	1638.5	2405.7	0	1592.1	0	516.1	0	0	0	0
Prevotella nigrescens	0.007812	0.054684		0	37.9965	0	0	0	169.111	0	0	0	0	371.179	22.0009	0	0	0	662.375	38.0539	0	151.998	0	44.1485	71.2792	162.303	8		0	5307.7	0	0	0	17536.4	0	0	0	0	14648	10103.3	0	0	0	7541.6	4302	0	15777.7	0	2931.8
Actinomyces sp.	0.01562	0.087472		35.9989	580.337	0	0	0	0	0	0	0	0	1198.64	148.001	0	0	0	15638.1	0	0	64.0057	0	523.694	866.134	3397.59	7		3102.9	66226.8	0	0	0	0	0	0	0	0	7891.5	45182.7	0	0	0	145996	0	0	41801.5	0	55107.2
Campylobacter gracilis	0.01562	0.087472		0	44.1911	0	0	0	0	0	38.0126	11.6045	0	629.165	0	0	0	72.0076	436.776	0	0	0	0	96.0048	63.2268	161.339	7		0	925.6	0	0	0	0	0	181.3	23.4	0	1030.9	0	0	0	3454	3348	0	0	0	0	2189.6
Streptococcus intermedius	0.01562	0.087472		0	75.993	42.0027	0	0	0	0	62.0006	376.434	0	224.075	57.9991	0	0	94.0065	0	0	0	0	0	0	44.4053	93.2974	7		0	4505.3	878	0	0	0	0	1330.8	9826.2	0	2067.2	7041.6	0	0	1692.8	0	0	0	0	0	0
Alloprevotella tannerae	0.3125	0.673077		0	120.001	0	0	0	228.003	0	0	0	0	400.285	0	0	0	0	0	122.034	0	0	298.098	34.206	57.268	114.601	6		0	9717.7	0	0	0	13854.9	0	0	0	0	3281.1	0	0	0	0	0	6785.2	0	0	6337.4	1176.2
Catonella morbi	0.03125	0.14		0	0	0	0	0	40.0037	0	0	0	0	74.014	0	43.9836	0	0	53.9667	0	0	42.0022	25.9982	0	13.3318	23.0575	6		0	0	0	0	0	5906.1	0	0	0	0	380.2	0	8109.7	0	0	433.5	0	0	3024.5	129	0
Leptotrichia sp.	0.03125	0.14		26.9919	0	0	0	0	125.638	0	0	0	0	1805.72	0	0	0	0	1333.6	162.006	0	0	0	48.0024	166.76	474.351	6		8751.2	0	0	0	0	821.9	0	0	0	0	633.1	0	0	0	0	4832.6	67	0	0	0	475.3
Parvimonas micra	0.03125	0.14		0	0	0	73.9975	0	0	0	0	0	0	0	0	0	115.998	43.9979	39.9884	0	0	89.9975	440.538	0	38.3103	98.4423	6		0	0	0	9414.4	0	0	0	0	0	0	0	0	0	13923.4	9542.3	3149.1	0	0	7712	20436.4	0
Prevotella oris	0.03125	0.14		0	0	0	0	0	52.0002	0	0	0	0	129.086	0	0	1200.74	0	213.213	0	0	92.0024	0	124.008	86.2402	262.131	6		0	0	0	0	0	4852.2	0	0	0	0	3162.2	0	0	49888.4	0	4204.6	0	0	17192.1	0	5744
Propionibacterium propionicum	0.03125	0.14		0	0	0	0	0	0	0	39.9994	0	0	206.149	0	0	36.0086	56.002	362.019	0	0	0	53.9794	0	35.9123	88.1528	6		0	0	0	0	0	0	0	2124.4	0	0	558.9	0	0	5719.4	5280	8544	0	0	0	5776.1	0
Actinomyces dentalis	0.0625	0.241379		0	33.9969	0	0	0	53.9957	0	0	0	0	506.455	0	0	0	0	520.115	32.001	0	0	0	0	54.5983	153.217	5		0	4894.3	0	0	0	5481.6	0	0	0	0	1609	0	0	0	0	4020.3	1494.9	0	0	0	0
Lautropia mirabilis	0.0625	0.241379		0	0	0	0	0	0	0	81.9857	53.9944	0	86.0263	0	0	0	0	993.341	0	0	0	0	99.9955	62.6354	215.798	5		0	0	0	0	0	0	0	1182.6	1401.7	0	174.6	0	0	0	0	7781	0	0	0	0	4780
Prevotella pleuritidis	0.0625	0.241379		0	106.002	215.994	0	220.001	41.9992	0	0	0	0	0	39.001	0	0	0	0	0	0	0	0	0	29.6666	67.4882	5		0	7844.4	14932.4	0	26807	3225.1	0	0	0	0	0	11432.6	0	0	0	0	0	0	0	0	0
Treponema lecithinolyticum	0.0625	0.241379		0	80.0048	66.0006	0	25.9983	0	0	0	90.0004	0	0	0	0	0	305.993	0	0	0	0	0	0	27.0475	69.9292	5		0	3508	4527.1	0	4261.9	0	0	0	5779.3	0	0	0	0	0	13060.6	0	0	0	0	0	0
Aggregatibacter aphrophilus	0.125	0.378378		0	0	0	0	0	0	0	0	45.9963	0	0	0	0	25.9888	312.004	97.1401	0	0	0	0	0	22.9109	70.1964	4		0	0	0	0	0	0	0	0	2660.8	0	0	0	0	1803.7	9508.7	598.9	0	0	0	0	0
Eubacterium brachy	0.125	0.378378		0	0	0	0	0	0	0	62.0006	0	0	108.85	0	0	0	35.9951	0	0	0	30.0015	0	0	11.2784	27.5833	4		0	0	0	0	0	0	0	18702.9	0	0	817.8	0	0	0	11183.1	0	0	0	12395.2	0	0
Olsenella sp.	0.375	0.792453		0	222.004	0	0	0	0	0	0	0	0	2494.76	0	0	0	0	0	150	0	0	0	118.991	142.179	542.461	4		0	3791.1	0	0	0	0	0	0	0	0	500.3	0	0	0	0	0	1534	0	0	0	2312
Peptostreptococcus stomatis	0.125	0.378378		0	0	0	0	0	99.9976	0	0	0	0	228.141	0	0	0	0	74.0494	104.007	0	0	0	0	24.1045	57.5095	4		0	0	0	0	0	27691.5	0	0	0	0	542.6	0	0	0	0	406.8	16288.9	0	0	0	0
Porphyromonas sp.	0.125	0.378378		0	0	0	0	0	0	0	0	0	0	1142	0	0	0	0	4357.32	0	0	0	123.381	237.025	279.035	967.646	4		0	0	0	0	0	0	0	0	0	0	6352	0	0	0	0	47956.5	0	0	0	24915.9	40943.5
Prevotella dentalis	0.125	0.378378		0	0	0	0	0	40.0037	0	0	0	0	350.481	0	0	0	39.9965	34.0609	0	0	0	0	0	22.121	76.4594	4		0	0	0	0	0	2661.6	0	0	0	0	712.4	0	0	0	4993.2	476.5	0	0	0	0	0
Selenomonas sp.	0.125	0.378378		0	0	0	0	0	0	0	0	0	0	26.7966	0	0	55.9999	0	74.0494	0	0	57.9982	0	0	10.2307	22.9163	4		0	0	0	0	0	0	0	0	0	0	10041.1	0	0	4990.1	0	3647.9	0	0	15002.9	0	0
Tannerella sp.	0.125	0.378378		0	20.0957	0	0	0	48.4035	0	0	0	0	9205.27	0	0	0	0	0	0	0	0	0	88.4795	445.821	2007.16	4		0	2899.2	0	0	0	4138.6	0	0	0	0	30714.7	0	0	0	0	0	0	0	0	0	6137.3
Treponema medium	0.125	0.378378		0	0	0	0	0	193.22	0	0	44.0041	0	0	0	0	409.992	0	0	0	109.314	0	0	0	36.0252	97.9946	4		0	0	0	0	0	8279.6	0	0	1305.6	0	0	0	0	11817.3	0	0	0	33073.9	0	0	0
Actinobaculum sp.	0.25	0.54902		0	0	0	0	0	0	0	0	0	0	199.034	0	0	0	0	468.272	0	0	86.002	0	0	35.8718	109.377	3		0	0	0	0	0	0	0	0	0	0	546.4	0	0	0	0	7832	0	0	13484	0	0
Actinomyces gerencseriae	0.25	0.54902		0	69.6521	0	0	0	0	0	0	0	0	290.881	0	0	0	0	0	0	0	61.4475	0	0	20.0943	65.0999	3		0	9550.2	0	0	0	0	0	0	0	0	1625.5	0	0	0	0	0	0	0	14202.3	0	0
Actinomyces massiliensis	0.25	0.54902		0	0	0	0	0	0	0	0	0	0	255.492	0	0	0	0	350.872	0	0	0	0	390.268	47.4586	121.119	3		0	0	0	0	0	0	0	0	0	0	2231.8	0	0	0	0	11526.3	0	0	0	0	39177.1
Actinomyces naeslundii	0.25	0.54902		0	0	0	0	0	0	0	0	0	0	1105.31	0	0	0	0	541.083	0	0	85.5565	0	0	82.4739	262.58	3		0	0	0	0	0	0	0	0	0	0	4449.1	0	0	0	0	24214.5	0	0	10049	0	0
Atopobium rimae	0.25	0.54902		0	45.9958	0	0	0	43.9948	0	0	0	0	0	0	0	0	0	0	0	0	0	0	35.0041	5.95213	15.054	3		0	3863.2	0	0	0	6326.6	0	0	0	0	0	0	0	0	0	0	0	0	0	0	4434.3
Cardiobacterium hominis	0.25	0.54902		0	0	0	0	0	0	0	0	0	0	567.81	0	0	0	0	927.431	0	0	0	0	100.999	76.0114	231.452	3		0	0	0	0	0	0	0	0	0	0	1208.5	0	0	0	0	2651.5	0	0	0	0	1519.5
Corynebacterium matruchotii	0.25	0.54902		0	0	0	0	0	0	0	0	0	0	1908.1	0	0	0	0	895.67	0	0	0	0	273.99	146.56	450.947	3		0	0	0	0	0	0	0	0	0	0	7055.7	0	0	0	0	18974.3	0	0	0	0	24049.1
Kingella oralis	0.25	0.54902		0	0	0	0	0	0	0	0	0	0	0	0	0	81.9887	0	1464.09	0	0	0	0	259.532	85.9815	321.122	3		0	0	0	0	0	0	0	0	0	0	0	0	0	1383.7	0	4200.4	0	0	0	0	7399.7
Leptotrichia buccalis	0.25	0.54902		189.009	0	0	0	0	459.219	0	0	0	0	0	0	0	0	0	1538.14	0	0	0	0	0	104.113	345.315	3		8533.3	0	0	0	0	1668.3	0	0	0	0	0	0	0	0	0	2853	0	0	0	0	0
Prevotella denticola	0.25	0.54902		0	141.999	0	0	0	0	0	0	0	0	0	0	0	0	0	0	0	0	36.0019	0	123.62	14.3629	40.2553	3		0	20236.6	0	0	0	0	0	0	0	0	0	0	0	0	0	0	0	0	6810.5	0	9092.7
Rothia aeria	0.25	0.54902		0	0	0	0	0	0	0	0	65.0027	0	0	0	0	247.989	0	0	0	0	362.002	0	0	32.1426	93.5611	3		0	0	0	0	0	0	0	0	4442.4	0	0	0	0	6594.6	0	0	0	0	14581.2	0	0
Rothia dentocariosa	0.25	0.54902		0	0	0	0	0	0	0	0	0	0	303.171	0	0	0	0	7715.03	0	0	0	0	214.996	392.057	1679.76	3		0	0	0	0	0	0	0	0	0	0	7155.8	0	0	0	0	59711.2	0	0	0	0	15871.1
Slackia exigua	0.25	0.54902		0	0	0	22.0049	0	0	0	0	35.0026	0	0	0	0	0	27.9924	0	0	0	0	0	0	4.04761	10.3656	3		0	0	0	7115.4	0	0	0	0	11271.3	0	0	0	0	0	12584	0	0	0	0	0	0
Streptococcus sp.	0.25	0.54902		0	0	0	0	0	0	0	0	0	0	0	0	0	0	0	8441.19	0	0	127.997	0	1769.82	492.334	1861.61	3		0	0	0	0	0	0	0	0	0	0	0	0	0	0	0	59352.3	0	0	44559.5	0	88376.7
Actinomyces israelii	1	1		0	0	0	0	0	0	0	0	0	0	1436.02	0	0	0	0	0	0	0	0	0	58.0362	71.1455	312.988	2		0	0	0	0	0	0	0	0	0	0	37.9	0	0	0	0	0	0	0	0	0	180.1
Anaeroglobus geminatus	0.5	0.811594		0	53.995	0	0	0	30.0028	0	0	0	0	0	0	0	0	0	0	0	0	0	0	0	3.9999	13.1902	2		0	7124.9	0	0	0	11678.7	0	0	0	0	0	0	0	0	0	0	0	0	0	0	0
Campylobacter concisus	0.5	0.811594		0	0	0	0	0	0	0	0	0	0	206.703	0	0	0	0	53.2589	0	0	0	0	0	12.3792	46.0134	2		0	0	0	0	0	0	0	0	0	0	39.7	0	0	0	0	446.7	0	0	0	0	0
Capnocytophaga granulosa	0.5	0.811594		0	0	0	0	0	0	0	0	0	0	1882.14	0	0	0	0	2320.39	0	0	0	0	0	200.12	635.832	2		0	0	0	0	0	0	0	0	0	0	1595.5	0	0	0	0	6960	0	0	0	0	0
Capnocytophaga sp.	1	1		0	0	0	0	0	0	0	31.9937	0	0	547.02	0	0	0	0	0	0	0	0	0	0	27.5721	119.225	2		0	0	0	0	0	0	0	1701.8	0	0	4484.8	0	0	0	0	0	0	0	0	0	0
Desulfobulbus sp.	1	1		0	1186	0	0	0	0	0	0	0	142	0	0	0	0	0	0	0	0	0	0	0	63.2381	259.112	2		0	298	0	0	0	0	0	0	0	494.8	0	0	0	0	0	0	0	0	0	0	0
Eubacterium infirmum	0.5	0.811594		0	0	0	0	0	0	0	0	0	0	104.045	0	0	0	0	0	83.9965	0	0	0	0	8.95434	28.4578	2		0	0	0	0	0	0	0	0	0	0	16.1	0	0	0	0	0	283.6	0	0	0	0
Eubacterium yurii	0.5	0.811594		0	0	0	0	0	0	0	111.993	0	0	44.9998	0	0	0	0	0	0	0	0	0	0	7.47583	25.8782	2		0	0	0	0	0	0	0	3532.6	0	0	39.8	0	0	0	0	0	0	0	0	0	0
Fusobacterium sp.	0.5	0.811594		0	0	0	0	0	0	0	0	0	0	443.252	0	0	0	0	232.765	0	0	0	0	0	32.1913	106.979	2		0	0	0	0	0	0	0	0	0	0	1986.2	0	0	0	0	7248.6	0	0	0	0	0
Granulicatella adiacens	0.5	0.811594		0	0	0	0	0	0	0	0	0	0	0	0	0	0	0	737.574	0	0	0	0	102.002	39.9798	161.378	2		0	0	0	0	0	0	0	0	0	0	0	0	0	0	0	4867.9	0	0	0	0	6649.4
Johnsonella ignava	0.5	0.811594		0	0	0	0	0	0	0	0	0	0	251.98	0	0	0	0	0	21.9955	0	0	0	0	13.0465	54.9561	2		0	0	0	0	0	0	0	0	0	0	5303.9	0	0	0	0	0	6644.6	0	0	0	0
Lachnoanaerobaculum sp.	0.5	0.811594		0	0	0	0	0	186.003	0	0	90.0004	0	0	0	0	0	0	0	0	0	0	0	0	13.143	44.1983	2		0	0	0	0	0	4275.3	0	0	21.8	0	0	0	0	0	0	0	0	0	0	0	0
Leptotrichia hofstadii	0.5	0.811594		0	0	0	0	0	0	0	0	0	0	3339.59	0	0	0	0	813.216	0	0	0	0	0	197.753	741.383	2		0	0	0	0	0	0	0	0	0	0	133458	0	0	0	0	4784.2	0	0	0	0	0
Leptotrichia wadei	1	1		0	0	0	0	0	0	0	0	0	0	2857.72	0	0	0	0	0	0	0	51.9979	0	0	138.558	623.141	2		0	0	0	0	0	0	0	0	0	0	3247.3	0	0	0	0	0	0	0	204.6	0	0
Olsenella uli	0.5	0.811594		0	0	0	42.002	0	573.997	0	0	0	0	0	0	0	0	0	0	0	0	0	0	0	29.3333	125.133	2		0	0	0	5058.8	0	20186.5	0	0	0	0	0	0	0	0	0	0	0	0	0	0	0
Prevotella buccae	1	1		0	0	0	0	0	0	0	0	0	0	0	0	0	406.259	0	0	0	0	36.0019	0	0	21.06	88.6082	2		0	0	0	0	0	0	0	0	0	0	0	0	0	16569.9	0	0	0	0	1034.8	0	0
Prevotella oulorum	1	1		0	0	0	0	0	0	0	0	0	0	45.9238	0	0	0	0	0	0	0	0	0	39.9982	4.09152	12.9563	2		0	0	0	0	0	0	0	0	0	0	93.9	0	0	0	0	0	0	0	0	0	1504.9
Prevotella salivae	0.5	0.811594		0	0	0	0	0	0	0	0	0	0	79.2809	0	0	0	0	72.0146	0	0	0	0	0	7.20455	22.7833	2		0	0	0	0	0	0	0	0	0	0	268.9	0	0	0	0	906.1	0	0	0	0	0
Selenomonas sputigena	1	1		0	0	0	0	0	67.9993	0	0	0	0	111.252	0	0	0	0	0	0	0	0	0	0	8.53578	27.8126	2		0	0	0	0	0	8226.2	0	0	0	0	1936.7	0	0	0	0	0	0	0	0	0	0
Solobacterium moorei	0.5	0.811594		0	0	0	0	0	0	0	0	0	0	0	0	0	0	0	49.0124	0	0	0	0	28.0033	3.66741	12.0498	2		0	0	0	0	0	0	0	0	0	0	0	0	0	0	0	276.4	0	0	0	0	1807.1
Streptococcus anginosus	0.5	0.811594		0	0	0	0	0	0	0	0	0	0	0	0	0	615.999	0	0	0	0	0	130.872	0	35.5653	136.018	2		0	0	0	0	0	0	0	0	0	0	0	0	0	38632.8	0	0	0	0	0	4528.4	0
Streptococcus cristatus	0.5	0.811594		0	0	0	0	0	0	0	0	0	0	1568.99	0	0	0	0	70.5106	0	0	0	0	0	78.0713	341.957	2		0	0	0	0	0	0	0	0	0	0	2831	0	0	0	0	20513.6	0	0	0	0	0
Veillonella dispar	0.5	0.811594		0	0	0	0	0	0	0	0	0	0	0	0	0	0	0	837.192	0	0	0	0	51.9931	42.3421	182.475	2		0	0	0	0	0	0	0	0	0	0	0	0	0	0	0	11917.1	0	0	0	0	6202
Actinomyces cardiffensis	1	1		0	0	0	0	0	0	0	0	0	0	361.199	0	0	0	0	0	0	0	0	0	0	17.2	78.8202	1		0	0	0	0	0	0	0	0	0	0	1079.8	0	0	0	0	0	0	0	0	0	0
Actinomyces johnsonii	1	1		0	0	0	0	0	0	0	0	0	0	0	0	0	0	0	237.984	0	0	0	0	0	11.3326	51.9324	1		0	0	0	0	0	0	0	0	0	0	0	0	0	0	0	15012.7	0	0	0	0	0
Actinomyces oris	1	1		0	0	0	0	0	0	0	0	0	0	0	0	0	0	0	2318.44	0	0	0	0	0	110.402	505.926	1		0	0	0	0	0	0	0	0	0	0	0	0	0	0	0	24656.8	0	0	0	0	0
Butyrivibrio sp.	1	1		0	0	0	0	0	0	0	0	0	0	138.141	0	0	0	0	0	0	0	0	0	0	6.57814	30.1448	1		0	0	0	0	0	0	0	0	0	0	174.5	0	0	0	0	0	0	0	0	0	0
Capnocytophaga gingivalis	1	1		0	0	0	0	0	0	0	0	0	0	0	0	0	0	0	0	0	0	0	0	73.999	3.52376	16.1479	1		0	0	0	0	0	0	0	0	0	0	0	0	0	0	0	0	0	0	0	0	2167.5
Capnocytophaga sputigena	1	1		0	0	0	0	0	0	0	0	0	0	0	0	0	0	0	1025.37	0	0	0	0	0	48.827	223.753	1		0	0	0	0	0	0	0	0	0	0	0	0	0	0	0	6129.1	0	0	0	0	0
Centipeda periodontii	1	1		0	0	0	0	0	0	0	0	0	0	250.132	0	0	0	0	0	0	0	0	0	0	11.9111	54.5833	1		0	0	0	0	0	0	0	0	0	0	2937.8	0	0	0	0	0	0	0	0	0	0
Corynebacterium durum	1	1		0	0	0	0	0	0	0	0	0	0	0	0	0	0	0	398.469	0	0	0	0	0	18.9747	86.953	1		0	0	0	0	0	0	0	0	0	0	0	0	0	0	0	2429.6	0	0	0	0	0
Desulfomicrobium orale	1	1		0	0	0	0	0	0	0	0	0	0	0	0	0	0	0	0	0	0	0	4346	0	206.952	948.375	1		0	0	0	0	0	0	0	0	0	0	0	0	0	0	0	0	0	0	0	80.9	0
Dialister invisus	1	1		0	0	0	0	0	0	0	0	0	0	76.0468	0	0	0	0	0	0	0	0	0	0	3.62128	16.5948	1		0	0	0	0	0	0	0	0	0	0	168.6	0	0	0	0	0	0	0	0	0	0
Fusobacterium periodonticum	1	1		0	0	0	0	0	0	0	0	0	0	0	0	0	0	0	169.243	0	0	0	0	0	8.0592	36.9319	1		0	0	0	0	0	0	0	0	0	0	0	0	0	0	0	3144.9	0	0	0	0	0
Gemella haemolysans	1	1		0	0	0	0	0	0	0	0	0	0	0	0	0	0	0	0	0	0	0	0	269.771	12.8463	58.8689	1		0	0	0	0	0	0	0	0	0	0	0	0	0	0	0	0	0	0	0	0	9330.6
Gemella morbillorum	1	1		0	0	0	0	0	0	0	0	0	0	0	0	0	0	0	399	0	0	0	0	0	19	87.0689	1		0	0	0	0	0	0	0	0	0	0	0	0	0	0	0	2757.1	0	0	0	0	0
Lachnoanaerobaculum saburreum	1	1		0	0	0	0	0	0	0	0	0	0	0	0	0	0	0	1238.14	0	0	0	0	0	58.9589	270.184	1		0	0	0	0	0	0	0	0	0	0	0	0	0	0	0	18538.2	0	0	0	0	0
Leptotrichia hongkongensis	1	1		0	0	0	0	0	0	0	0	0	0	0	0	0	0	0	1837.61	0	0	0	0	0	87.5053	400.999	1		0	0	0	0	0	0	0	0	0	0	0	0	0	0	0	64.6	0	0	0	0	0
Neisseria bacilliformis	1	1		0	0	0	0	0	0	0	0	0	0	0	0	0	0	0	2655.78	0	0	0	0	0	126.466	579.539	1		0	0	0	0	0	0	0	0	0	0	0	0	0	0	0	3187.6	0	0	0	0	0
Neisseria elongata	1	1		0	0	0	0	0	0	0	0	0	0	0	0	0	0	0	1235.22	0	0	0	0	0	58.8199	269.547	1		0	0	0	0	0	0	0	0	0	0	0	0	0	0	0	5460.3	0	0	0	0	0
Neisseria flavescens	1	1		0	0	0	0	0	0	0	0	0	0	0	0	0	0	0	0	0	0	0	0	1350.48	64.3084	294.698	1		0	0	0	0	0	0	0	0	0	0	0	0	0	0	0	0	0	0	0	0	10047.7
Neisseria sicca	1	1		0	0	0	0	0	0	0	0	327.995	0	0	0	0	0	0	0	0	0	0	0	0	15.6188	71.5743	1		0	0	0	0	0	0	0	0	4673.5	0	0	0	0	0	0	0	0	0	0	0	0
Neisseria subflava	1	1		0	0	0	0	0	0	0	0	0	0	1808.58	0	0	0	0	0	0	0	0	0	0	86.1231	394.665	1		0	0	0	0	0	0	0	0	0	0	453.6	0	0	0	0	0	0	0	0	0	0
Oribacterium sinus	1	1		0	0	0	0	0	0	0	0	0	0	0	0	0	0	0	120.054	0	0	0	0	0	5.71685	26.1979	1		0	0	0	0	0	0	0	0	0	0	0	0	0	0	0	2042.1	0	0	0	0	0
Oribacterium sp.	1	1		0	0	0	0	0	83.9985	0	0	0	0	0	0	0	0	0	0	0	0	0	0	0	3.99993	18.33	1		0	0	0	0	0	15328.4	0	0	0	0	0	0	0	0	0	0	0	0	0	0	0
Porphyromonas asaccharolytica	1	1		0	0	0	0	0	50.0046	0	0	0	0	0	0	0	0	0	0	0	0	0	0	0	2.38117	10.9119	1		0	0	0	0	0	5285	0	0	0	0	0	0	0	0	0	0	0	0	0	0	0
Prevotella fusca	1	1		0	364.003	0	0	0	0	0	0	0	0	0	0	0	0	0	0	0	0	0	0	0	17.3335	79.432	1		0	7844.3	0	0	0	0	0	0	0	0	0	0	0	0	0	0	0	0	0	0	0
Prevotella maculosa	1	1		0	0	0	0	0	0	0	0	0	0	78.4493	0	0	0	0	0	0	0	0	0	0	3.73568	17.119	1		0	0	0	0	0	0	0	0	0	0	468.8	0	0	0	0	0	0	0	0	0	0
Prevotella melaninogenica	1	1		0	0	0	0	0	0	0	0	0	0	0	0	0	0	0	1879.19	0	0	0	0	0	89.4853	410.073	1		0	0	0	0	0	0	0	0	0	0	0	0	0	0	0	18288.1	0	0	0	0	0
Prevotella micans	1	1		0	0	62.0882	0	0	0	0	0	0	0	0	0	0	0	0	0	0	0	0	0	0	2.95658	13.5488	1		0	0	6083.6	0	0	0	0	0	0	0	0	0	0	0	0	0	0	0	0	0	0
Prevotella oralis	1	1		0	0	0	0	0	0	0	0	0	0	0	0	0	0	0	49.0124	0	0	0	0	0	2.33392	10.6954	1		0	0	0	0	0	0	0	0	0	0	0	0	0	0	0	1439.2	0	0	0	0	0
Prevotella pallens	1	1		0	0	0	0	0	0	0	0	0	0	0	0	0	0	0	132.086	0	0	0	0	0	6.2898	28.8235	1		0	0	0	0	0	0	0	0	0	0	0	0	0	0	0	1611.8	0	0	0	0	0
Prevotella saccharolytica	1	1		0	0	0	0	0	0	0	0	0	0	79.0961	0	0	0	0	0	0	0	0	0	0	3.76648	17.2602	1		0	0	0	0	0	0	0	0	0	0	59.4	0	0	0	0	0	0	0	0	0	0
Rothia mucilaginosa	1	1		0	0	0	0	0	0	0	0	0	0	0	0	0	0	0	534.536	0	0	0	0	0	25.4541	116.645	1		0	0	0	0	0	0	0	0	0	0	0	0	0	0	0	32669.3	0	0	0	0	0
Streptococcus australis	1	1		0	0	0	0	0	0	0	0	0	0	0	0	0	0	0	5049.87	0	0	0	0	0	240.47	1101.97	1		0	0	0	0	0	0	0	0	0	0	0	0	0	0	0	970.8	0	0	0	0	0
Streptococcus constellatus	1	1		0	0	0	0	0	0	27.9972	0	0	0	0	0	0	0	0	0	0	0	0	0	0	1.3332	6.1095	1		0	0	0	0	0	0	4667.5	0	0	0	0	0	0	0	0	0	0	0	0	0	0
Streptococcus mitis	1	1		0	0	0	0	0	0	0	0	0	0	0	0	0	0	0	0	0	0	0	219.112	0	10.4339	47.8142	1		0	0	0	0	0	0	0	0	0	0	0	0	0	0	0	0	0	0	0	1633.7	0
Streptococcus mutans	1	1		0	118.904	0	0	0	0	0	0	0	0	0	0	0	0	0	0	0	0	0	0	0	5.66208	25.9469	1		0	13068.9	0	0	0	0	0	0	0	0	0	0	0	0	0	0	0	0	0	0	0
Streptococcus parasanguinis	1	1		0	0	0	0	0	0	0	0	0	0	103.028	0	0	0	0	0	0	0	0	0	0	4.90611	22.4826	1		0	0	0	0	0	0	0	0	0	0	461.9	0	0	0	0	0	0	0	0	0	0
[truncated: 108 more columns]
