# Supplementary material for: Discrimination of Bacterial Community Structures among Healthy, Gingivitis, and Periodontitis Statuses through Integrated Metatranscriptomic and Network Analyses
Source: mSystems. 2021 Oct 26;6(6):e00886-21. doi: 10.1128/mSystems.00886-21 (PMC8547322; doi:10.1128/mSystems.00886-21)
Supplement: TABLE S3 [file msystems.00886-21-st003.xlsx]

## Sheet: Table S3A
Table S3A. SparCC coefficients among mRNA-based taxonomic abundances in periodontitis status
Taxa at the species level
	Actinomyces sp.	Alloprevotella tannerae	Campylobacter gracilis	Campylobacter rectus	Catonella morbi	Eubacterium nodatum	Eubacterium saphenum	Filifactor alocis	Fretibacterium fastidiosum	Fusobacterium nucleatum	Leptotrichia sp.	Mogibacterium timidum	Parvimonas micra	Porphyromonas endodontalis	Porphyromonas gingivalis	Prevotella intermedia	Prevotella nigrescens	Prevotella oris	Prevotella sp.	Propionibacterium propionicum	Pseudoramibacter alactolyticus	Streptococcus intermedius	Tannerella forsythia	Treponema denticola	Treponema maltophilum	Treponema sp.
Actinomyces sp.	1	0.146	0.512	-0.091	0.203	-0.209	-0.3	0.068	-0.14	-0.105	0.518	-0.34	0.161	-0.394	0.228	0.184	0.695	0.434	0.155	0.129	-0.402	0.192	-0.128	-0.04	-0.097	-0.277
Alloprevotella tannerae	0.146	1	0.017	0.079	0.111	0.006	-0.196	-0.065	-0.246	-0.011	0.259	-0.272	-0.111	-0.158	-0.141	0.41	0.476	0.149	0.494	-0.065	-0.231	-0.172	-0.209	-0.279	-0.02	-0.024
Campylobacter gracilis	0.512	0.017	1	-0.305	-0.093	-0.071	-0.429	-0.479	-0.354	-0.031	0.274	-0.063	0.173	0.033	0.17	0.111	0.207	0.126	0.187	0.474	-0.387	0.329	-0.333	-0.161	-0.079	-0.152
Campylobacter rectus	-0.091	0.079	-0.305	1	0.123	-0.181	0.236	-0.278	0.066	0.263	-0.372	0.235	0.39	0.079	0.197	-0.062	-0.11	0	-0.155	0	-0.154	0.053	0.343	-0.194	0.202	-0.211
Catonella morbi	0.203	0.111	-0.093	0.123	1	-0.306	0.095	-0.18	-0.112	0.098	0.24	-0.174	0.321	-0.083	-0.103	0.093	0.346	0.401	-0.053	0.183	-0.016	-0.286	-0.161	-0.302	-0.318	-0.291
Eubacterium nodatum	-0.209	0.006	-0.071	-0.181	-0.306	1	-0.157	0.295	0.167	0.029	-0.298	0.242	-0.358	0.551	-0.244	0.192	-0.049	-0.189	-0.193	-0.154	0.384	0.165	-0.071	0.396	0.151	0.423
Eubacterium saphenum	-0.3	-0.196	-0.429	0.236	0.095	-0.157	1	0.412	0.219	-0.101	0.014	0.4	-0.184	0.116	0.057	-0.371	-0.218	-0.235	0.224	-0.365	0.281	-0.112	0.315	0.257	0.181	0.146
Filifactor alocis	0.068	-0.065	-0.479	-0.278	-0.18	0.295	0.412	1	0.192	-0.479	-0.029	-0.092	-0.679	-0.168	-0.216	-0.15	0.09	-0.301	0.159	-0.709	0.308	-0.242	-0.167	0.383	0.064	0.241
Fretibacterium fastidiosum	-0.14	-0.246	-0.354	0.066	-0.112	0.167	0.219	0.192	1	-0.084	-0.231	0.037	-0.229	0.212	0.026	-0.045	-0.167	-0.195	-0.258	-0.214	0.467	0.269	0.324	0.742	0.017	0.457
Fusobacterium nucleatum	-0.105	-0.011	-0.031	0.263	0.098	0.029	-0.101	-0.479	-0.084	1	-0.499	0.19	0.301	0.059	0.23	-0.044	0.006	-0.003	-0.243	0.201	0.153	0.159	0.195	-0.148	0.099	-0.367
Leptotrichia sp.	0.518	0.259	0.274	-0.372	0.24	-0.298	0.014	-0.029	-0.231	-0.499	1	-0.349	0.023	-0.244	-0.044	0.139	0.47	0.414	0.505	0.109	-0.215	-0.327	-0.277	-0.095	-0.179	0.045
Mogibacterium timidum	-0.34	-0.272	-0.063	0.235	-0.174	0.242	0.4	-0.092	0.037	0.19	-0.349	1	0.103	0.497	-0.081	-0.317	-0.25	-0.004	-0.071	-0.122	0.178	-0.099	0.033	0.101	0.362	0.018
Parvimonas micra	0.161	-0.111	0.173	0.39	0.321	-0.358	-0.184	-0.679	-0.229	0.301	0.023	0.103	1	-0.147	0.399	0.007	-0.029	0.365	-0.238	0.658	-0.211	-0.087	0.356	-0.393	-0.004	-0.286
Porphyromonas endodontalis	-0.394	-0.158	0.033	0.079	-0.083	0.551	0.116	-0.168	0.212	0.059	-0.244	0.497	-0.147	1	-0.306	0.132	-0.248	-0.139	-0.013	0.122	0.182	0.249	-0.203	0.233	-0.053	0.308
Porphyromonas gingivalis	0.228	-0.141	0.17	0.197	-0.103	-0.244	0.057	-0.216	0.026	0.23	-0.044	-0.081	0.399	-0.306	1	-0.453	-0.135	-0.09	0.09	0.246	-0.191	0.055	0.6	0.157	0.115	-0.017
Prevotella intermedia	0.184	0.41	0.111	-0.062	0.093	0.192	-0.371	-0.15	-0.045	-0.044	0.139	-0.317	0.007	0.132	-0.453	1	0.474	-0.097	-0.016	0.065	0.151	0.234	-0.328	-0.208	-0.23	-0.067
Prevotella nigrescens	0.695	0.476	0.207	-0.11	0.346	-0.049	-0.218	0.09	-0.167	0.006	0.47	-0.25	-0.029	-0.248	-0.135	0.474	1	0.491	0.193	-0.135	-0.191	-0.039	-0.427	-0.18	-0.185	-0.339
Prevotella oris	0.434	0.149	0.126	0	0.401	-0.189	-0.235	-0.301	-0.195	-0.003	0.414	-0.004	0.365	-0.139	-0.09	-0.097	0.491	1	0.042	0.291	-0.418	-0.35	-0.284	-0.175	-0.113	-0.212
Prevotella sp.	0.155	0.494	0.187	-0.155	-0.053	-0.193	0.224	0.159	-0.258	-0.243	0.505	-0.071	-0.238	-0.013	0.09	-0.016	0.193	0.042	1	0.022	-0.168	-0.241	-0.151	-0.07	-0.131	0.061
Propionibacterium propionicum	0.129	-0.065	0.474	0	0.183	-0.154	-0.365	-0.709	-0.214	0.201	0.109	-0.122	0.658	0.122	0.246	0.065	-0.135	0.291	0.022	1	-0.171	0.089	0.008	-0.344	-0.034	-0.133
Pseudoramibacter alactolyticus	-0.402	-0.231	-0.387	-0.154	-0.016	0.384	0.281	0.308	0.467	0.153	-0.215	0.178	-0.211	0.182	-0.191	0.151	-0.191	-0.418	-0.168	-0.171	1	-0.018	0.223	0.35	0.054	0.259
Streptococcus intermedius	0.192	-0.172	0.329	0.053	-0.286	0.165	-0.112	-0.242	0.269	0.159	-0.327	-0.099	-0.087	0.249	0.055	0.234	-0.039	-0.35	-0.241	0.089	-0.018	1	0.08	0.242	-0.09	-0.113
Tannerella forsythia	-0.128	-0.209	-0.333	0.343	-0.161	-0.071	0.315	-0.167	0.324	0.195	-0.277	0.033	0.356	-0.203	0.6	-0.328	-0.427	-0.284	-0.151	0.008	0.223	0.08	1	0.413	0.128	0.219
Treponema denticola	-0.04	-0.279	-0.161	-0.194	-0.302	0.396	0.257	0.383	0.742	-0.148	-0.095	0.101	-0.393	0.233	0.157	-0.208	-0.18	-0.175	-0.07	-0.344	0.35	0.242	0.413	1	0.034	0.652
Treponema maltophilum	-0.097	-0.02	-0.079	0.202	-0.318	0.151	0.181	0.064	0.017	0.099	-0.179	0.362	-0.004	-0.053	0.115	-0.23	-0.185	-0.113	-0.131	-0.034	0.054	-0.09	0.128	0.034	1	0.161
Treponema sp.	-0.277	-0.024	-0.152	-0.211	-0.291	0.423	0.146	0.241	0.457	-0.367	0.045	0.018	-0.286	0.308	-0.017	-0.067	-0.339	-0.212	0.061	-0.133	0.259	-0.113	0.219	0.652	0.161	1

## Sheet: Table S3B
Table S3B. SparCC coefficients among mRNA-based taxonomic abundances in gingiviitis status
Taxa at the species level
	Actinobaculum sp.	Actinomyces dentalis	Actinomyces gerencseriae	Actinomyces massiliensis	Actinomyces naeslundii	Actinomyces sp.	Alloprevotella tannerae	Campylobacter gracilis	Campylobacter rectus	Capnocytophaga granulosa	Capnocytophaga sp.	Capnocytophaga sputigena	Cardiobacterium hominis	Catonella morbi	Corynebacterium matruchotii	Eubacterium nodatum	Eubacterium saphenum	Filifactor alocis	Fretibacterium fastidiosum	Fusobacterium nucleatum	Granulicatella adiacens	Haemophilus parainfluenzae	Johnsonella ignava	Lautropia mirabilis	Leptotrichia sp.	Leptotrichia wadei	Mogibacterium timidum	Neisseria elongata	Olsenella sp.	Parvimonas micra	Porphyromonas endodontalis	Porphyromonas gingivalis	Prevotella denticola	Prevotella intermedia	Prevotella nigrescens	Prevotella oris	Prevotella sp.	Propionibacterium propionicum	Rothia aeria	Selenomonas sputigena	Solobacterium moorei	Tannerella forsythia	Tannerella sp.	Treponema denticola	Treponema sp.
Actinobaculum sp.	1	0.304	0.24	0.415	-0.091	0.007	0.1	0.281	0.018	0.134	0.068	0.155	0.055	-0.03	0.323	-0.177	-0.006	-0.334	-0.187	-0.054	-0.01	-0.214	0	0.269	-0.213	0.008	0.104	-0.046	0.197	-0.177	-0.362	-0.239	0.112	-0.259	-0.054	0.096	-0.022	0.419	0.019	0.02	-0.015	-0.216	-0.049	-0.263	-0.423
Actinomyces dentalis	0.304	1	0.456	-0.097	0.108	0.356	-0.125	0.547	-0.332	0.171	0.228	-0.345	0.001	0.222	0.669	-0.174	-0.04	-0.259	-0.123	-0.049	-0.269	-0.277	0.065	-0.238	0.297	0.225	-0.05	-0.042	0.841	0.014	0.152	-0.407	0.142	-0.192	0.507	-0.022	0.113	-0.074	-0.307	0.062	-0.215	-0.536	0.335	-0.013	-0.217
Actinomyces gerencseriae	0.24	0.456	1	-0.227	-0.195	0.342	-0.133	0.4	-0.476	-0.063	0.391	-0.435	-0.039	-0.199	0.395	0.089	0.088	-0.037	0.066	-0.15	-0.179	-0.222	-0.126	-0.115	-0.066	0.083	-0.216	-0.06	0.536	0.103	0.122	-0.161	0.494	-0.138	0.497	0.208	-0.345	-0.257	-0.271	0.271	-0.024	-0.255	-0.19	-0.06	0.16
Actinomyces massiliensis	0.415	-0.097	-0.227	1	0.079	-0.011	0.084	-0.166	0.468	0.277	0.019	0.454	0.323	0.047	0.113	-0.196	-0.321	-0.066	-0.377	0.229	0.278	0.171	0.256	0.343	-0.117	0.055	-0.069	0.07	-0.063	-0.236	-0.595	-0.061	-0.066	-0.442	-0.021	-0.232	-0.211	0.219	0.352	-0.002	0.018	-0.114	-0.039	-0.337	-0.415
Actinomyces naeslundii	-0.091	0.108	-0.195	0.079	1	-0.289	-0.369	-0.397	-0.211	0.572	0.258	0.355	0.571	-0.013	0.015	-0.183	-0.175	-0.011	-0.127	-0.443	0.013	0.182	0.092	0.444	0.181	-0.07	-0.274	0.153	0.183	-0.142	0.025	-0.37	-0.241	-0.166	0.288	0.011	-0.015	0.49	0.509	-0.205	-0.024	-0.32	-0.289	-0.293	-0.335
Actinomyces sp.	0.007	0.356	0.342	-0.011	-0.289	1	0.149	0.354	-0.145	-0.203	0.126	-0.05	-0.042	0.148	0.492	-0.195	-0.287	-0.083	-0.49	0.027	-0.026	-0.228	0.027	-0.063	0.465	0.231	-0.204	-0.144	0.285	-0.246	0	-0.102	0.21	0.17	0.104	0.275	0.052	-0.171	-0.261	0.135	0.116	-0.189	0.145	-0.29	-0.252
Alloprevotella tannerae	0.1	-0.125	-0.133	0.084	-0.369	0.149	1	0.247	-0.063	-0.103	-0.249	0.061	-0.229	0.207	-0.065	-0.08	-0.116	-0.205	-0.11	0.146	-0.412	-0.155	-0.051	0.041	-0.211	0.336	0.079	0.23	-0.268	-0.307	-0.26	-0.039	0.465	0.429	-0.15	0.357	0.126	0.067	-0.038	0.499	0.502	0.14	-0.107	-0.098	0.185
Campylobacter gracilis	0.281	0.547	0.4	-0.166	-0.397	0.354	0.247	1	-0.179	0.119	0.255	-0.243	-0.166	0.031	0.394	-0.156	0.108	-0.438	-0.141	0.152	-0.342	-0.308	-0.141	-0.186	0.085	0.174	-0.106	-0.197	0.431	-0.158	-0.031	-0.108	0.307	0.022	0.266	0.057	0.364	0.002	-0.401	0.148	-0.154	-0.44	0.296	-0.131	0.061
Campylobacter rectus	0.018	-0.332	-0.476	0.468	-0.211	-0.145	-0.063	-0.179	1	0.119	-0.117	0.272	-0.092	-0.151	-0.175	0.173	0.059	0.38	0.117	0.49	0.543	0.163	0.154	0.029	-0.177	-0.006	0.193	-0.15	-0.241	0.14	-0.217	0.403	-0.235	-0.295	-0.4	-0.434	-0.081	-0.03	0.024	-0.153	-0.102	0.27	0.16	0.195	-0.138
Capnocytophaga granulosa	0.134	0.171	-0.063	0.277	0.572	-0.203	-0.103	0.119	0.119	1	0.57	0.332	0.54	0.103	0.038	-0.325	-0.162	-0.188	-0.252	-0.049	-0.149	0.149	-0.11	0.317	0.141	-0.131	-0.257	0.209	0.237	-0.322	-0.394	-0.346	-0.267	-0.214	0.316	-0.193	-0.033	0.313	0.275	-0.179	-0.191	-0.506	-0.063	-0.309	-0.388
Capnocytophaga sp.	0.068	0.228	0.391	0.019	0.258	0.126	-0.249	0.255	-0.117	0.57	1	0.081	0.241	0.026	0.304	-0.081	-0.233	0.092	-0.053	-0.001	-0.055	0.065	-0.208	0.227	0.078	0.02	-0.313	-0.121	0.315	-0.243	-0.152	-0.202	-0.158	-0.061	0.39	-0.057	-0.33	0.08	0.164	-0.365	-0.366	-0.355	-0.151	-0.194	-0.12
Capnocytophaga sputigena	0.155	-0.345	-0.435	0.454	0.355	-0.05	0.061	-0.243	0.272	0.332	0.081	1	0.583	0.313	-0.249	-0.423	-0.277	-0.275	-0.355	-0.153	0.175	0.183	0.034	0.737	0.226	-0.148	-0.312	0.199	-0.254	-0.391	-0.411	0.018	-0.1	0.039	-0.209	-0.058	0.261	0.619	0.644	-0.021	0.182	0	-0.066	-0.323	-0.348
Cardiobacterium hominis	0.055	0.001	-0.039	0.323	0.571	-0.042	-0.229	-0.166	-0.092	0.54	0.241	0.583	1	0.297	-0.077	-0.507	-0.434	-0.312	-0.469	-0.313	0.087	0.401	0.146	0.595	0.507	-0.39	-0.627	0.486	0.06	-0.336	-0.306	-0.244	-0.221	-0.313	0.163	-0.193	0.057	0.539	0.68	-0.197	-0.113	-0.416	0.044	-0.361	-0.283
Catonella morbi	-0.03	0.222	-0.199	0.047	-0.013	0.148	0.207	0.031	-0.151	0.103	0.026	0.313	0.297	1	0.099	-0.451	-0.558	-0.35	-0.273	-0.203	-0.221	0.23	0.3	0.118	0.446	-0.223	-0.28	0.522	-0.013	-0.364	-0.095	-0.178	-0.185	0.216	-0.118	0.005	0.186	0.21	0.188	-0.112	0.071	-0.239	0.282	-0.063	-0.334
Corynebacterium matruchotii	0.323	0.669	0.395	0.113	0.015	0.492	-0.065	0.394	-0.175	0.038	0.304	-0.249	-0.077	0.099	1	0.115	-0.354	0.045	-0.118	0.055	0.021	-0.264	-0.088	-0.152	0.168	0.191	0.037	-0.259	0.448	-0.077	-0.06	-0.269	-0.037	-0.122	0.274	0.12	-0.135	-0.043	-0.265	-0.134	-0.149	-0.455	0.085	-0.125	-0.361
Eubacterium nodatum	-0.177	-0.174	0.089	-0.196	-0.183	-0.195	-0.08	-0.156	0.173	-0.325	-0.081	-0.423	-0.507	-0.451	0.115	1	0.398	0.574	0.612	0.203	0.237	-0.014	-0.145	-0.293	-0.467	0.031	0.609	-0.285	-0.114	0.694	0.199	0.445	0.035	0.134	-0.007	0.043	-0.237	-0.368	-0.267	0.07	0.059	0.511	-0.123	0.513	0.446
Eubacterium saphenum	-0.006	-0.04	0.088	-0.321	-0.175	-0.287	-0.116	0.108	0.059	-0.162	-0.233	-0.277	-0.434	-0.558	-0.354	0.398	1	0.116	0.427	0.071	-0.066	-0.293	-0.237	-0.157	-0.322	0.028	0.547	-0.291	0.074	0.615	0.251	0.29	0.251	0.117	0.033	0.006	0.197	-0.23	-0.321	0.389	0.059	0.381	0.04	0.381	0.372
Filifactor alocis	-0.334	-0.259	-0.037	-0.066	-0.011	-0.083	-0.205	-0.438	0.38	-0.188	0.092	-0.275	-0.312	-0.35	0.045	0.574	0.116	1	0.556	0.343	0.379	-0.077	-0.15	-0.15	-0.3	0.117	0.242	-0.331	-0.178	0.346	0.335	0.447	-0.021	-0.042	-0.057	-0.018	-0.54	-0.377	-0.101	-0.011	-0.003	0.556	-0.255	0.426	0.151
Fretibacterium fastidiosum	-0.187	-0.123	0.066	-0.377	-0.127	-0.49	-0.11	-0.141	0.117	-0.252	-0.053	-0.355	-0.469	-0.273	-0.118	0.612	0.427	0.556	1	0.159	0.053	-0.132	-0.083	-0.261	-0.455	0.075	0.328	-0.196	-0.129	0.439	0.476	0.374	0.043	0.175	0.024	0.061	-0.183	-0.342	-0.215	0.158	0.075	0.466	-0.078	0.465	0.416
Fusobacterium nucleatum	-0.054	-0.049	-0.15	0.229	-0.443	0.027	0.146	0.152	0.49	-0.049	-0.001	-0.153	-0.313	-0.203	0.055	0.203	0.071	0.343	0.159	1	0.251	-0.232	-0.096	-0.406	-0.034	-0.115	0.203	-0.468	-0.153	0.215	0.148	0.335	-0.134	-0.159	0.132	-0.154	0.05	-0.409	-0.252	0.093	-0.28	0.418	0.355	0.374	0.143
Granulicatella adiacens	-0.01	-0.269	-0.179	0.278	0.013	-0.026	-0.412	-0.342	0.543	-0.149	-0.055	0.175	0.087	-0.221	0.021	0.237	-0.066	0.379	0.053	0.251	1	0.276	0.281	0.217	-0.061	-0.07	0.097	-0.252	-0.222	0.222	0.074	0.095	-0.3	-0.46	-0.326	-0.325	-0.154	0.152	0.233	-0.291	-0.292	0.211	0.157	0.052	-0.108
Haemophilus parainfluenzae	-0.214	-0.277	-0.222	0.171	0.182	-0.228	-0.155	-0.308	0.163	0.149	0.065	0.183	0.401	0.23	-0.264	-0.014	-0.293	-0.077	-0.132	-0.232	0.276	1	0.406	0.429	0.044	-0.251	-0.057	0.536	-0.245	0.008	-0.133	0.15	-0.391	-0.088	-0.397	-0.233	-0.112	0.348	0.589	-0.478	-0.187	-0.058	-0.039	0.063	0.095
Johnsonella ignava	0	0.065	-0.126	0.256	0.092	0.027	-0.051	-0.141	0.154	-0.11	-0.208	0.034	0.146	0.3	-0.088	-0.145	-0.237	-0.15	-0.083	-0.096	0.281	0.406	1	0.027	0.157	0.259	-0.169	0.357	0.12	-0.095	0.197	-0.308	-0.137	-0.294	-0.046	-0.153	-0.058	0.068	0.16	-0.082	0.114	-0.163	0.257	-0.298	-0.059
Lautropia mirabilis	0.269	-0.238	-0.115	0.343	0.444	-0.063	0.041	-0.186	0.029	0.317	0.227	0.737	0.595	0.118	-0.152	-0.293	-0.157	-0.15	-0.261	-0.406	0.217	0.429	0.027	1	0.067	0.089	-0.215	0.323	-0.145	-0.293	-0.331	-0.055	0.047	0.087	-0.273	0.047	-0.005	0.788	0.85	-0.165	0.08	-0.038	-0.212	-0.273	-0.147
Leptotrichia sp.	-0.213	0.297	-0.066	-0.117	0.181	0.465	-0.211	0.085	-0.177	0.141	0.078	0.226	0.507	0.446	0.168	-0.467	-0.322	-0.3	-0.455	-0.034	-0.061	0.044	0.157	0.067	1	-0.245	-0.445	0.211	0.273	-0.145	0.128	-0.163	-0.36	0.072	0.164	-0.149	0.45	0.04	0.18	-0.221	-0.274	-0.258	0.539	-0.099	-0.192
Leptotrichia wadei	0.008	0.225	0.083	0.055	-0.07	0.231	0.336	0.174	-0.006	-0.131	0.02	-0.148	-0.39	-0.223	0.191	0.031	0.028	0.117	0.075	-0.115	-0.07	-0.251	0.259	0.089	-0.245	1	-0.062	-0.06	0.298	-0.139	-0.004	-0.363	0.443	-0.012	0.083	-0.024	-0.25	-0.079	-0.076	0.224	0.204	-0.12	-0.069	-0.26	0.041
Mogibacterium timidum	0.104	-0.05	-0.216	-0.069	-0.274	-0.204	0.079	-0.106	0.193	-0.257	-0.313	-0.312	-0.627	-0.28	0.037	0.609	0.547	0.242	0.328	0.203	0.097	-0.057	-0.169	-0.215	-0.445	-0.062	1	-0.337	-0.217	0.563	0.129	0.393	-0.063	0.274	-0.311	0.166	0.098	-0.137	-0.325	0.054	0.009	0.514	-0.047	0.525	0.092
Neisseria elongata	-0.046	-0.042	-0.06	0.07	0.153	-0.144	0.23	-0.197	-0.15	0.209	-0.121	0.199	0.486	0.522	-0.259	-0.285	-0.291	-0.331	-0.196	-0.468	-0.252	0.536	0.357	0.323	0.211	-0.06	-0.337	1	-0.018	-0.253	-0.301	-0.214	-0.003	0.112	-0.155	-0.078	-0.086	0.258	0.459	-0.011	0.211	-0.242	0.046	-0.158	0.024
Olsenella sp.	0.197	0.841	0.536	-0.063	0.183	0.285	-0.268	0.431	-0.241	0.237	0.315	-0.254	0.06	-0.013	0.448	-0.114	0.074	-0.178	-0.129	-0.153	-0.222	-0.245	0.12	-0.145	0.273	0.298	-0.217	-0.018	1	0.153	0.052	-0.459	0.249	-0.381	0.609	-0.215	0.022	-0.16	-0.263	0.137	-0.212	-0.562	0.22	-0.046	-0.093
Parvimonas micra	-0.177	0.014	0.103	-0.236	-0.142	-0.246	-0.307	-0.158	0.14	-0.322	-0.243	-0.391	-0.336	-0.364	-0.077	0.694	0.615	0.346	0.439	0.215	0.222	0.008	-0.095	-0.293	-0.145	-0.139	0.563	-0.253	0.153	1	0.312	0.405	0.057	-0.018	0.108	-0.198	0.048	-0.342	-0.232	0.176	-0.16	0.5	0.174	0.708	0.475
Porphyromonas endodontalis	-0.362	0.152	0.122	-0.595	0.025	0	-0.26	-0.031	-0.217	-0.394	-0.152	-0.411	-0.306	-0.095	-0.06	0.199	0.251	0.335	0.476	0.148	0.074	-0.133	0.197	-0.331	0.128	-0.004	0.129	-0.301	0.052	0.312	1	0.18	-0.083	0.129	0.107	0.269	0.15	-0.236	-0.214	0.008	-0.072	0.327	0.147	0.345	0.293
Porphyromonas gingivalis	-0.239	-0.407	-0.161	-0.061	-0.37	-0.102	-0.039	-0.108	0.403	-0.346	-0.202	0.018	-0.244	-0.178	-0.269	0.445	0.29	0.447	0.374	0.335	0.095	0.15	-0.308	-0.055	-0.163	-0.363	0.393	-0.214	-0.459	0.405	0.18	1	-0.05	0.3	-0.361	0.076	0.066	-0.177	-0.063	0.024	0.028	0.699	-0.079	0.573	0.322
Prevotella denticola	0.112	0.142	0.494	-0.066	-0.241	0.21	0.465	0.307	-0.235	-0.267	-0.158	-0.1	-0.221	-0.185	-0.037	0.035	0.251	-0.021	0.043	-0.134	-0.3	-0.391	-0.137	0.047	-0.36	0.443	-0.063	-0.003	0.249	0.057	-0.083	-0.05	1	0.053	0.265	0.29	-0.107	-0.094	-0.211	0.808	0.536	0.021	-0.308	-0.084	0.171
Prevotella intermedia	-0.259	-0.192	-0.138	-0.442	-0.166	0.17	0.429	0.022	-0.295	-0.214	-0.061	0.039	-0.313	0.216	-0.122	0.134	0.117	-0.042	0.175	-0.159	-0.46	-0.088	-0.294	0.087	0.072	-0.012	0.274	0.112	-0.381	-0.018	0.129	0.3	0.053	1	-0.252	0.567	0.266	-0.051	-0.025	0.136	0.372	0.37	-0.125	0.14	0.128
Prevotella nigrescens	-0.054	0.507	0.497	-0.021	0.288	0.104	-0.15	0.266	-0.4	0.316	0.39	-0.209	0.163	-0.118	0.274	-0.007	0.033	-0.057	0.024	0.132	-0.326	-0.397	-0.046	-0.273	0.164	0.083	-0.311	-0.155	0.609	0.108	0.107	-0.361	0.265	-0.252	1	-0.05	-0.082	-0.335	-0.149	0.335	-0.031	-0.341	0.059	-0.169	0.055
Prevotella oris	0.096	-0.022	0.208	-0.232	0.011	0.275	0.357	0.057	-0.434	-0.193	-0.057	-0.058	-0.193	0.005	0.12	0.043	0.006	-0.018	0.061	-0.154	-0.325	-0.233	-0.153	0.047	-0.149	-0.024	0.166	-0.078	-0.215	-0.198	0.269	0.076	0.29	0.567	-0.05	1	0.107	0.086	-0.156	0.347	0.565	0.162	-0.512	-0.152	-0.206
Prevotella sp.	-0.022	0.113	-0.345	-0.211	-0.015	0.052	0.126	0.364	-0.081	-0.033	-0.33	0.261	0.057	0.186	-0.135	-0.237	0.197	-0.54	-0.183	0.05	-0.154	-0.112	-0.058	-0.005	0.45	-0.25	0.098	-0.086	0.022	0.048	0.15	0.066	-0.107	0.266	-0.082	0.107	1	0.271	-0.071	0.069	-0.019	-0.022	0.369	0.094	0.022
Propionibacterium propionicum	0.419	-0.074	-0.257	0.219	0.49	-0.171	0.067	0.002	-0.03	0.313	0.08	0.619	0.539	0.21	-0.043	-0.368	-0.23	-0.377	-0.342	-0.409	0.152	0.348	0.068	0.788	0.04	-0.079	-0.137	0.258	-0.16	-0.342	-0.236	-0.177	-0.094	-0.051	-0.335	0.086	0.271	1	0.641	-0.26	-0.006	-0.22	-0.132	-0.318	-0.251
Rothia aeria	0.019	-0.307	-0.271	0.352	0.509	-0.261	-0.038	-0.401	0.024	0.275	0.164	0.644	0.68	0.188	-0.265	-0.267	-0.321	-0.101	-0.215	-0.252	0.233	0.589	0.16	0.85	0.18	-0.076	-0.325	0.459	-0.263	-0.232	-0.214	-0.063	-0.211	-0.025	-0.149	-0.156	-0.071	0.641	1	-0.272	-0.1	0.014	-0.059	-0.162	0.014
Selenomonas sputigena	0.02	0.062	0.271	-0.002	-0.205	0.135	0.499	0.148	-0.153	-0.179	-0.365	-0.021	-0.197	-0.112	-0.134	0.07	0.389	-0.011	0.158	0.093	-0.291	-0.478	-0.082	-0.165	-0.221	0.224	0.054	-0.011	0.137	0.176	0.008	0.024	0.808	0.136	0.335	0.347	0.069	-0.26	-0.272	1	0.654	0.165	-0.13	-0.035	0.121
Solobacterium moorei	-0.015	-0.215	-0.024	0.018	-0.024	0.116	0.502	-0.154	-0.102	-0.191	-0.366	0.182	-0.113	0.071	-0.149	0.059	0.059	-0.003	0.075	-0.28	-0.292	-0.187	0.114	0.08	-0.274	0.204	0.009	0.211	-0.212	-0.16	-0.072	0.028	0.536	0.372	-0.031	0.565	-0.019	-0.006	-0.1	0.654	1	0.171	-0.524	-0.31	-0.167
Tannerella forsythia	-0.216	-0.536	-0.255	-0.114	-0.32	-0.189	0.14	-0.44	0.27	-0.506	-0.355	0	-0.416	-0.239	-0.455	0.511	0.381	0.556	0.466	0.418	0.211	-0.058	-0.163	-0.038	-0.258	-0.12	0.514	-0.242	-0.562	0.5	0.327	0.699	0.021	0.37	-0.341	0.162	-0.022	-0.22	0.014	0.165	0.171	1	-0.034	0.605	0.426
Tannerella sp.	-0.049	0.335	-0.19	-0.039	-0.289	0.145	-0.107	0.296	0.16	-0.063	-0.151	-0.066	0.044	0.282	0.085	-0.123	0.04	-0.255	-0.078	0.355	0.157	-0.039	0.257	-0.212	0.539	-0.069	-0.047	0.046	0.22	0.174	0.147	-0.079	-0.308	-0.125	0.059	-0.512	0.369	-0.132	-0.059	-0.13	-0.524	-0.034	1	0.207	0.165
Treponema denticola	-0.263	-0.013	-0.06	-0.337	-0.293	-0.29	-0.098	-0.131	0.195	-0.309	-0.194	-0.323	-0.361	-0.063	-0.125	0.513	0.381	0.426	0.465	0.374	0.052	0.063	-0.298	-0.273	-0.099	-0.26	0.525	-0.158	-0.046	0.708	0.345	0.573	-0.084	0.14	-0.169	-0.152	0.094	-0.318	-0.162	-0.035	-0.31	0.605	0.207	1	0.468
Treponema sp.	-0.423	-0.217	0.16	-0.415	-0.335	-0.252	0.185	0.061	-0.138	-0.388	-0.12	-0.348	-0.283	-0.334	-0.361	0.446	0.372	0.151	0.416	0.143	-0.108	0.095	-0.059	-0.147	-0.192	0.041	0.092	0.024	-0.093	0.475	0.293	0.322	0.171	0.128	0.055	-0.206	0.022	-0.251	0.014	0.121	-0.167	0.426	0.165	0.468	1

## Sheet: Table S3C
Table S3C. SparCC coefficients among mRNA-based taxonomic abundances in healthy status
Taxa at the species level
	Abiotrophia defectiva	Actinobaculum sp.	Actinomyces dentalis	Actinomyces gerencseriae	Actinomyces massiliensis	Actinomyces naeslundii	Actinomyces sp.	Alloprevotella tannerae	Campylobacter gracilis	Capnocytophaga gingivalis	Capnocytophaga sp.	Capnocytophaga sputigena	Cardiobacterium hominis	Corynebacterium matruchotii	Fusobacterium nucleatum	Haemophilus parainfluenzae	Kingella oralis	Lautropia mirabilis	Leptotrichia sp.	Neisseria elongata	Olsenella sp.	Porphyromonas catoniae	Porphyromonas gingivalis	Porphyromonas sp.	Prevotella nigrescens	Prevotella oris	Prevotella sp.	Propionibacterium propionicum	Rothia aeria	Rothia mucilaginosa	Streptococcus intermedius	Streptococcus mitis	Streptococcus mutans	Streptococcus sp.	Tannerella forsythia	Tannerella sp.
Abiotrophia defectiva	1	-0.121	-0.266	-0.159	0.148	0.007	-0.235	-0.35	-0.001	0.162	-0.152	0.128	0.044	0.077	0.05	0.1	-0.068	0.143	-0.107	0.185	-0.197	0.185	0.088	0.306	-0.164	-0.254	-0.134	0.229	0.376	-0.008	-0.184	0.099	-0.182	0.031	0.018	-0.109
Actinobaculum sp.	-0.121	1	0.237	0.362	0.153	-0.443	0.353	-0.07	0.125	-0.182	0.088	-0.319	-0.027	0.173	0.131	-0.508	0.049	-0.107	-0.018	-0.394	0.101	0.141	0.009	0.007	0.049	0.355	0.127	0.24	-0.241	-0.018	0.19	-0.101	-0.068	-0.039	-0.022	0.049
Actinomyces dentalis	-0.266	0.237	1	0.097	-0.16	0.011	0.164	0.361	0.324	-0.214	0.293	-0.137	-0.174	0.145	0.103	-0.502	0.06	-0.479	0.235	-0.227	0.776	-0.179	-0.113	-0.16	0.597	0.465	0.579	-0.298	-0.466	-0.399	0.057	-0.151	0.31	-0.007	-0.06	0.463
Actinomyces gerencseriae	-0.159	0.362	0.097	1	-0.478	-0.21	0.287	0.22	0.499	-0.54	0.134	-0.614	-0.529	0.035	0.376	-0.108	0.293	-0.46	-0.315	-0.07	0.22	-0.183	0.392	-0.313	0.27	0.334	0.192	-0.218	-0.402	-0.041	0.364	-0.038	0.547	-0.151	0.354	-0.047
Actinomyces massiliensis	0.148	0.153	-0.16	-0.478	1	-0.229	0.339	-0.12	-0.264	0.42	-0.2	0.364	0.574	-0.031	-0.528	-0.013	0.136	0.21	0.045	-0.278	-0.262	0.043	-0.181	0.346	-0.357	-0.111	0.001	0.205	0.362	0.393	-0.265	0.187	-0.446	0.15	-0.288	0.053
Actinomyces naeslundii	0.007	-0.443	0.011	-0.21	-0.229	1	-0.639	0.244	0.011	0.151	-0.118	0.208	0.044	0.158	0.186	0.175	-0.172	0.062	0.417	0.101	0.172	0.149	0.322	0.025	0.04	-0.089	-0.12	-0.116	-0.048	-0.138	-0.364	0.133	0.024	-0.089	0.234	-0.189
Actinomyces sp.	-0.235	0.353	0.164	0.287	0.339	-0.639	1	0.034	0.23	-0.256	0.328	-0.182	-0.151	-0.032	-0.263	-0.28	0.293	-0.133	-0.27	-0.364	0.178	-0.353	-0.154	-0.09	0.197	0.173	0.191	-0.332	-0.021	0.207	0.204	0.131	0.288	-0.125	-0.137	0.229
Alloprevotella tannerae	-0.35	-0.07	0.361	0.22	-0.12	0.244	0.034	1	0.328	-0.223	0.173	-0.271	-0.16	-0.249	0.294	-0.154	0.213	-0.473	-0.22	-0.307	0.613	-0.409	0.437	-0.205	0.522	0.565	0.388	-0.351	-0.517	-0.237	0.013	-0.231	0.353	0.101	0.284	-0.015
Campylobacter gracilis	-0.001	0.125	0.324	0.499	-0.264	0.011	0.23	0.328	1	-0.249	0.136	-0.445	-0.574	0.183	0.397	-0.338	-0.008	-0.532	-0.131	-0.443	0.304	-0.337	0.428	-0.402	0.238	0.378	0.28	-0.307	-0.447	-0.122	0.441	0.08	0.415	-0.369	0.436	0.022
Capnocytophaga gingivalis	0.162	-0.182	-0.214	-0.54	0.42	0.151	-0.256	-0.223	-0.249	1	-0.484	0.794	0.669	0.136	-0.199	0.388	-0.172	0.494	0.318	0.255	-0.3	0.537	-0.318	0.029	-0.294	-0.296	-0.052	0.392	0.427	0.302	-0.142	-0.09	-0.397	0.141	-0.194	-0.155
Capnocytophaga sp.	-0.152	0.088	0.293	0.134	-0.2	-0.118	0.328	0.173	0.136	-0.484	1	-0.234	-0.445	0.109	0.265	-0.335	-0.03	-0.077	0.167	-0.135	0.459	-0.274	0.077	-0.099	0.402	0.2	-0.156	-0.272	-0.138	-0.351	0.089	0.016	0.398	-0.072	0.126	0.474
Capnocytophaga sputigena	0.128	-0.319	-0.137	-0.614	0.364	0.208	-0.182	-0.271	-0.445	0.794	-0.234	1	0.665	0.146	-0.313	0.468	-0.277	0.693	0.365	0.409	-0.201	0.561	-0.324	0.03	-0.261	-0.36	-0.25	0.214	0.556	0.357	-0.229	0.125	-0.345	0.229	-0.261	-0.11
Cardiobacterium hominis	0.044	-0.027	-0.174	-0.529	0.574	0.044	-0.151	-0.16	-0.574	0.669	-0.445	0.665	1	-0.005	-0.402	0.369	0.037	0.498	0.334	0.184	-0.27	0.378	-0.413	0.191	-0.385	-0.128	-0.17	0.465	0.559	0.319	-0.356	-0.008	-0.398	0.346	-0.505	-0.221
Corynebacterium matruchotii	0.077	0.173	0.145	0.035	-0.031	0.158	-0.032	-0.249	0.183	0.136	0.109	0.146	-0.005	1	-0.062	-0.184	-0.187	0.087	0.668	-0.052	0.063	0.358	0.076	-0.082	-0.179	-0.236	-0.15	0.144	-0.082	-0.157	-0.152	0.051	-0.066	-0.421	0.044	0.253
Fusobacterium nucleatum	0.05	0.131	0.103	0.376	-0.528	0.186	-0.263	0.294	0.397	-0.199	0.265	-0.313	-0.402	-0.062	1	-0.232	-0.207	-0.287	-0.108	-0.113	0.31	0.069	0.439	-0.14	0.202	0.273	-0.106	-0.141	-0.412	-0.162	0.127	-0.198	0.37	0.03	0.47	-0.115
Haemophilus parainfluenzae	0.1	-0.508	-0.502	-0.108	-0.013	0.175	-0.28	-0.154	-0.338	0.388	-0.335	0.468	0.369	-0.184	-0.232	1	-0.064	0.54	-0.109	0.763	-0.347	0.104	-0.024	-0.021	-0.256	-0.412	-0.142	0.16	0.608	0.493	0.168	0.223	-0.195	0.228	0.031	-0.416
Kingella oralis	-0.068	0.049	0.06	0.293	0.136	-0.172	0.293	0.213	-0.008	-0.172	-0.03	-0.277	0.037	-0.187	-0.207	-0.064	1	-0.278	-0.09	-0.145	0.05	-0.165	0.17	0.036	0.079	0.048	0.294	-0.036	-0.095	-0.216	-0.032	-0.377	0.353	0.186	0.066	0.335
Lautropia mirabilis	0.143	-0.107	-0.479	-0.46	0.21	0.062	-0.133	-0.473	-0.532	0.494	-0.077	0.693	0.498	0.087	-0.287	0.54	-0.278	1	0.191	0.516	-0.409	0.515	-0.244	0.284	-0.294	-0.456	-0.418	0.493	0.675	0.281	-0.001	0.268	-0.359	0.057	-0.219	-0.276
Leptotrichia sp.	-0.107	-0.018	0.235	-0.315	0.045	0.417	-0.27	-0.22	-0.131	0.318	0.167	0.365	0.334	0.668	-0.108	-0.109	-0.09	0.191	1	-0.026	0.112	0.368	-0.24	-0.036	-0.1	-0.208	-0.251	0.231	0.114	-0.27	-0.333	-0.129	-0.115	-0.192	-0.231	0.317
Neisseria elongata	0.185	-0.394	-0.227	-0.07	-0.278	0.101	-0.364	-0.307	-0.443	0.255	-0.135	0.409	0.184	-0.052	-0.113	0.763	-0.145	0.516	-0.026	1	-0.1	0.262	-0.142	0.084	-0.049	-0.485	0.027	0.179	0.502	0.184	0.139	0.058	-0.229	0.146	0.034	-0.126
Olsenella sp.	-0.197	0.101	0.776	0.22	-0.262	0.172	0.178	0.613	0.304	-0.3	0.459	-0.201	-0.27	0.063	0.31	-0.347	0.05	-0.409	0.112	-0.1	1	-0.305	0.115	-0.124	0.765	0.457	0.481	-0.49	-0.413	-0.412	-0.006	-0.124	0.435	0.022	0.117	0.417
Porphyromonas catoniae	0.185	0.141	-0.179	-0.183	0.043	0.149	-0.353	-0.409	-0.337	0.537	-0.274	0.561	0.378	0.358	0.069	0.104	-0.165	0.515	0.368	0.262	-0.305	1	-0.148	-0.198	-0.407	-0.381	-0.349	0.377	0.134	0.1	-0.163	-0.269	-0.211	0.087	-0.126	-0.256
Porphyromonas gingivalis	0.088	0.009	-0.113	0.392	-0.181	0.322	-0.154	0.437	0.428	-0.318	0.077	-0.324	-0.413	0.076	0.439	-0.024	0.17	-0.244	-0.24	-0.142	0.115	-0.148	1	0.147	0.002	0.114	0.056	-0.183	-0.305	-0.003	0.078	0.035	0.138	-0.035	0.833	-0.005
Porphyromonas sp.	0.306	0.007	-0.16	-0.313	0.346	0.025	-0.09	-0.205	-0.402	0.029	-0.099	0.03	0.191	-0.082	-0.14	-0.021	0.036	0.284	-0.036	0.084	-0.124	-0.198	0.147	1	-0.065	-0.188	0.08	0.363	0.35	-0.045	-0.332	0.268	-0.371	-0.067	-0.007	0.189
Prevotella nigrescens	-0.164	0.049	0.597	0.27	-0.357	0.04	0.197	0.522	0.238	-0.294	0.402	-0.261	-0.385	-0.179	0.202	-0.256	0.079	-0.294	-0.1	-0.049	0.765	-0.407	0.002	-0.065	1	0.569	0.48	-0.317	-0.402	-0.514	0.13	-0.045	0.489	-0.03	-0.021	0.363
Prevotella oris	-0.254	0.355	0.465	0.334	-0.111	-0.089	0.173	0.565	0.378	-0.296	0.2	-0.36	-0.128	-0.236	0.273	-0.412	0.048	-0.456	-0.208	-0.485	0.457	-0.381	0.114	-0.188	0.569	1	0.198	-0.109	-0.447	-0.238	0.101	0.062	0.506	0.175	-0.041	0.062
Prevotella sp.	-0.134	0.127	0.579	0.192	0.001	-0.12	0.191	0.388	0.28	-0.052	-0.156	-0.25	-0.17	-0.15	-0.106	-0.142	0.294	-0.418	-0.251	0.027	0.481	-0.349	0.056	0.08	0.48	0.198	1	-0.166	-0.333	-0.244	0.225	-0.178	-0.01	-0.171	0.095	0.254
Propionibacterium propionicum	0.229	0.24	-0.298	-0.218	0.205	-0.116	-0.332	-0.351	-0.307	0.392	-0.272	0.214	0.465	0.144	-0.141	0.16	-0.036	0.493	0.231	0.179	-0.49	0.377	-0.183	0.363	-0.317	-0.109	-0.166	1	0.321	-0.164	0.082	0.03	-0.366	-0.141	-0.277	-0.123
Rothia aeria	0.376	-0.241	-0.466	-0.402	0.362	-0.048	-0.021	-0.517	-0.447	0.427	-0.138	0.556	0.559	-0.082	-0.412	0.608	-0.095	0.675	0.114	0.502	-0.413	0.134	-0.305	0.35	-0.402	-0.447	-0.333	0.321	1	0.44	-0.154	0.336	-0.346	0.127	-0.221	-0.164
Rothia mucilaginosa	-0.008	-0.018	-0.399	-0.041	0.393	-0.138	0.207	-0.237	-0.122	0.302	-0.351	0.357	0.319	-0.157	-0.162	0.493	-0.216	0.281	-0.27	0.184	-0.412	0.1	-0.003	-0.045	-0.514	-0.238	-0.244	-0.164	0.44	1	0.117	0.4	-0.289	0.263	0.083	-0.473
Streptococcus intermedius	-0.184	0.19	0.057	0.364	-0.265	-0.364	0.204	0.013	0.441	-0.142	0.089	-0.229	-0.356	-0.152	0.127	0.168	-0.032	-0.001	-0.333	0.139	-0.006	-0.163	0.078	-0.332	0.13	0.101	0.225	0.082	-0.154	0.117	1	-0.012	0.119	-0.133	0.193	-0.101
Streptococcus mitis	0.099	-0.101	-0.151	-0.038	0.187	0.133	0.131	-0.231	0.08	-0.09	0.016	0.125	-0.008	0.051	-0.198	0.223	-0.377	0.268	-0.129	0.058	-0.124	-0.269	0.035	0.268	-0.045	0.062	-0.178	0.03	0.336	0.4	-0.012	1	-0.013	-0.269	-0.076	-0.261
Streptococcus mutans	-0.182	-0.068	0.31	0.547	-0.446	0.024	0.288	0.353	0.415	-0.397	0.398	-0.345	-0.398	-0.066	0.37	-0.195	0.353	-0.359	-0.115	-0.229	0.435	-0.211	0.138	-0.371	0.489	0.506	-0.01	-0.366	-0.346	-0.289	0.119	-0.013	1	-0.005	0.046	0.115
Streptococcus sp.	0.031	-0.039	-0.007	-0.151	0.15	-0.089	-0.125	0.101	-0.369	0.141	-0.072	0.229	0.346	-0.421	0.03	0.228	0.186	0.057	-0.192	0.146	0.022	0.087	-0.035	-0.067	-0.03	0.175	-0.171	-0.141	0.127	0.263	-0.133	-0.269	-0.005	1	0.01	-0.01
Tannerella forsythia	0.018	-0.022	-0.06	0.354	-0.288	0.234	-0.137	0.284	0.436	-0.194	0.126	-0.261	-0.505	0.044	0.47	0.031	0.066	-0.219	-0.231	0.034	0.117	-0.126	0.833	-0.007	-0.021	-0.041	0.095	-0.277	-0.221	0.083	0.193	-0.076	0.046	0.01	1	0.027
Tannerella sp.	-0.109	0.049	0.463	-0.047	0.053	-0.189	0.229	-0.015	0.022	-0.155	0.474	-0.11	-0.221	0.253	-0.115	-0.416	0.335	-0.276	0.317	-0.126	0.417	-0.256	-0.005	0.189	0.363	0.062	0.254	-0.123	-0.164	-0.473	-0.101	-0.261	0.115	-0.01	0.027	1
