# Supplementary material for: Discrimination of Bacterial Community Structures among Healthy, Gingivitis, and Periodontitis Statuses through Integrated Metatranscriptomic and Network Analyses
Source: mSystems. 2021 Oct 26;6(6):e00886-21. doi: 10.1128/mSystems.00886-21 (PMC8547322; doi:10.1128/mSystems.00886-21)
Supplement: TABLE S4 [file msystems.00886-21-st004.xlsx]

## Sheet: Table S4
Table S4. Summary of Illumina MiSeq reads in this study
Periodontial condition	Patient		Raw data			Preprocessed data								EMIRGE			MG-RAST					Assignment with NCBI nr, VFDB and MvirDB
			Number of reads	Total lengths (bp)		Paired reads				Unpaired reads				Number of used reads	Used reads (%)		Number of used reads	Used reads (%)	Number of function used for assignment			Number of formed clusters		mRNA clusters				Number of function used for assignment
						Number of reads	Total lengths (bp)	Mean of read lengths		Number of reads	Total lengths (bp)	Mean of read lengths							SEED	KEGG				Number of reads	Number of clusters	Clusters (%)		NCBI nr	VFDB	MvirDB
Periodontitis	1		353090	90979563		233822	47000453	201.01		45050	10490196	232.857		3626	1.55075		137414	49.2749	3665	3000		36280		33874	18404	50.7277		13790	1519	2623
Periodontitis	2		750834	182835723		643997	134670730	209.117		36149	8657992	239.508		12194	1.89349		239707	35.2435	1531	1466		54523		24019	12998	23.8395		9561	1214	1945
Periodontitis	3		725262	182506980		626026	133661472	213.508		37037	8874654	239.616		12460	1.99033		196651	29.658	643	666		40535		18969	9865	24.337		5885	715	1125
Periodontitis	4		359740	96895807		266079	56447029	212.144		39755	9934315	249.888		15934	5.98845		106461	34.8101	1827	1305		26310		24114	12984	49.3501		9887	894	1565
Periodontitis	5		449504	108277689		388153	79685001	205.293		20062	4666321	232.595		6656	1.71479		129461	31.7139	365	356		26619		11697	5116	19.2194		3017	322	456
Periodontitis	6		643480	173786255		561527	126995048	226.16		34612	8281586	239.269		11602	2.06615		226370	37.9727	344	400		50784		8769	5219	10.2769		2686	296	475
Periodontitis	7		651780	168123361		498963	102340911	205.107		64218	15548164	242.115		7512	1.50552		163489	29.0296	365	302		34544		13823	6931	20.0643		3042	359	548
Periodontitis	8		1242922	298292686		875547	181334933	207.11		43557	10163501	233.338		29218	3.33711		258142	28.0863	2690	2155		49155		45291	20638	41.9856		14996	1889	3167
Periodontitis	9		674152	168718251		576519	122362468	212.244		33368	7976739	239.054		14542	2.52238		187423	30.7308	1117	850		39107		17884	9072	23.1979		6550	800	1284
Periodontitis	10		559530	153608226		415085	90564578	218.183		65212	16164439	247.875		2608	0.628305		152161	31.6806	956	739		31468		15345	8799	27.9617		5304	624	957
Periodontitis	11		1220888	338139951		1036064	240148540	231.789		74404	17850930	239.919		92402	8.91856		460374	41.4577	1464	1361		89753		314818	72078	80.3071		47142	1023	1414
Periodontitis	12		133596	34230473		94970	18992914	199.989		15756	3871358	245.707		2410	2.53764		59527	53.7606	268	240		16672		4574	2712	16.2668		1403	151	240
Periodontitis	13		608652	168418791		444704	90254617	202.954		69158	14962383	216.351		23004	5.17288		217353	42.2979	1076	777		47271		21288	13461	28.4762		5422	551	791
Periodontitis	14		399380	100964952		333801	73544151	220.323		14246	3548096	249.059		24086	7.21568		123640	35.5239	1238	1044		25096		15102	8038	32.029		6556	932	1375
Periodontitis	15		334342	86187997		286584	62237906	217.172		17335	4329533	249.757		17322	6.0443		114147	37.5584	418	356		23260		6414	3435	14.7678		2262	237	389
Periodontitis	16		1590068	430866807		1318627	312790396	237.209		63119	14819551	234.787		88470	6.70925		442385	32.0164	4160	4590		79641		43245	25330	31.8052		21491	3624	5401
Periodontitis	17		565186	151740032		500987	116444501	232.43		25222	6416369	254.396		16538	3.30108		179414	34.0956	557	521		33613		10353	5482	16.3092		3227	431	723
Periodontitis	18		134402	33043531		104153	22084609	212.04		7190	1804903	251.03		2260	2.16988		51240	46.02	186	174		9586		3554	1719	17.9324		1064	114	184
Periodontitis	19		583324	144398968		413764	83171243	201.011		57003	13835325	242.712		7186	1.73674		176540	37.5005	3527	2891		42909		48105	21429	49.9406		15821	1818	2767
Periodontitis	20		1352526	373812141		1143364	257198853	224.949		78772	17875067	226.922		110162	9.6349		301711	24.6872	1550	1269		49592		33918	18472	37.2479		10956	1404	1973
Periodontitis	21		914594	186869020		500125	95873948	191.7		30558	6479467	212.038		22804	4.55966		195015	36.7479	2436	2022		43329		33532	17030	39.3039		11883	1502	2386
Periodontitis	Mean		678441	1.7489e+08		536327	1.16562e+08	213.402		41513.5	9.83576e+06	238.99		24904.6	3.86656		196125	36.1841	1446.81	1261.14		40478.4		35651.8	14248.2	31.207		9616.43	972.333	1513.71
Periodontitis	Standard deviation		390725	1.04901e+08		322546	7.57263e+07	12.0675		21466.1	4.985e+06	10.9095		31320.5	2.62509		104887	7.1967	1201.22	1125.68		18859.6		65351.9	14870.6	16.5415		10198.6	816.015	1250.65
Gingivitis	1		641890	154554757		414374	81592512	196.905		51624	12383762	239.884		4880	1.17768		214134	45.9517	8165	9248		66900		91319	44372	66.3259		35523	4269	7790
Gingivitis	2		456166	126272045		384610	90438363	235.143		18672	4486083	240.257		12184	3.16788		154647	38.3471	2625	3288		37769		28633	17437	46.1675		15152	2210	3567
Gingivitis	3		357022	97825026		280588	61718851	219.963		28640	6905383	241.11		10386	3.70151		155639	50.3315	986	1360		32873		15526	9766	29.7083		6646	829	1286
Gingivitis	4		419562	107568733		317894	66380283	208.813		37111	9118909	245.72		9736	3.06266		163874	46.161	2598	2933		40257		31046	18679	46.3994		14699	1951	2929
Gingivitis	5		531658	137937277		454088	99826146	219.839		20806	4811478	231.254		18446	4.06221		200925	42.3094	1710	1898		43215		19839	12760	29.5268		10131	1445	2039
Gingivitis	6		335420	95137968		248554	54968059	221.151		30421	7357373	241.852		14588	5.86915		120578	43.2218	1857	2105		30251		15155	11364	37.5657		8915	1175	1679
Gingivitis	7		1093298	283096478		734860	146220257	198.977		113030	26947984	238.414		21064	2.8664		248119	29.2631	1674	1561		61197		32755	21863	35.7256		13826	1632	2524
Gingivitis	8		1545590	413406910		874476	198312374	226.779		45661	10781317	236.117		34304	3.92281		260886	28.353	2919	2970		50693		42328	23871	47.0893		18509	2979	4310
Gingivitis	9		1371656	345476069		944567	195416863	206.885		92653	22437922	242.172		38224	4.04672		313049	30.1815	3999	3343		69420		49450	27482	39.588		19696	2940	4318
Gingivitis	10		319832	87953531		234109	49948221	213.355		36412	8948972	245.77		10602	4.52866		99929	36.9395	574	695		21863		7747	5985	27.375		3949	490	740
Gingivitis	11		1415734	372362562		1225746	281669526	229.794		62614	14573926	232.758		33196	2.70823		443515	34.4248	1921	1781		92011		40512	18259	19.8444		10898	1444	2378
Gingivitis	12		1051818	283060327		775719	166040747	214.048		111927	27947190	249.691		8138	1.04909		302930	34.1273	2295	2229		73013		35414	21463	29.3961		14424	2127	3031
Gingivitis	13		145378	36922866		56256	11778120	209.366		2566	602513	234.806		4928	8.75995		29224	49.6821	152	141		7456		2662	1568	21.03		960	94	102
Gingivitis	14		754152	207540366		525715	124023213	235.913		37406	9564913	255.705		51356	9.76879		179096	31.8042	2807	2734		34460		29319	15062	43.7086		13096	2224	3342
Gingivitis	15		201726	43991178		164918	30544819	185.212		11027	2660296	241.253		6680	4.0505		100365	57.0434	277	224		22998		4922	2631	11.4401		1525	151	230
Gingivitis	16		214792	56150028		188315	42051464	223.304		8622	2126996	246.694		11188	5.94111		91153	46.2854	477	495		17812		4314	2614	14.6755		2196	272	459
Gingivitis	17		1310466	352544338		1140025	260977125	228.922		61109	14118892	231.044		79720	6.99283		435185	36.2312	2571	2517		81504		30842	18906	23.1964		13465	1877	2968
Gingivitis	18		71876	19384945		52632	11928400	226.638		3444	866539	251.608		3432	6.52075		29328	52.3004	261	270		5556		1515	1016	18.2865		849	154	196
Gingivitis	19		816130	209194924		315290	63973395	202.903		43343	10465084	241.448		4572	1.45009		118124	32.9373	2050	2548		34095		38571	19633	57.5832		13970	1959	2888
Gingivitis	20		326744	86378043		261175	59980287	229.656		15546	3919525	252.124		13014	4.98287		104573	37.79	1308	1170		19257		10676	6043	31.3808		5475	1004	1443
Gingivitis	21		1494584	407121669		1282717	305470307	238.143		57597	13346439	231.721		115608	9.01274		376397	28.0827	6272	4755		69321		63839	29660	42.7865		24006	3709	6222
Gingivitis	Mean		708357	1.86851e+08		517935	1.14441e+08	217.7		42392	1.02082e+07	241.495		24107	4.64965		197222	39.608	2261.81	2298.33		43424.8		28399.2	15735	34.2286		11805.2	1663.57	2592.43
Gingivitis	Standard deviation		493251	1.31138e+08		383898	8.85384e+07	14.2115		32276.7	7.80781e+06	7.14686		28142.6	2.4882		121064	8.57556	1961.61	1995.23		24795.8		22198.8	10830.5	14.1713		8468.43	1165.88	1973.45
Healthy	1		1405684	369483557		1091058	238798707	218.869		99030	24182488	244.194		16784	1.53832		297488	24.9971	7386	7232		77987		102259	54373	69.7206		44449	7438	11515
Healthy	2		156060	40640563		112066	23360069	208.449		12163	2857835	234.961		3246	2.89651		61079	49.1665	857	916		17006		9138	6422	37.7631		4714	596	830
Healthy	3		595656	159227014		499303	109414302	219.134		38315	9092497	237.309		16720	3.34867		188756	35.1097	794	850		36671		13331	7980	21.7611		5470	725	1066
Healthy	4		1426042	355176430		234880	38838193	165.353		38122	8558265	224.497		4620	1.96696		77663	28.4478	575	637		43393		43619	27099	62.4502		7703	502	807
Healthy	5		455260	120498560		317324	67594101	213.013		27190	6333920	232.95		6338	1.99733		120667	35.0253	1852	2141		32310		28408	16195	50.1238		12486	1970	3081
Healthy	6		482164	124311057		408642	86013654	210.487		30995	7248812	233.87		9738	2.38301		179636	40.8601	336	352		40435		7418	4532	11.2081		2457	225	342
Healthy	7		1050686	261384592		685425	143408571	209.226		61766	14903606	241.291		15640	2.2818		220075	29.4536	4883	4125		41859		52791	23529	56.2101		19160	4652	6926
Healthy	8		1132590	296144226		874063	187130920	214.093		71154	16938417	238.053		34904	3.9933		362738	38.3762	3699	3410		77424		44922	26130	33.7492		19453	2475	3849
Healthy	9		1390082	360616525		1047563	227469566	217.142		76564	18464314	241.162		54112	5.16551		278324	24.7591	5258	7152		63989		65374	33833	52.8732		28295	5585	8203
Healthy	10		515284	140402989		410499	90785903	221.16		40505	9913694	244.752		16294	3.96932		148215	32.8633	1398	1249		30896		14726	10291	33.3085		7816	1126	1564
Healthy	11		716744	178362473		534281	115513322	216.203		32631	7367466	225.781		21514	4.02672		254825	44.9497	3687	3990		57593		48541	24322	42.2308		17964	2602	4069
Healthy	12		1014998	261421557		631701	130751516	206.983		68999	16596967	240.539		32380	5.12584		249511	35.6088	3446	3769		65431		53626	27679	42.3026		19450	2830	4198
Healthy	13		731528	196116897		431339	99156672	229.881		22800	5696510	249.847		28542	6.61707		158105	34.8142	1908	2087		31658		21270	13029	41.1555		10860	1738	2626
Healthy	14		428498	113078509		337649	76091855	225.358		15723	3883051	246.966		35272	10.4464		127002	35.94	1425	1437		26440		16610	9954	37.6475		8228	1241	1876
Healthy	15		274222	69863763		227830	49106071	215.538		11677	2855927	244.577		15588	6.84194		94158	39.3133	748	702		19904		9769	5869	29.4865		4782	686	929
Healthy	16		284428	78174669		240034	55617141	231.705		10627	2638653	248.297		4786	1.99388		99226	39.5857	1625	1910		20937		12052	8135	38.8547		7296	1097	1608
Healthy	17		294720	76218699		243910	54295313	222.604		12113	3014696	248.881		9136	3.74564		101490	39.641	856	904		23295		13547	8874	38.094		5438	636	995
Healthy	18		196190	51931646		152077	33328049	219.152		14689	3742711	254.797		7208	4.7397		76006	45.5764	363	355		13974		3190	2130	15.2426		1593	255	342
Healthy	19		1232470	254722630		645448	112277307	173.953		46024	10660535	231.63		4316	0.668683		194818	28.1744	3295	2983		48624		110181	31176	64.1165		20748	3978	6308
Healthy	20		296346	81450723		263827	61811847	234.289		11765	2965396	252.052		16742	6.34583		86047	31.2226	1023	860		15246		8522	5397	35.3994		5337	968	1290
Healthy	21		285494	77772717		245757	57873586	235.491		12002	3047090	253.882		17932	7.29664		85633	33.2221	860	841		14858		6394	3858	25.9658		3595	663	895
Healthy	Mean		684055	1.74619e+08		458794	9.80303e+07	214.671		35945.4	8.61728e+06	241.442		17705.3	4.16138		164832	35.5765	2203.52	2281.05		38091.9		32651.8	16705.1	39.984		12252.1	1999.43	3015.19
Healthy	Standard deviation		436972	1.08066e+08		280873	6.00743e+07	17.1234		25911.8	6.23531e+06	8.68082		13025.9	2.36727		85265.3	6.55739	1907.88	2037.65		20362		30852.3	13288.4	15.3526		10418	1940.97	2980.68
All	Mean		690284	1.78787e+08		504352	1.09678e+08	215.258		39950.3	9.55373e+06	240.643		22239	4.22587		186060	37.1229	1970.71	1946.84		40665		32234.3	15562.7	35.1398		11224.6	1545.11	2373.78
All	Standard deviation		435312	1.13567e+08		328117	7.4916e+07	14.4919		26637.8	6.37903e+06	8.97586		25243.1	2.47665		104168	7.58294	1738.09	1808.65		21252.1		43043.2	12929.5	15.574		9645.99	1433.3	2243.41
